# Supplementary material for: Gender-Related Effect in Oxygenation Dynamics by Using Far-Infrared Intervention with Near-Infrared Spectroscopy Measurement: A Gender Differences Controlled Trial
Source: PLoS One. 2015 Nov 10;10(11):e0135166. doi: 10.1371/journal.pone.0135166 (PMC4640828; doi:10.1371/journal.pone.0135166)
Supplement: S1 File — (XLSX) [file pone.0135166.s001.xlsx]

## Sheet: Sheet3
50	-0.2023	-0.1953
51	-0.2023	-0.1953
52	-0.2221	-0.1883
53	-0.2221	-0.1883
54	-0.2221	-0.1883
55	-0.2221	-0.1883
56	-0.2221	-0.1883
57	-0.242	-0.1813
58	-0.242	-0.1813
59	-0.242	-0.1813
60	-0.2618	-0.1743
61	-0.2922	-0.1742
62	-0.2922	-0.1742
63	-0.312	-0.1672
64	-0.312	-0.1672
65	-0.3225	-0.1742
66	-0.3225	-0.1742
67	-0.3423	-0.1672
68	-0.3423	-0.1672
69	-0.2922	-0.1742
70	-0.2922	-0.1742
71	-0.1907	-0.1674
72	-0.1907	-0.1674
73	-0.1196	-0.1605
74	-0.0579	-0.1396
75	-0.0579	-0.1396
76	-0.0579	-0.1396
77	-0.0264	-0.1187
78	-0.0264	-0.1187
79	-0.0264	-0.1187
80	0.0155	-0.0908
81	0.0188	-0.028
82	0.0188	-0.028
83	0.0408	0.0069
84	0.0408	0.0069
85	0.0408	0.0069
86	0.0408	0.0069
87	0.021	0.0139
88	0	0
89	-0.0116	-0.0279
90	-0.0116	-0.0279
91	-0.0325	-0.0419
92	-0.0325	-0.0419
93	-0.0419	-0.0279
94	-0.0419	-0.0279
95	-0.0011	-0.021
96	-0.0011	-0.021
97	0.0011	0.0209
98	0.0326	0.0419
99	0.0326	0.0419
100	0.0326	0.0419
101	0.043	0.0488
102	0.0629	0.0418
103	0.0629	0.0418
104	0.0629	0.0418
105	0.0524	0.0348
106	0.0524	0.0348
107	0.0408	0.0069
108	0	0
109	0	0
110	0	0
111	0	0
112	0.0397	-0.014
113	0.1307	-0.0142
114	0.1307	-0.0142
115	0.1924	0.0067
116	0.2426	-0.0003
117	0.2426	-0.0003
118	0.2426	-0.0003
119	0.2227	0.0067
120	0.2029	0.0137
121	0.2029	0.0137
122	0.2029	0.0137
123	0.183	0.0207
124	0.1527	0.0207
125	0.1527	0.0207
126	0.1026	0.0278
127	0.1026	0.0278
128	0.1026	0.0278
129	0.1015	0.0068
130	0.1004	-0.0141
131	0.1004	-0.0141
132	0.1004	-0.0141
133	0.0992	-0.0351
134	0.0992	-0.0351
135	0.0981	-0.056
136	0.0981	-0.056
137	0.0772	-0.07
138	0.0772	-0.07
139	0.0667	-0.0769
140	0.0562	-0.0839
141	0.0562	-0.0839
142	0.0259	-0.0839
143	0.0259	-0.0839
144	0.005	-0.0978
145	0.005	-0.0978
146	0.005	-0.0978
147	0.005	-0.0978
148	-0.0253	-0.0978
149	-0.0253	-0.0978
150	-0.0253	-0.0978
151	-0.0264	-0.1187
152	-0.0264	-0.1187
153	0.0447	-0.1118
154	0.0447	-0.1118
155	0.1356	-0.1119
156	0.1356	-0.1119
157	0.2067	-0.1051
158	0.2067	-0.1051
159	0.2277	-0.0911
160	0.2277	-0.0911
161	0.2475	-0.0981
162	0.2475	-0.0981
163	0.2288	-0.0702
164	0.2288	-0.0702
165	0.2393	-0.0632
166	0.2393	-0.0632
167	0.2393	-0.0632
168	0.2393	-0.0632
169	0.2288	-0.0702
170	0.2288	-0.0702
171	0.2288	-0.0702
172	0.2288	-0.0702
173	0.2299	-0.0492
174	0.2404	-0.0422
175	0.2404	-0.0422
176	0.2404	-0.0422
177	0.231	-0.0283
178	0.231	-0.0283
179	0.2205	-0.0352
180	0.2205	-0.0352
181	0.2194	-0.0562
182	0.2194	-0.0562
183	0.1786	-0.0631
184	0.1786	-0.0631
185	0.1682	-0.0701
186	0.1682	-0.0701
187	0.1682	-0.0701
188	0.1682	-0.0701
189	0.1891	-0.0561
190	0.1891	-0.0561
191	0.1797	-0.0422
192	0.1797	-0.0422
193	0.1797	-0.0422
194	0.1797	-0.0422
195	0.1797	-0.0422
196	0.1797	-0.0422
197	0.2205	-0.0352
198	0.2205	-0.0352
199	0.3313	-0.0424
200	0.3313	-0.0424
201	0.4024	-0.0355
202	0.4631	-0.0355
203	0.4631	-0.0355
204	0.5028	-0.0496
205	0.5028	-0.0496
206	0.5028	-0.0496
207	0.5028	-0.0496
208	0.5028	-0.0496
209	0.4945	-0.0146
210	0.4945	-0.0146
211	0.5154	-0.0007
212	0.4862	0.0203
213	0.4862	0.0203
214	0.4862	0.0203
215	0.4465	0.0343
216	0.4465	0.0343
217	0.4372	0.0483
218	0.4476	0.0553
219	0.4476	0.0553
220	0.4476	0.0553
221	0.4173	0.0553
222	0.4162	0.0344
223	0.4162	0.0344
224	0.3964	0.0414
225	0.3964	0.0414
226	0.3859	0.0344
227	0.3859	0.0344
228	0.3859	0.0344
229	0.3754	0.0274
230	0.3545	0.0135
231	0.3545	0.0135
232	0.3545	0.0135
233	0.3032	-0.0004
234	0.3032	-0.0004
235	0.2707	-0.0423
236	0.2707	-0.0423
237	0.2707	-0.0423
238	0.2393	-0.0632
239	0.2172	-0.0981
240	0.2172	-0.0981
241	0.2161	-0.119
242	0.2161	-0.119
243	0.2767	-0.1191
244	0.2767	-0.1191
245	0.3782	-0.1123
246	0.3782	-0.1123
247	0.4283	-0.1193
248	0.4283	-0.1193
249	0.4272	-0.1403
250	0.4272	-0.1403
251	0.4041	-0.1961
252	0.4041	-0.1961
253	0.3611	-0.245
254	0.2889	-0.2728
255	0.2889	-0.2728
256	0.2376	-0.2867
257	0.2376	-0.2867
258	0.2376	-0.2867
259	0.2271	-0.2937
260	0.2271	-0.2937
261	0.2177	-0.2797
262	0.2177	-0.2797
263	0.2073	-0.2867
264	0.2073	-0.2867
265	0.1759	-0.3076
266	0.1759	-0.3076
267	0.1141	-0.3285
268	0.0617	-0.3633
269	0.0617	-0.3633
270	0	-0.3842
271	0	-0.3842
272	0	-0.3842
273	-0.0419	-0.4121
274	-0.0419	-0.4121
275	-0.0535	-0.44
276	-0.0838	-0.44
277	-0.0838	-0.44
278	-0.0838	-0.44
279	-0.1141	-0.4399
280	-0.1141	-0.4399
281	-0.1549	-0.4468
282	-0.1957	-0.4538
283	-0.1957	-0.4538
284	-0.1654	-0.4538
285	-0.1654	-0.4538
286	-0.1654	-0.4538
287	-0.1036	-0.4329
288	-0.1036	-0.4329
289	-0.0232	-0.44
290	-0.0232	-0.44
291	0.0072	-0.4401
292	0.0072	-0.4401
293	-0.0127	-0.4331
294	-0.043	-0.433
295	-0.043	-0.433
296	-0.0733	-0.433
297	-0.0733	-0.433
298	-0.0733	-0.433
299	-0.0733	-0.433
300	-0.0838	-0.44
301	-0.1036	-0.4329
302	-0.1235	-0.4259
303	-0.1235	-0.4259
304	-0.1329	-0.4119
305	-0.1329	-0.4119
306	-0.1329	-0.4119
307	-0.1329	-0.4119
308	-0.1329	-0.4119
309	-0.1329	-0.4119
310	-0.1329	-0.4119
311	-0.1516	-0.384
312	-0.1516	-0.384
313	-0.1307	-0.37
314	-0.1494	-0.3421
315	-0.1494	-0.3421
316	-0.1494	-0.3421
317	-0.1494	-0.3421
318	-0.1494	-0.3421
319	-0.1599	-0.349
320	-0.1599	-0.349
321	-0.1797	-0.342
322	-0.1599	-0.349
323	-0.1599	-0.349
324	-0.1599	-0.349
325	-0.0888	-0.3422
326	-0.0888	-0.3422
327	-0.0072	-0.3283
328	0.0441	-0.3144
329	0.0441	-0.3144
330	0.0441	-0.3144
331	0.065	-0.3004
332	0.065	-0.3004
333	0.0557	-0.2865
334	0.0557	-0.2865
335	0.0358	-0.2795
336	0.0358	-0.2795
337	0.0358	-0.2795
338	0.0358	-0.2795
339	0.016	-0.2724
340	0.016	-0.2724
341	0.0066	-0.2585
342	0.0066	-0.2585
343	0.0369	-0.2585
344	0.0369	-0.2585
345	0.0369	-0.2585
346	0.0369	-0.2585
347	0.0369	-0.2585
348	0.0265	-0.2655
349	0.0171	-0.2515
350	0.0171	-0.2515
351	0.0171	-0.2515
352	0.0171	-0.2515
353	0.0276	-0.2445
354	0.0276	-0.2445
355	0.0077	-0.2375
356	0.0077	-0.2375
357	-0.0028	-0.2445
358	-0.0028	-0.2445
359	-0.0132	-0.2514
360	-0.0132	-0.2514
361	-0.0435	-0.2514
362	-0.0331	-0.2444
363	-0.0331	-0.2444
364	-0.0331	-0.2444
365	0.0579	-0.2446
366	0.1301	-0.2167
367	0.1301	-0.2167
368	0.2012	-0.2098
369	0.2012	-0.2098
370	0.2012	-0.2098
371	0.2315	-0.2099
372	0.2315	-0.2099
373	0.2315	-0.2099
374	0.2315	-0.2099
375	0.2211	-0.2168
376	0.2211	-0.2168
377	0.2001	-0.2308
378	0.1593	-0.2377
379	0.1593	-0.2377
380	0.1593	-0.2377
381	0.1488	-0.2447
382	0.1488	-0.2447
383	0.1488	-0.2447
384	0.1488	-0.2447
385	0.1488	-0.2447
386	0.1488	-0.2447
387	0.1488	-0.2447
388	0.1488	-0.2447
389	0.1384	-0.2517
390	0.1384	-0.2517
391	0.1185	-0.2446
392	0.0882	-0.2446
393	0.0882	-0.2446
394	0.0882	-0.2446
395	0.0882	-0.2446
396	0.0871	-0.2656
397	0.0871	-0.2656
398	0.0871	-0.2656
399	0.0463	-0.2725
400	0.016	-0.2724
401	-0.005	-0.2864
402	-0.005	-0.2864
403	-0.0154	-0.2934
404	-0.0154	-0.2934
405	-0.0364	-0.3073
406	-0.0364	-0.3073
407	-0.0154	-0.2934
408	-0.0154	-0.2934
409	0.0954	-0.3005
410	0.0954	-0.3005
411	0.177	-0.2866
412	0.177	-0.2866
413	0.2282	-0.2727
414	0.2282	-0.2727
415	0.2481	-0.2797
416	0.2481	-0.2797
417	0.2282	-0.2727
418	0.2282	-0.2727
419	0.2177	-0.2797
420	0.2177	-0.2797
421	0.1968	-0.2936
422	0.1759	-0.3076
423	0.1759	-0.3076
424	0.1759	-0.3076
425	0.1455	-0.3075
426	0.1455	-0.3075
427	0.1362	-0.2936
428	0.1362	-0.2936
429	0.1362	-0.2936
430	0.1362	-0.2936
431	0.1257	-0.3005
432	0.1257	-0.3005
433	0.1257	-0.3005
434	0.1058	-0.2935
435	0.1058	-0.2935
436	0.1152	-0.3075
437	0.0849	-0.3075
438	0.0744	-0.3144
439	0.0744	-0.3144
440	0.0744	-0.3144
441	0.0546	-0.3074
442	0.0441	-0.3144
443	0.0441	-0.3144
444	0.0336	-0.3214
445	0.0336	-0.3214
446	0.0232	-0.3283
447	0.0232	-0.3283
448	0.0232	-0.3283
449	0.0232	-0.3283
450	0.0838	-0.3284
451	0.1654	-0.3146
452	0.1654	-0.3146
453	0.2271	-0.2937
454	0.2271	-0.2937
455	0.2271	-0.2937
456	0.2679	-0.2867
457	0.2679	-0.2867
458	0.2679	-0.2867
459	0.2773	-0.3007
460	0.2376	-0.2867
461	0.2376	-0.2867
462	0.2376	-0.2867
463	0.2271	-0.2937
464	0.2271	-0.2937
465	0.2073	-0.2867
466	0.2073	-0.2867
467	0.1874	-0.2797
468	0.1874	-0.2797
469	0.1874	-0.2797
470	0.1874	-0.2797
471	0.1968	-0.2936
472	0.1968	-0.2936
473	0.1968	-0.2936
474	0.1968	-0.2936
475	0.1863	-0.3006
476	0.1863	-0.3006
477	0.1665	-0.2936
478	0.1466	-0.2866
479	0.1466	-0.2866
480	0.1466	-0.2866
481	0.1163	-0.2865
482	0.1163	-0.2865
483	0.0954	-0.3005
484	0.065	-0.3004
485	0.065	-0.3004
486	0.065	-0.3004
487	0.0347	-0.3004
488	0.0347	-0.3004
489	0.0347	-0.3004
490	0.0755	-0.2935
491	0.0755	-0.2935
492	0.0755	-0.2935
493	0.1676	-0.2726
494	0.1676	-0.2726
495	0.2596	-0.2518
496	0.2596	-0.2518
497	0.3203	-0.2519
498	0.3203	-0.2519
499	0.3401	-0.2589
500	0.3401	-0.2589
501	0.3192	-0.2728
502	0.2889	-0.2728
503	0.2889	-0.2728
504	0.2889	-0.2728
505	0.2679	-0.2867
506	0.2679	-0.2867
507	0.2376	-0.2867
508	0.2376	-0.2867
509	0.2376	-0.2867
510	0.2271	-0.2937
511	0.2271	-0.2937
512	0.2271	-0.2937
513	0.2166	-0.3006
514	0.2062	-0.3076
515	0.2062	-0.3076
516	0.1852	-0.3216
517	0.1852	-0.3216
518	0.1852	-0.3216
519	0.1643	-0.3355
520	0.134	-0.3355
521	0.134	-0.3355
522	0.134	-0.3355
523	0.1235	-0.3424
524	0.1235	-0.3424
525	0.0932	-0.3424
526	0.0932	-0.3424
527	0.0827	-0.3494
528	0.0827	-0.3494
529	0.0827	-0.3494
530	0.0827	-0.3494
531	0.0827	-0.3494
532	0.0827	-0.3494
533	0.1025	-0.3564
534	0.1025	-0.3564
535	0.1444	-0.3285
536	0.1444	-0.3285
537	0.2563	-0.3147
538	0.2563	-0.3147
539	0.3484	-0.2938
540	0.3484	-0.2938
541	0.3997	-0.2799
542	0.43	-0.28
543	0.43	-0.28
544	0.43	-0.28
545	0.4206	-0.266
546	0.4206	-0.266
547	0.4101	-0.273
548	0.4101	-0.273
549	0.3892	-0.2869
550	0.3892	-0.2869
551	0.3892	-0.2869
552	0.3682	-0.3009
553	0.3578	-0.3078
554	0.3578	-0.3078
555	0.3671	-0.3218
556	0.3671	-0.3218
557	0.3567	-0.3288
558	0.3567	-0.3288
559	0.3368	-0.3218
560	0.3368	-0.3218
561	0.3368	-0.3218
562	0.3368	-0.3218
563	0.317	-0.3148
564	0.317	-0.3148
565	0.317	-0.3148
566	0.317	-0.3148
567	0.2971	-0.3077
568	0.2773	-0.3007
569	0.2668	-0.3077
570	0.2459	-0.3216
571	0.2459	-0.3216
572	0.2459	-0.3216
573	0.2459	-0.3216
574	0.2459	-0.3216
575	0.226	-0.3146
576	0.226	-0.3146
577	0.226	-0.3146
578	0.2773	-0.3007
579	0.2773	-0.3007
580	0.2773	-0.3007
581	0.3986	-0.3009
582	0.3986	-0.3009
583	0.4801	-0.287
584	0.5314	-0.2731
585	0.5314	-0.2731
586	0.5314	-0.2731
587	0.5314	-0.2731
588	0.5419	-0.2662
589	0.522	-0.2591
590	0.522	-0.2591
591	0.522	-0.2591
592	0.522	-0.2591
593	0.5022	-0.2521
594	0.5022	-0.2521
595	0.5022	-0.2521
596	0.5022	-0.2521
597	0.5022	-0.2521
598	0.4928	-0.2382
599	0.4928	-0.2382
600	0.4928	-0.2382
601	0.4928	-0.2382
602	0.4928	-0.2382
603	0.4835	-0.2242
604	0.4835	-0.2242
605	0.5138	-0.2242
606	0.5138	-0.2242
607	0.5149	-0.2033
608	0.5149	-0.2033
609	0.5254	-0.1963
610	0.5254	-0.1963
611	0.5254	-0.1963
612	0.516	-0.1823
613	0.516	-0.1823
614	0.516	-0.1823
615	0.4961	-0.1753
616	0.4857	-0.1823
617	0.4857	-0.1823
618	0.4752	-0.1892
619	0.4449	-0.1892
620	0.4542	-0.2032
621	0.4542	-0.2032
622	0.4542	-0.2032
623	0.4438	-0.2101
624	0.4333	-0.2171
625	0.4333	-0.2171
626	0.4333	-0.2171
627	0.4333	-0.2171
628	0.4333	-0.2171
629	0.4531	-0.2241
630	0.5243	-0.2172
631	0.6257	-0.2104
632	0.6257	-0.2104
633	0.6968	-0.2035
634	0.6968	-0.2035
635	0.6968	-0.2035
636	0.6968	-0.2035
637	0.7177	-0.1896
638	0.7271	-0.2035
639	0.7166	-0.2105
640	0.7062	-0.2175
641	0.7062	-0.2175
642	0.6758	-0.2174
643	0.6758	-0.2174
644	0.6549	-0.2314
645	0.6549	-0.2314
646	0.6549	-0.2314
647	0.6246	-0.2313
648	0.6246	-0.2313
649	0.6339	-0.2453
650	0.6339	-0.2453
651	0.6141	-0.2383
652	0.613	-0.2593
653	0.613	-0.2593
654	0.5921	-0.2732
655	0.5921	-0.2732
656	0.5921	-0.2732
657	0.5711	-0.2872
658	0.5711	-0.2872
659	0.5408	-0.2871
660	0.5408	-0.2871
661	0.5397	-0.3081
662	0.5397	-0.3081
663	0.5187	-0.322
664	0.5187	-0.322
665	0.4978	-0.3359
666	0.4768	-0.3499
667	0.4768	-0.3499
668	0.4768	-0.3499
669	0.4465	-0.3499
670	0.4465	-0.3499
671	0.4256	-0.3638
672	0.4256	-0.3638
673	0.3848	-0.3707
674	0.3848	-0.3707
675	0.3533	-0.3916
676	0.3533	-0.3916
677	0.3219	-0.4125
678	0.3219	-0.4125
679	0.2811	-0.4195
680	0.2811	-0.4195
681	0.3407	-0.4405
682	0.3407	-0.4405
683	0.4223	-0.4267
684	0.5226	-0.4408
685	0.5226	-0.4408
686	0.5435	-0.4268
687	0.5435	-0.4268
688	0.5435	-0.4268
689	0.5435	-0.4268
690	0.5435	-0.4268
691	0.5331	-0.4338
692	0.5132	-0.4268
693	0.5132	-0.4268
694	0.4829	-0.4267
695	0.4829	-0.4267
696	0.4829	-0.4267
697	0.4724	-0.4337
698	0.4724	-0.4337
699	0.4526	-0.4267
700	0.4526	-0.4267
701	0.4526	-0.4267
702	0.4526	-0.4267
703	0.4619	-0.4407
704	0.4619	-0.4407
705	0.4515	-0.4476
706	0.4515	-0.4476
707	0.4211	-0.4476
708	0.4211	-0.4476
709	0.42	-0.4686
710	0.42	-0.4686
711	0.3991	-0.4825
712	0.3991	-0.4825
713	0.3688	-0.4825
714	0.3583	-0.4894
715	0.3583	-0.4894
716	0.3583	-0.4894
717	0.3478	-0.4964
718	0.3478	-0.4964
719	0.3374	-0.5034
720	0.3374	-0.5034
721	0.3374	-0.5034
722	0.3269	-0.5103
723	0.307	-0.5033
724	0.307	-0.5033
725	0.3175	-0.4964
726	0.3175	-0.4964
727	0.3886	-0.4895
728	0.3886	-0.4895
729	0.4702	-0.4756
730	0.4702	-0.4756
731	0.5413	-0.4687
732	0.5413	-0.4687
733	0.581	-0.4827
734	0.581	-0.4827
735	0.5705	-0.4897
736	0.5705	-0.4897
737	0.5705	-0.4897
738	0.5507	-0.4827
739	0.5402	-0.4897
740	0.5496	-0.5037
741	0.5496	-0.5037
742	0.5496	-0.5037
743	0.5297	-0.4966
744	0.5297	-0.4966
745	0.5391	-0.5106
746	0.5391	-0.5106
747	0.5391	-0.5106
748	0.5391	-0.5106
749	0.5193	-0.5036
750	0.4994	-0.4966
751	0.4994	-0.4966
752	0.4994	-0.4966
753	0.4889	-0.5036
754	0.4493	-0.4896
755	0.4493	-0.4896
756	0.4388	-0.4965
757	0.4388	-0.4965
758	0.4388	-0.4965
759	0.4388	-0.4965
760	0.4388	-0.4965
761	0.4085	-0.4965
762	0.398	-0.5035
763	0.3969	-0.5244
764	0.3864	-0.5314
765	0.3864	-0.5314
766	0.3864	-0.5314
767	0.3759	-0.5384
768	0.3759	-0.5384
769	0.355	-0.5523
770	0.355	-0.5523
771	0.3655	-0.5453
772	0.3655	-0.5453
773	0.4669	-0.5385
774	0.4669	-0.5385
775	0.5694	-0.5107
776	0.5694	-0.5107
777	0.6499	-0.5178
778	0.6499	-0.5178
779	0.6499	-0.5178
780	0.6802	-0.5178
781	0.6802	-0.5178
782	0.6802	-0.5178
783	0.6593	-0.5317
784	0.6593	-0.5317
785	0.629	-0.5317
786	0.629	-0.5317
787	0.608	-0.5456
788	0.608	-0.5456
789	0.5777	-0.5456
790	0.5672	-0.5526
791	0.5672	-0.5526
792	0.5672	-0.5526
793	0.5672	-0.5526
794	0.5672	-0.5526
795	0.5672	-0.5526
796	0.5567	-0.5595
797	0.5369	-0.5525
798	0.5171	-0.5455
799	0.5171	-0.5455
800	0.5171	-0.5455
801	0.516	-0.5665
802	0.4647	-0.5804
803	0.4647	-0.5804
804	0.4426	-0.6153
805	0.4426	-0.6153
806	0.4426	-0.6153
807	0.3914	-0.6292
808	0.3914	-0.6292
809	0.3798	-0.6571
810	0.3495	-0.6571
811	0.3495	-0.6571
812	0.3401	-0.6431
813	0.3401	-0.6431
814	0.3401	-0.6431
815	0.3401	-0.6431
816	0.3401	-0.6431
817	0.3401	-0.6431
818	0.3401	-0.6431
819	0.4101	-0.6571
820	0.4101	-0.6571
821	0.5011	-0.6573
822	0.5722	-0.6504
823	0.5722	-0.6504
824	0.5722	-0.6504
825	0.6025	-0.6504
826	0.6025	-0.6504
827	0.613	-0.6434
828	0.613	-0.6434
829	0.613	-0.6434
830	0.613	-0.6434
831	0.6025	-0.6504
832	0.6025	-0.6504
833	0.6025	-0.6504
834	0.5827	-0.6434
835	0.5628	-0.6364
836	0.5628	-0.6364
837	0.5733	-0.6294
838	0.5733	-0.6294
839	0.5849	-0.6015
840	0.5849	-0.6015
841	0.6058	-0.5876
842	0.6058	-0.5876
843	0.6058	-0.5876
844	0.6163	-0.5806
845	0.6268	-0.5736
846	0.6268	-0.5736
847	0.6268	-0.5736
848	0.6268	-0.5736
849	0.6268	-0.5736
850	0.6069	-0.5666
851	0.5964	-0.5736
852	0.5567	-0.5595
853	0.5567	-0.5595
854	0.5567	-0.5595
855	0.5567	-0.5595
856	0.5556	-0.5805
857	0.5452	-0.5875
858	0.5755	-0.5875
859	0.5755	-0.5875
860	0.6571	-0.5737
861	0.6571	-0.5737
862	0.6571	-0.5737
863	0.6571	-0.5737
864	0.7387	-0.5598
865	0.8087	-0.5739
866	0.8087	-0.5739
867	0.8191	-0.5669
868	0.8191	-0.5669
869	0.8087	-0.5739
870	0.8087	-0.5739
871	0.8087	-0.5739
872	0.8087	-0.5739
873	0.7993	-0.5599
874	0.7993	-0.5599
875	0.7993	-0.5599
876	0.7993	-0.5599
877	0.7993	-0.5599
878	0.7993	-0.5599
879	0.7993	-0.5599
880	0.7993	-0.5599
881	0.7888	-0.5668
882	0.769	-0.5598
883	0.7491	-0.5528
884	0.7491	-0.5528
885	0.748	-0.5738
886	0.748	-0.5738
887	0.748	-0.5738
888	0.748	-0.5738
889	0.7282	-0.5668
890	0.7177	-0.5737
891	0.7177	-0.5737
892	0.7177	-0.5737
893	0.7177	-0.5737
894	0.7177	-0.5737
895	0.7177	-0.5737
896	0.7177	-0.5737
897	0.7083	-0.5597
898	0.7083	-0.5597
899	0.7188	-0.5528
900	0.7188	-0.5528
901	0.7188	-0.5528
902	0.7188	-0.5528
903	0.7491	-0.5528
904	0.8401	-0.5529
905	0.9426	-0.5251
906	0.9426	-0.5251
907	1.0441	-0.5183
908	1.0441	-0.5183
909	1.0849	-0.5114
910	1.0849	-0.5114
911	1.086	-0.4904
912	1.086	-0.4904
913	1.086	-0.4904
914	1.086	-0.4904
915	1.0463	-0.4764
916	1.0463	-0.4764
917	1.0253	-0.4903
918	1.0253	-0.4903
919	1.0044	-0.5043
920	1.0231	-0.5322
921	1.0231	-0.5322
922	1.0231	-0.5322
923	1.0231	-0.5322
924	1.0325	-0.5462
925	1.022	-0.5532
926	1.022	-0.5532
927	1.0115	-0.5602
928	1.0011	-0.5671
929	1.0011	-0.5671
930	1.0011	-0.5671
931	0.9696	-0.588
932	0.9696	-0.588
933	0.9487	-0.602
934	0.9487	-0.602
935	0.9382	-0.6089
936	0.9382	-0.6089
937	0.9184	-0.6019
938	0.9184	-0.6019
939	0.9184	-0.6019
940	0.8985	-0.5949
941	0.8985	-0.5949
942	0.8985	-0.5949
943	0.9079	-0.6089
944	0.9079	-0.6089
945	0.8869	-0.6229
946	0.8869	-0.6229
947	0.9173	-0.6229
948	0.9173	-0.6229
949	0.9977	-0.63
950	0.9977	-0.63
951	1.049	-0.6161
952	1.1003	-0.6022
953	1.1003	-0.6022
954	1.1003	-0.6022
955	1.1003	-0.6022
956	1.1003	-0.6022
957	1.1212	-0.5882
958	1.1411	-0.5952
959	1.1317	-0.5813
960	1.1317	-0.5813
961	1.1212	-0.5882
962	1.1212	-0.5882
963	1.1201	-0.6092
964	1.1201	-0.6092
965	1.1295	-0.6232
966	1.1389	-0.6372
967	1.1389	-0.6372
968	1.1389	-0.6372
969	1.1295	-0.6232
970	1.1295	-0.6232
971	1.1493	-0.6302
972	1.1493	-0.6302
973	1.14	-0.6162
974	1.14	-0.6162
975	1.1306	-0.6022
976	1.1306	-0.6022
977	1.1306	-0.6022
978	1.1411	-0.5952
979	1.1317	-0.5813
980	1.1317	-0.5813
981	1.1212	-0.5882
982	1.1212	-0.5882
983	1.0711	-0.5812
984	1.049	-0.6161
985	1.049	-0.6161
986	1.0479	-0.637
987	1.0479	-0.637
988	1.0479	-0.637
989	1.0992	-0.6231
990	1.1714	-0.5953
991	1.1714	-0.5953
992	1.2541	-0.5605
993	1.2541	-0.5605
994	1.2541	-0.5605
995	1.345	-0.5606
996	1.345	-0.5606
997	1.366	-0.5467
998	1.366	-0.5467
999	1.4068	-0.5397
1000	1.4277	-0.5258
1001	1.4277	-0.5258
1002	1.4277	-0.5258
1003	1.4277	-0.5258
1004	1.4184	-0.5118
1005	1.4184	-0.5118
1006	1.4184	-0.5118
1007	1.4184	-0.5118
1008	1.4184	-0.5118
1009	1.4079	-0.5188
1010	1.3974	-0.5257
1011	1.3974	-0.5257
1012	1.3974	-0.5257
1013	1.3776	-0.5187
1014	1.3776	-0.5187
1015	1.3671	-0.5257
1016	1.3671	-0.5257
1017	1.3671	-0.5257
1018	1.3671	-0.5257
1019	1.3473	-0.5187
1020	1.3473	-0.5187
1021	1.3368	-0.5257
1022	1.3368	-0.5257
1023	1.3357	-0.5466
1024	1.3357	-0.5466
1025	1.2949	-0.5535
1026	1.2949	-0.5535
1027	1.2739	-0.5675
1028	1.2739	-0.5675
1029	1.253	-0.5814
1030	1.2331	-0.5744
1031	1.2331	-0.5744
1032	1.2331	-0.5744
1033	1.2133	-0.5674
1034	1.2133	-0.5674
1035	1.2133	-0.5674
1036	1.253	-0.5814
1037	1.3346	-0.5676
1038	1.3346	-0.5676
1039	1.4371	-0.5398
1040	1.4371	-0.5398
1041	1.5093	-0.5119
1042	1.5093	-0.5119
1043	1.5606	-0.498
1044	1.5606	-0.498
1045	1.5815	-0.4841
1046	1.5815	-0.4841
1047	1.5815	-0.4841
1048	1.5815	-0.4841
1049	1.5711	-0.491
1050	1.5407	-0.491
1051	1.5407	-0.491
1052	1.5407	-0.491
1053	1.5396	-0.512
1054	1.5396	-0.512
1055	1.5396	-0.512
1056	1.5303	-0.498
1057	1.5303	-0.498
1058	1.5303	-0.498
1059	1.5198	-0.5049
1060	1.5198	-0.5049
1061	1.5093	-0.5119
1062	1.5093	-0.5119
1063	1.4685	-0.5188
1064	1.4685	-0.5188
1065	1.4476	-0.5328
1066	1.4476	-0.5328
1067	1.4476	-0.5328
1068	1.4162	-0.5537
1069	1.3847	-0.5746
1070	1.3847	-0.5746
1071	1.3847	-0.5746
1072	1.3346	-0.5676
1073	1.3241	-0.5745
1074	1.3241	-0.5745
1075	1.3136	-0.5815
1076	1.2927	-0.5955
1077	1.2927	-0.5955
1078	1.2927	-0.5955
1079	1.2717	-0.6094
1080	1.2508	-0.6233
1081	1.2508	-0.6233
1082	1.2508	-0.6233
1083	1.2298	-0.6373
1084	1.2298	-0.6373
1085	1.2298	-0.6373
1086	1.2497	-0.6443
1087	1.3302	-0.6514
1088	1.3709	-0.6444
1089	1.3709	-0.6444
1090	1.3709	-0.6444
1091	1.4211	-0.6515
1092	1.4211	-0.6515
1093	1.4211	-0.6515
1094	1.4211	-0.6515
1095	1.4305	-0.6655
1096	1.4305	-0.6655
1097	1.4002	-0.6654
1098	1.4002	-0.6654
1099	1.4002	-0.6654
1100	1.3792	-0.6794
1101	1.3279	-0.6933
1102	1.3279	-0.6933
1103	1.2872	-0.7002
1104	1.2872	-0.7002
1105	1.2662	-0.7142
1106	1.2662	-0.7142
1107	1.2662	-0.7142
1108	1.2557	-0.7211
1109	1.2254	-0.7211
1110	1.2254	-0.7211
1111	1.2045	-0.735
1112	1.173	-0.7559
1113	1.173	-0.7559
1114	1.173	-0.7559
1115	1.173	-0.7559
1116	1.173	-0.7559
1117	1.1322	-0.7629
1118	1.1008	-0.7838
1119	1.0892	-0.8117
1120	1.0892	-0.8117
1121	1.0892	-0.8117
1122	1.0892	-0.8117
1123	1.0589	-0.8117
1124	1.0275	-0.8326
1125	1.0066	-0.8465
1126	1.0066	-0.8465
1127	0.9961	-0.8535
1128	0.9961	-0.8535
1129	0.9961	-0.8535
1130	0.9961	-0.8535
1131	0.9658	-0.8535
1132	0.9658	-0.8535
1133	0.9961	-0.8535
1134	1.0369	-0.8466
1135	1.0369	-0.8466
1136	1.0369	-0.8466
1137	1.0975	-0.8467
1138	1.0975	-0.8467
1139	1.0975	-0.8467
1140	1.1174	-0.8537
1141	1.1069	-0.8606
1142	1.1069	-0.8606
1143	1.0755	-0.8815
1144	1.0755	-0.8815
1145	1.0347	-0.8885
1146	1.0347	-0.8885
1147	0.9939	-0.8954
1148	0.9939	-0.8954
1149	0.9635	-0.8954
1150	0.9635	-0.8954
1151	0.9531	-0.9023
1152	0.9531	-0.9023
1153	0.9531	-0.9023
1154	0.9426	-0.9093
1155	0.9217	-0.9233
1156	0.9217	-0.9233
1157	0.9205	-0.9442
1158	0.9205	-0.9442
1159	0.8798	-0.9511
1160	0.8798	-0.9511
1161	0.8588	-0.9651
1162	0.8588	-0.9651
1163	0.8588	-0.9651
1164	0.8285	-0.965
1165	0.8075	-0.979
1166	0.8075	-0.979
1167	0.7866	-0.9929
1168	0.7866	-0.9929
1169	0.7761	-0.9999
1170	0.7761	-0.9999
1171	0.7563	-0.9929
1172	0.7458	-0.9999
1173	0.7458	-0.9999
1174	0.7458	-0.9999
1175	0.726	-0.9928
1176	0.726	-0.9928
1177	0.7563	-0.9929
1178	0.7563	-0.9929
1179	0.7982	-0.965
1180	0.7982	-0.965
1181	0.8588	-0.9651
1182	0.8588	-0.9651
1183	0.8798	-0.9511
1184	0.8798	-0.9511
1185	0.8996	-0.9581
1186	0.8996	-0.9581
1187	0.9101	-0.9512
1188	0.9101	-0.9512
1189	0.931	-0.9372
1190	0.931	-0.9372
1191	0.9415	-0.9303
1192	0.9415	-0.9303
1193	0.9321	-0.9163
1194	0.9321	-0.9163
1195	0.9321	-0.9163
1196	0.9426	-0.9093
1197	0.9332	-0.8953
1198	0.9332	-0.8953
1199	0.9332	-0.8953
1200	0.9228	-0.9023
1201	0.9228	-0.9023
1202	0.9228	-0.9023
1203	0.9029	-0.8953
1204	0.9029	-0.8953
1205	0.8831	-0.8883
1206	0.8831	-0.8883
1207	0.8935	-0.8813
1208	0.8737	-0.8743
1209	0.8737	-0.8743
1210	0.8737	-0.8743
1211	0.8539	-0.8673
1212	0.8539	-0.8673
1213	0.834	-0.8603
1214	0.834	-0.8603
1215	0.834	-0.8603
1216	0.834	-0.8603
1217	0.8329	-0.8812
1218	0.812	-0.8952
1219	0.8015	-0.9021
1220	0.8423	-0.8952
1221	0.8423	-0.8952
1222	0.8423	-0.8952
1223	0.9134	-0.8883
1224	0.9134	-0.8883
1225	0.9647	-0.8744
1226	0.9647	-0.8744
1227	0.9647	-0.8744
1228	0.995	-0.8745
1229	1.0054	-0.8675
1230	1.0054	-0.8675
1231	1.0054	-0.8675
1232	1.0054	-0.8675
1233	1.0054	-0.8675
1234	1.0054	-0.8675
1235	0.9856	-0.8605
1236	0.9856	-0.8605
1237	0.9553	-0.8604
1238	0.9553	-0.8604
1239	0.9448	-0.8674
1240	0.9448	-0.8674
1241	0.9542	-0.8814
1242	0.9542	-0.8814
1243	0.9531	-0.9023
1244	0.9531	-0.9023
1245	0.9531	-0.9023
1246	0.9321	-0.9163
1247	0.9018	-0.9162
1248	0.9018	-0.9162
1249	0.882	-0.9092
1250	0.8621	-0.9022
1251	0.8621	-0.9022
1252	0.8621	-0.9022
1253	0.8621	-0.9022
1254	0.8621	-0.9022
1255	0.8621	-0.9022
1256	0.8621	-0.9022
1257	0.8516	-0.9092
1258	0.8213	-0.9091
1259	0.8004	-0.9231
1260	0.8004	-0.9231
1261	0.7993	-0.944
1262	0.7993	-0.944
1263	0.769	-0.944
1264	0.7491	-0.937
1265	0.7491	-0.937
1266	0.7491	-0.937
1267	0.7899	-0.9301
1268	0.7899	-0.9301
1269	0.8809	-0.9302
1270	0.8809	-0.9302
1271	0.9321	-0.9163
1272	0.9321	-0.9163
1273	0.9729	-0.9094
1274	0.9729	-0.9094
1275	0.9834	-0.9024
1276	0.9834	-0.9024
1277	0.9729	-0.9094
1278	0.9729	-0.9094
1279	0.9635	-0.8954
1280	0.9635	-0.8954
1281	0.9542	-0.8814
1282	0.9542	-0.8814
1283	0.9635	-0.8954
1284	0.9635	-0.8954
1285	0.9635	-0.8954
1286	0.9635	-0.8954
1287	0.974	-0.8884
1288	0.974	-0.8884
1289	0.9542	-0.8814
1290	0.9542	-0.8814
1291	0.9239	-0.8813
1292	0.9239	-0.8813
1293	0.9123	-0.9093
1294	0.9123	-0.9093
1295	0.8715	-0.9162
1296	0.8715	-0.9162
1297	0.8412	-0.9162
1298	0.8412	-0.9162
1299	0.8202	-0.9301
1300	0.8191	-0.9511
1301	0.8191	-0.9511
1302	0.8191	-0.9511
1303	0.7888	-0.951
1304	0.7888	-0.951
1305	0.7678	-0.965
1306	0.7678	-0.965
1307	0.7678	-0.965
1308	0.7678	-0.965
1309	0.8285	-0.965
1310	0.8285	-0.965
1311	0.9101	-0.9512
1312	0.9101	-0.9512
1313	0.9509	-0.9442
1314	0.9509	-0.9442
1315	0.9812	-0.9443
1316	0.9812	-0.9443
1317	0.9718	-0.9303
1318	0.9718	-0.9303
1319	0.9426	-0.9093
1320	0.9426	-0.9093
1321	0.9321	-0.9163
1322	0.9321	-0.9163
1323	0.9321	-0.9163
1324	0.9018	-0.9162
1325	0.8913	-0.9232
1326	0.8913	-0.9232
1327	0.8902	-0.9442
1328	0.8798	-0.9511
1329	0.8798	-0.9511
1330	0.8798	-0.9511
1331	0.8798	-0.9511
1332	0.8798	-0.9511
1333	0.8693	-0.9581
1334	0.8693	-0.9581
1335	0.8693	-0.9581
1336	0.8693	-0.9581
1337	0.8588	-0.9651
1338	0.8588	-0.9651
1339	0.8285	-0.965
1340	0.8285	-0.965
1341	0.7982	-0.965
1342	0.7982	-0.965
1343	0.818	-0.972
1344	0.818	-0.972
1345	0.8891	-0.9651
1346	0.8891	-0.9651
1347	0.9602	-0.9582
1348	0.9602	-0.9582
1349	0.9906	-0.9583
1350	0.9906	-0.9583
1351	0.9906	-0.9583
1352	0.9906	-0.9583
1353	0.9707	-0.9513
1354	0.9707	-0.9513
1355	0.9707	-0.9513
1356	0.9707	-0.9513
1357	0.9415	-0.9303
1358	0.9415	-0.9303
1359	0.9415	-0.9303
1360	0.9415	-0.9303
1361	0.9415	-0.9303
1362	0.9415	-0.9303
1363	0.9415	-0.9303
1364	0.9415	-0.9303
1365	0.9415	-0.9303
1366	0.9415	-0.9303
1367	0.931	-0.9372
1368	0.931	-0.9372
1369	0.9007	-0.9372
1370	0.9007	-0.9372
1371	0.8902	-0.9442
1372	0.8902	-0.9442
1373	0.8798	-0.9511
1374	0.8798	-0.9511
1375	0.8494	-0.9511
1376	0.8494	-0.9511
1377	0.8285	-0.965
1378	0.8285	-0.965
1379	0.8588	-0.9651
1380	0.8588	-0.9651
1381	0.9112	-0.9302
1382	0.9112	-0.9302
1383	0.9823	-0.9233
1384	0.9823	-0.9233
1385	1.022	-0.9374
1386	1.022	-0.9374
1387	1.022	-0.9374
1388	0.9917	-0.9373
1389	0.9917	-0.9373
1390	0.9801	-0.9652
1391	0.9591	-0.9792
1392	0.9288	-0.9791
1393	0.9288	-0.9791
1394	0.9288	-0.9791
1395	0.9288	-0.9791
1396	0.9288	-0.9791
1397	0.9194	-0.9652
1398	0.9194	-0.9652
1399	0.9194	-0.9652
1400	0.9194	-0.9652
1401	0.9194	-0.9652
1402	0.9194	-0.9652
1403	0.909	-0.9721
1404	0.909	-0.9721
1405	0.8985	-0.9791
1406	0.8985	-0.9791
1407	0.8682	-0.9791
1408	0.8682	-0.9791
1409	0.8472	-0.993
1410	0.8368	-1
1411	0.8368	-1
1412	0.8368	-1
1413	0.8169	-0.993
1414	0.8169	-0.993
1415	0.8075	-0.979
1416	0.8682	-0.9791
1417	0.8682	-0.9791
1418	0.8682	-0.9791
1419	0.9498	-0.9652
1420	0.9498	-0.9652
1421	0.9498	-0.9652
1422	1.0418	-0.9444
1423	1.1328	-0.9445
1424	1.1328	-0.9445
1425	1.1642	-0.9236
1426	1.1747	-0.9166
1427	1.1747	-0.9166
1428	1.1747	-0.9166
1429	1.1956	-0.9027
1430	1.1956	-0.9027
1431	1.1769	-0.8747
1432	1.1769	-0.8747
1433	1.1675	-0.8607
1434	1.1675	-0.8607
1435	1.1675	-0.8607
1436	1.1675	-0.8607
1437	1.1675	-0.8607
1438	1.1675	-0.8607
1439	1.1477	-0.8537
1440	1.1477	-0.8537
1441	1.1477	-0.8537
1442	1.1267	-0.8676
1443	1.1058	-0.8816
1444	1.1058	-0.8816
1445	1.0953	-0.8886
1446	1.0755	-0.8815
1447	1.0755	-0.8815
1448	1.0755	-0.8815
1449	1.0755	-0.8815
1450	1.0755	-0.8815
1451	1.0755	-0.8815
1452	1.0451	-0.8815
1453	1.0253	-0.8745
1454	1.0253	-0.8745
1455	1.0148	-0.8815
1456	1.0148	-0.8815
1457	1.0253	-0.8745
1458	1.0253	-0.8745
1459	1.1069	-0.8606
1460	1.1069	-0.8606
1461	1.2083	-0.8538
1462	1.2083	-0.8538
1463	1.2805	-0.8259
1464	1.2805	-0.8259
1465	1.3318	-0.812
1466	1.3318	-0.812
1467	1.3527	-0.7981
1468	1.3527	-0.7981
1469	1.3538	-0.7771
1470	1.3538	-0.7771
1471	1.3538	-0.7771
1472	1.3538	-0.7771
1473	1.334	-0.7701
1474	1.334	-0.7701
1475	1.334	-0.7701
1476	1.3235	-0.7771
1477	1.3131	-0.7841
1478	1.3131	-0.7841
1479	1.3131	-0.7841
1480	1.3131	-0.7841
1481	1.3026	-0.791
1482	1.3119	-0.805
1483	1.3119	-0.805
1484	1.3119	-0.805
1485	1.2921	-0.798
1486	1.2921	-0.798
1487	1.2921	-0.798
1488	1.2921	-0.798
1489	1.2921	-0.798
1490	1.2921	-0.798
1491	1.2816	-0.805
1492	1.2816	-0.805
1493	1.2419	-0.791
1494	1.2419	-0.791
1495	1.2513	-0.8049
1496	1.2513	-0.8049
1497	1.2304	-0.8189
1498	1.2304	-0.8189
1499	1.2105	-0.8119
1500	1.2105	-0.8119
1501	1.2	-0.8188
1502	1.2	-0.8188
1503	1.1896	-0.8258
1504	1.1896	-0.8258
1505	1.1802	-0.8118
1506	1.1802	-0.8118
1507	1.2419	-0.791
1508	1.2419	-0.791
1509	1.3434	-0.7841
1510	1.3434	-0.7841
1511	1.4239	-0.7912
1512	1.4239	-0.7912
1513	1.4542	-0.7912
1514	1.4542	-0.7912
1515	1.4542	-0.7912
1516	1.4646	-0.7843
1517	1.4751	-0.7773
1518	1.4751	-0.7773
1519	1.4564	-0.7493
1520	1.4564	-0.7493
1521	1.4564	-0.7493
1522	1.4564	-0.7493
1523	1.4459	-0.7563
1524	1.4459	-0.7563
1525	1.4459	-0.7563
1526	1.4459	-0.7563
1527	1.4553	-0.7703
1528	1.4553	-0.7703
1529	1.4354	-0.7633
1530	1.4354	-0.7633
1531	1.4448	-0.7773
1532	1.4448	-0.7773
1533	1.4343	-0.7842
1534	1.4145	-0.7772
1535	1.4145	-0.7772
1536	1.4145	-0.7772
1537	1.4239	-0.7912
1538	1.4239	-0.7912
1539	1.3935	-0.7912
1540	1.3935	-0.7912
1541	1.3737	-0.7842
1542	1.3737	-0.7842
1543	1.3632	-0.7911
1544	1.3632	-0.7911
1545	1.3632	-0.7911
1546	1.3527	-0.7981
1547	1.3527	-0.7981
1548	1.3329	-0.7911
1549	1.3131	-0.7841
1550	1.3131	-0.7841
1551	1.3026	-0.791
1552	1.3026	-0.791
1553	1.3026	-0.791
1554	1.3131	-0.7841
1555	1.3842	-0.7772
1556	1.3842	-0.7772
1557	1.4762	-0.7563
1558	1.4762	-0.7563
1559	1.5473	-0.7495
1560	1.5473	-0.7495
1561	1.5473	-0.7495
1562	1.5881	-0.7425
1563	1.5986	-0.7356
1564	1.5986	-0.7356
1565	1.5986	-0.7356
1566	1.5986	-0.7356
1567	1.5892	-0.7216
1568	1.5892	-0.7216
1569	1.5683	-0.7355
1570	1.5683	-0.7355
1571	1.5473	-0.7495
1572	1.5473	-0.7495
1573	1.5369	-0.7564
1574	1.5369	-0.7564
1575	1.5556	-0.7844
1576	1.5556	-0.7844
1577	1.5253	-0.7844
1578	1.5148	-0.7913
1579	1.5148	-0.7913
1580	1.495	-0.7843
1581	1.495	-0.7843
1582	1.495	-0.7843
1583	1.4845	-0.7913
1584	1.4845	-0.7913
1585	1.4542	-0.7912
1586	1.4542	-0.7912
1587	1.4437	-0.7982
1588	1.4426	-0.8192
1589	1.4426	-0.8192
1590	1.4426	-0.8192
1591	1.4029	-0.8051
1592	1.4029	-0.8051
1593	1.3924	-0.8121
1594	1.3924	-0.8121
1595	1.3527	-0.7981
1596	1.3527	-0.7981
1597	1.3423	-0.8051
1598	1.3423	-0.8051
1599	1.3318	-0.812
1600	1.3318	-0.812
1601	1.3516	-0.819
1602	1.3516	-0.819
1603	1.4332	-0.8052
1604	1.4332	-0.8052
1605	1.5451	-0.7914
1606	1.5451	-0.7914
1607	1.5964	-0.7775
1608	1.5964	-0.7775
1609	1.6267	-0.7775
1610	1.6267	-0.7775
1611	1.6267	-0.7775
1612	1.6267	-0.7775
1613	1.6162	-0.7845
1614	1.5964	-0.7775
1615	1.5964	-0.7775
1616	1.5964	-0.7775
1617	1.5755	-0.7914
1618	1.5755	-0.7914
1619	1.5545	-0.8053
1620	1.5545	-0.8053
1621	1.5743	-0.8124
1622	1.5743	-0.8124
1623	1.5743	-0.8124
1624	1.5837	-0.8263
1625	1.5837	-0.8263
1626	1.5639	-0.8193
1627	1.5534	-0.8263
1628	1.5534	-0.8263
1629	1.5429	-0.8333
1630	1.5429	-0.8333
1631	1.5429	-0.8333
1632	1.5324	-0.8402
1633	1.4917	-0.8472
1634	1.4917	-0.8472
1635	1.4707	-0.8611
1636	1.4707	-0.8611
1637	1.4498	-0.8751
1638	1.4498	-0.8751
1639	1.4498	-0.8751
1640	1.3996	-0.868
1641	1.3891	-0.875
1642	1.3891	-0.875
1643	1.3891	-0.875
1644	1.3786	-0.8819
1645	1.3483	-0.8819
1646	1.3483	-0.8819
1647	1.3786	-0.8819
1648	1.3786	-0.8819
1649	1.4602	-0.8681
1650	1.4602	-0.8681
1651	1.5523	-0.8473
1652	1.5523	-0.8473
1653	1.6339	-0.8334
1654	1.6339	-0.8334
1655	1.6642	-0.8334
1656	1.6653	-0.8125
1657	1.6653	-0.8125
1658	1.6653	-0.8125
1659	1.6747	-0.8265
1660	1.6548	-0.8195
1661	1.6548	-0.8195
1662	1.6548	-0.8195
1663	1.6245	-0.8194
1664	1.6245	-0.8194
1665	1.614	-0.8264
1666	1.614	-0.8264
1667	1.614	-0.8264
1668	1.6129	-0.8473
1669	1.6118	-0.8683
1670	1.6118	-0.8683
1671	1.6014	-0.8753
1672	1.6014	-0.8753
1673	1.5909	-0.8822
1674	1.5909	-0.8822
1675	1.5909	-0.8822
1676	1.5804	-0.8892
1677	1.5606	-0.8822
1678	1.5606	-0.8822
1679	1.5501	-0.8892
1680	1.5501	-0.8892
1681	1.5198	-0.8891
1682	1.5198	-0.8891
1683	1.4988	-0.9031
1684	1.4988	-0.9031
1685	1.4674	-0.924
1686	1.4674	-0.924
1687	1.4674	-0.924
1688	1.4674	-0.924
1689	1.436	-0.9449
1690	1.4057	-0.9449
1691	1.3753	-0.9448
1692	1.3753	-0.9448
1693	1.3858	-0.9378
1694	1.3858	-0.9378
1695	1.4475	-0.917
1696	1.4475	-0.917
1697	1.5699	-0.8962
1698	1.5699	-0.8962
1699	1.662	-0.8753
1700	1.662	-0.8753
1701	1.662	-0.8753
1702	1.7226	-0.8754
1703	1.7529	-0.8755
1704	1.7529	-0.8755
1705	1.7436	-0.8615
1706	1.7436	-0.8615
1707	1.7237	-0.8545
1708	1.7237	-0.8545
1709	1.7133	-0.8614
1710	1.7133	-0.8614
1711	1.7028	-0.8684
1712	1.7028	-0.8684
1713	1.7028	-0.8684
1714	1.7028	-0.8684
1715	1.7028	-0.8684
1716	1.7028	-0.8684
1717	1.7122	-0.8824
1718	1.7122	-0.8824
1719	1.6923	-0.8754
1720	1.6923	-0.8754
1721	1.6923	-0.8754
1722	1.6714	-0.8893
1723	1.6504	-0.9033
1724	1.6504	-0.9033
1725	1.6201	-0.9032
1726	1.6201	-0.9032
1727	1.6096	-0.9102
1728	1.6096	-0.9102
1729	1.5887	-0.9241
1730	1.5887	-0.9241
1731	1.5584	-0.9241
1732	1.5584	-0.9241
1733	1.5572	-0.9451
1734	1.5572	-0.9451
1735	1.5269	-0.945
1736	1.5269	-0.945
1737	1.4966	-0.945
1738	1.4966	-0.945
1739	1.4966	-0.945
1740	1.4966	-0.945
1741	1.4861	-0.9519
1742	1.4861	-0.9519
1743	1.4966	-0.945
1744	1.598	-0.9381
1745	1.7006	-0.9103
1746	1.7006	-0.9103
1747	1.7915	-0.9104
1748	1.7915	-0.9104
1749	1.8125	-0.8965
1750	1.8125	-0.8965
1751	1.8323	-0.9035
1752	1.8323	-0.9035
1753	1.823	-0.8895
1754	1.823	-0.8895
1755	1.7926	-0.8895
1756	1.7926	-0.8895
1757	1.7717	-0.9034
1758	1.732	-0.8894
1759	1.732	-0.8894
1760	1.732	-0.8894
1761	1.7414	-0.9034
1762	1.7414	-0.9034
1763	1.7414	-0.9034
1764	1.7414	-0.9034
1765	1.7309	-0.9104
1766	1.7309	-0.9104
1767	1.7204	-0.9173
1768	1.7204	-0.9173
1769	1.7193	-0.9383
1770	1.7193	-0.9383
1771	1.7193	-0.9383
1772	1.689	-0.9382
1773	1.6785	-0.9452
1774	1.6785	-0.9452
1775	1.6482	-0.9452
1776	1.6482	-0.9452
1777	1.6482	-0.9452
1778	1.6482	-0.9452
1779	1.6377	-0.9521
1780	1.6273	-0.9591
1781	1.6168	-0.9661
1782	1.6168	-0.9661
1783	1.5865	-0.966
1784	1.5865	-0.966
1785	1.576	-0.973
1786	1.6366	-0.9731
1787	1.6366	-0.9731
1788	1.6366	-0.9731
1789	1.7287	-0.9523
1790	1.7287	-0.9523
1791	1.8207	-0.9314
1792	1.8207	-0.9314
1793	1.8814	-0.9315
1794	1.8814	-0.9315
1795	1.8814	-0.9315
1796	1.9023	-0.9176
1797	1.9023	-0.9176
1798	1.9023	-0.9176
1799	1.9023	-0.9176
1800	1.8919	-0.9245
1801	1.8615	-0.9245
1802	1.8615	-0.9245
1803	1.8615	-0.9245
1804	1.8511	-0.9315
1805	1.8114	-0.9175
1806	1.8114	-0.9175
1807	1.8114	-0.9175
1808	1.8114	-0.9175
1809	1.8114	-0.9175
1810	1.8114	-0.9175
1811	1.8009	-0.9244
1812	1.8009	-0.9244
1813	1.7811	-0.9174
1814	1.7811	-0.9174
1815	1.7706	-0.9244
1816	1.7706	-0.9244
1817	1.7601	-0.9314
1818	1.7601	-0.9314
1819	1.7496	-0.9383
1820	1.7496	-0.9383
1821	1.7392	-0.9453
1822	1.7392	-0.9453
1823	1.7287	-0.9523
1824	1.7287	-0.9523
1825	1.7182	-0.9592
1826	1.7182	-0.9592
1827	1.7182	-0.9592
1828	1.7182	-0.9592
1829	1.7077	-0.9662
1830	1.7077	-0.9662
1831	1.7077	-0.9662
1832	1.7287	-0.9523
1833	1.85	-0.9524
1834	1.85	-0.9524
1835	1.85	-0.9524
1836	1.9525	-0.9246
1837	2.0341	-0.9108
1838	2.0341	-0.9108
1839	2.0749	-0.9038
1840	2.0749	-0.9038
1841	2.1052	-0.9039
1842	2.1052	-0.9039
1843	2.1052	-0.9039
1844	2.1052	-0.9039
1845	2.0854	-0.8969
1846	2.0854	-0.8969
1847	2.0655	-0.8898
1848	2.0655	-0.8898
1849	2.0655	-0.8898
1850	2.076	-0.8829
1851	2.076	-0.8829
1852	2.076	-0.8829
1853	2.076	-0.8829
1854	2.076	-0.8829
1855	2.0666	-0.8689
1856	2.0666	-0.8689
1857	2.076	-0.8829
1858	2.076	-0.8829
1859	2.0561	-0.8759
1860	2.0561	-0.8759
1861	2.0363	-0.8689
1862	2.0363	-0.8689
1863	2.0258	-0.8758
1864	2.0258	-0.8758
1865	2.0153	-0.8828
1866	2.0153	-0.8828
1867	2.0049	-0.8898
1868	2.0049	-0.8898
1869	2.0049	-0.8898
1870	1.9746	-0.8897
1871	1.9734	-0.9107
1872	1.9734	-0.9107
1873	1.963	-0.9177
1874	1.963	-0.9177
1875	1.9431	-0.9106
1876	1.9431	-0.9106
1877	1.9327	-0.9176
1878	1.9327	-0.9176
1879	1.9839	-0.9037
1880	1.9839	-0.9037
1881	2.1261	-0.8899
1882	2.2485	-0.8691
1883	2.2485	-0.8691
1884	2.2485	-0.8691
1885	2.3207	-0.8413
1886	2.3207	-0.8413
1887	2.372	-0.8274
1888	2.372	-0.8274
1889	2.3825	-0.8204
1890	2.3825	-0.8204
1891	2.3825	-0.8204
1892	2.3626	-0.8134
1893	2.3626	-0.8134
1894	2.3626	-0.8134
1895	2.3522	-0.8204
1896	2.3522	-0.8204
1897	2.3522	-0.8204
1898	2.3522	-0.8204
1899	2.3522	-0.8204
1900	2.3428	-0.8064
1901	2.3522	-0.8204
1902	2.3522	-0.8204
1903	2.3417	-0.8274
1904	2.3406	-0.8483
1905	2.3406	-0.8483
1906	2.3103	-0.8483
1907	2.3103	-0.8483
1908	2.3103	-0.8483
1909	2.2998	-0.8552
1910	2.2998	-0.8552
1911	2.2695	-0.8552
1912	2.2695	-0.8552
1913	2.259	-0.8622
1914	2.259	-0.8622
1915	2.259	-0.8622
1916	2.2287	-0.8621
1917	2.2276	-0.8831
1918	2.2276	-0.8831
1919	2.2276	-0.8831
1920	2.2066	-0.897
1921	2.1962	-0.904
1922	2.1962	-0.904
1923	2.1658	-0.904
1924	2.1658	-0.904
1925	2.1752	-0.9179
1926	2.216	-0.911
1927	2.216	-0.911
1928	2.216	-0.911
1929	2.216	-0.911
1930	2.216	-0.911
1931	2.3185	-0.8832
1932	2.4106	-0.8624
1933	2.4817	-0.8555
1934	2.4817	-0.8555
1935	2.4922	-0.8485
1936	2.4922	-0.8485
1937	2.4922	-0.8485
1938	2.4922	-0.8485
1939	2.4828	-0.8345
1940	2.4828	-0.8345
1941	2.463	-0.8275
1942	2.463	-0.8275
1943	2.4723	-0.8415
1944	2.4723	-0.8415
1945	2.4723	-0.8415
1946	2.4723	-0.8415
1947	2.4723	-0.8415
1948	2.4723	-0.8415
1949	2.4723	-0.8415
1950	2.4817	-0.8555
1951	2.4712	-0.8624
1952	2.4712	-0.8624
1953	2.4608	-0.8694
1954	2.4608	-0.8694
1955	2.4608	-0.8694
1956	2.4503	-0.8764
1957	2.4398	-0.8834
1958	2.4398	-0.8834
1959	2.4398	-0.8834
1960	2.42	-0.8763
1961	2.4095	-0.8833
1962	2.4095	-0.8833
1963	2.399	-0.8903
1964	2.399	-0.8903
1965	2.3979	-0.9112
1966	2.3979	-0.9112
1967	2.3571	-0.9182
1968	2.3571	-0.9182
1969	2.3362	-0.9321
1970	2.3362	-0.9321
1971	2.3968	-0.9322
1972	2.3968	-0.9322
1973	2.4993	-0.9044
1974	2.4993	-0.9044
1975	2.5914	-0.8836
1976	2.5914	-0.8836
1977	2.6625	-0.8767
1978	2.6625	-0.8767
1979	2.6835	-0.8627
1980	2.6835	-0.8627
1981	2.6835	-0.8627
1982	2.6835	-0.8627
1983	2.6741	-0.8487
1984	2.6543	-0.8417
1985	2.6543	-0.8417
1986	2.6543	-0.8417
1987	2.6543	-0.8417
1988	2.6344	-0.8347
1989	2.6438	-0.8487
1990	2.6438	-0.8487
1991	2.6531	-0.8627
1992	2.6531	-0.8627
1993	2.6531	-0.8627
1994	2.6531	-0.8627
1995	2.6531	-0.8627
1996	2.6625	-0.8767
1997	2.652	-0.8836
1998	2.652	-0.8836
1999	2.6416	-0.8906
2000	2.6416	-0.8906
2001	2.6416	-0.8906
2002	2.6416	-0.8906
2003	2.6217	-0.8836
2004	2.6311	-0.8976
2005	2.6206	-0.9046
2006	2.6206	-0.9046
2007	2.5903	-0.9045
2008	2.5903	-0.9045
2009	2.56	-0.9045
2010	2.56	-0.9045
2011	2.5589	-0.9254
2012	2.5589	-0.9254
2013	2.5192	-0.9114
2014	2.5192	-0.9114
2015	2.5798	-0.9115
2016	2.5798	-0.9115
2017	2.6719	-0.8907
2018	2.6719	-0.8907
2019	2.764	-0.8698
2020	2.764	-0.8698
2021	2.8351	-0.8629
2022	2.8351	-0.8629
2023	2.8759	-0.856
2024	2.8759	-0.856
2025	2.8957	-0.863
2026	2.8957	-0.863
2027	2.8957	-0.863
2028	2.8863	-0.849
2029	2.8863	-0.849
2030	2.877	-0.835
2031	2.8863	-0.849
2032	2.8863	-0.849
2033	2.8759	-0.856
2034	2.8759	-0.856
2035	2.8759	-0.856
2036	2.8957	-0.863
2037	2.9051	-0.877
2038	2.9051	-0.877
2039	2.8946	-0.884
2040	2.8946	-0.884
2041	2.8748	-0.877
2042	2.8748	-0.877
2043	2.8748	-0.877
2044	2.8748	-0.877
2045	2.8549	-0.8699
2046	2.8549	-0.8699
2047	2.8549	-0.8699
2048	2.8549	-0.8699
2049	2.8351	-0.8629
[truncated: 39,951 more rows]

## Sheet: Sheet2
Values:
Period	Start	End
1	1	840
Sample	R1 - T2 O2Hb (高煒隆)	R1 - T2 HHb (高煒隆)	Event
50	-0.2023	-0.1953
51	-0.2023	-0.1953
52	-0.2221	-0.1883
53	-0.2221	-0.1883
54	-0.2221	-0.1883
55	-0.2221	-0.1883
56	-0.2221	-0.1883
57	-0.242	-0.1813
58	-0.242	-0.1813
59	-0.242	-0.1813
60	-0.2618	-0.1743
61	-0.2922	-0.1742
62	-0.2922	-0.1742
63	-0.312	-0.1672
64	-0.312	-0.1672
65	-0.3225	-0.1742
66	-0.3225	-0.1742
67	-0.3423	-0.1672
68	-0.3423	-0.1672
69	-0.2922	-0.1742
70	-0.2922	-0.1742
71	-0.1907	-0.1674
72	-0.1907	-0.1674
73	-0.1196	-0.1605
74	-0.0579	-0.1396
75	-0.0579	-0.1396
76	-0.0579	-0.1396
77	-0.0264	-0.1187
78	-0.0264	-0.1187
79	-0.0264	-0.1187
80	0.0155	-0.0908
81	0.0188	-0.028
82	0.0188	-0.028
83	0.0408	0.0069
84	0.0408	0.0069
85	0.0408	0.0069
86	0.0408	0.0069
87	0.021	0.0139
88	0	0
89	-0.0116	-0.0279
90	-0.0116	-0.0279
91	-0.0325	-0.0419
92	-0.0325	-0.0419
93	-0.0419	-0.0279
94	-0.0419	-0.0279
95	-0.0011	-0.021
96	-0.0011	-0.021
97	0.0011	0.0209
98	0.0326	0.0419
99	0.0326	0.0419
100	0.0326	0.0419
101	0.043	0.0488
102	0.0629	0.0418
103	0.0629	0.0418
104	0.0629	0.0418
105	0.0524	0.0348
106	0.0524	0.0348
107	0.0408	0.0069
108	0	0
109	0	0
110	0	0
111	0	0
112	0.0397	-0.014
113	0.1307	-0.0142
114	0.1307	-0.0142
115	0.1924	0.0067
116	0.2426	-0.0003
117	0.2426	-0.0003
118	0.2426	-0.0003
119	0.2227	0.0067
120	0.2029	0.0137
121	0.2029	0.0137
122	0.2029	0.0137
123	0.183	0.0207
124	0.1527	0.0207
125	0.1527	0.0207
126	0.1026	0.0278
127	0.1026	0.0278
128	0.1026	0.0278
129	0.1015	0.0068
130	0.1004	-0.0141
131	0.1004	-0.0141
132	0.1004	-0.0141
133	0.0992	-0.0351
134	0.0992	-0.0351
135	0.0981	-0.056
136	0.0981	-0.056
137	0.0772	-0.07
138	0.0772	-0.07
139	0.0667	-0.0769
140	0.0562	-0.0839
141	0.0562	-0.0839
142	0.0259	-0.0839
143	0.0259	-0.0839
144	0.005	-0.0978
145	0.005	-0.0978
146	0.005	-0.0978
147	0.005	-0.0978
148	-0.0253	-0.0978
149	-0.0253	-0.0978
150	-0.0253	-0.0978
151	-0.0264	-0.1187
152	-0.0264	-0.1187
153	0.0447	-0.1118
154	0.0447	-0.1118
155	0.1356	-0.1119
156	0.1356	-0.1119
157	0.2067	-0.1051
158	0.2067	-0.1051
159	0.2277	-0.0911
160	0.2277	-0.0911
161	0.2475	-0.0981
162	0.2475	-0.0981
163	0.2288	-0.0702
164	0.2288	-0.0702
165	0.2393	-0.0632
166	0.2393	-0.0632
167	0.2393	-0.0632
168	0.2393	-0.0632
169	0.2288	-0.0702
170	0.2288	-0.0702
171	0.2288	-0.0702
172	0.2288	-0.0702
173	0.2299	-0.0492
174	0.2404	-0.0422
175	0.2404	-0.0422
176	0.2404	-0.0422
177	0.231	-0.0283
178	0.231	-0.0283
179	0.2205	-0.0352
180	0.2205	-0.0352
181	0.2194	-0.0562
182	0.2194	-0.0562
183	0.1786	-0.0631
184	0.1786	-0.0631
185	0.1682	-0.0701
186	0.1682	-0.0701
187	0.1682	-0.0701
188	0.1682	-0.0701
189	0.1891	-0.0561
190	0.1891	-0.0561
191	0.1797	-0.0422
192	0.1797	-0.0422
193	0.1797	-0.0422
194	0.1797	-0.0422
195	0.1797	-0.0422
196	0.1797	-0.0422
197	0.2205	-0.0352
198	0.2205	-0.0352
199	0.3313	-0.0424
200	0.3313	-0.0424
201	0.4024	-0.0355
202	0.4631	-0.0355
203	0.4631	-0.0355
204	0.5028	-0.0496
205	0.5028	-0.0496
206	0.5028	-0.0496
207	0.5028	-0.0496
208	0.5028	-0.0496
209	0.4945	-0.0146
210	0.4945	-0.0146
211	0.5154	-0.0007
212	0.4862	0.0203
213	0.4862	0.0203
214	0.4862	0.0203
215	0.4465	0.0343
216	0.4465	0.0343
217	0.4372	0.0483
218	0.4476	0.0553
219	0.4476	0.0553
220	0.4476	0.0553
221	0.4173	0.0553
222	0.4162	0.0344
223	0.4162	0.0344
224	0.3964	0.0414
225	0.3964	0.0414
226	0.3859	0.0344
227	0.3859	0.0344
228	0.3859	0.0344
229	0.3754	0.0274
230	0.3545	0.0135
231	0.3545	0.0135
232	0.3545	0.0135
233	0.3032	-0.0004
234	0.3032	-0.0004
235	0.2707	-0.0423
236	0.2707	-0.0423
237	0.2707	-0.0423
238	0.2393	-0.0632
239	0.2172	-0.0981
240	0.2172	-0.0981
241	0.2161	-0.119
242	0.2161	-0.119
243	0.2767	-0.1191
244	0.2767	-0.1191
245	0.3782	-0.1123
246	0.3782	-0.1123
247	0.4283	-0.1193
248	0.4283	-0.1193
249	0.4272	-0.1403
250	0.4272	-0.1403
251	0.4041	-0.1961
252	0.4041	-0.1961
253	0.3611	-0.245
254	0.2889	-0.2728
255	0.2889	-0.2728
256	0.2376	-0.2867
257	0.2376	-0.2867
258	0.2376	-0.2867
259	0.2271	-0.2937
260	0.2271	-0.2937
261	0.2177	-0.2797
262	0.2177	-0.2797
263	0.2073	-0.2867
264	0.2073	-0.2867
265	0.1759	-0.3076
266	0.1759	-0.3076
267	0.1141	-0.3285
268	0.0617	-0.3633
269	0.0617	-0.3633
270	0	-0.3842
271	0	-0.3842
272	0	-0.3842
273	-0.0419	-0.4121
274	-0.0419	-0.4121
275	-0.0535	-0.44
276	-0.0838	-0.44
277	-0.0838	-0.44
278	-0.0838	-0.44
279	-0.1141	-0.4399
280	-0.1141	-0.4399
281	-0.1549	-0.4468
282	-0.1957	-0.4538
283	-0.1957	-0.4538
284	-0.1654	-0.4538
285	-0.1654	-0.4538
286	-0.1654	-0.4538
287	-0.1036	-0.4329
288	-0.1036	-0.4329
289	-0.0232	-0.44
290	-0.0232	-0.44
291	0.0072	-0.4401
292	0.0072	-0.4401
293	-0.0127	-0.4331
294	-0.043	-0.433
295	-0.043	-0.433
296	-0.0733	-0.433
297	-0.0733	-0.433
298	-0.0733	-0.433
299	-0.0733	-0.433
300	-0.0838	-0.44
301	-0.1036	-0.4329
302	-0.1235	-0.4259
303	-0.1235	-0.4259
304	-0.1329	-0.4119
305	-0.1329	-0.4119
306	-0.1329	-0.4119
307	-0.1329	-0.4119
308	-0.1329	-0.4119
309	-0.1329	-0.4119
310	-0.1329	-0.4119
311	-0.1516	-0.384
312	-0.1516	-0.384
313	-0.1307	-0.37
314	-0.1494	-0.3421
315	-0.1494	-0.3421
316	-0.1494	-0.3421
317	-0.1494	-0.3421
318	-0.1494	-0.3421
319	-0.1599	-0.349
320	-0.1599	-0.349
321	-0.1797	-0.342
322	-0.1599	-0.349
323	-0.1599	-0.349
324	-0.1599	-0.349
325	-0.0888	-0.3422
326	-0.0888	-0.3422
327	-0.0072	-0.3283
328	0.0441	-0.3144
329	0.0441	-0.3144
330	0.0441	-0.3144
331	0.065	-0.3004
332	0.065	-0.3004
333	0.0557	-0.2865
334	0.0557	-0.2865
335	0.0358	-0.2795
336	0.0358	-0.2795
337	0.0358	-0.2795
338	0.0358	-0.2795
339	0.016	-0.2724
340	0.016	-0.2724
341	0.0066	-0.2585
342	0.0066	-0.2585
343	0.0369	-0.2585
344	0.0369	-0.2585
345	0.0369	-0.2585
346	0.0369	-0.2585
347	0.0369	-0.2585
348	0.0265	-0.2655
349	0.0171	-0.2515
350	0.0171	-0.2515
351	0.0171	-0.2515
352	0.0171	-0.2515
353	0.0276	-0.2445
354	0.0276	-0.2445
355	0.0077	-0.2375
356	0.0077	-0.2375
357	-0.0028	-0.2445
358	-0.0028	-0.2445
359	-0.0132	-0.2514
360	-0.0132	-0.2514
361	-0.0435	-0.2514
362	-0.0331	-0.2444
363	-0.0331	-0.2444
364	-0.0331	-0.2444
365	0.0579	-0.2446
366	0.1301	-0.2167
367	0.1301	-0.2167
368	0.2012	-0.2098
369	0.2012	-0.2098
370	0.2012	-0.2098
371	0.2315	-0.2099
372	0.2315	-0.2099
373	0.2315	-0.2099
374	0.2315	-0.2099
375	0.2211	-0.2168
376	0.2211	-0.2168
377	0.2001	-0.2308
378	0.1593	-0.2377
379	0.1593	-0.2377
380	0.1593	-0.2377
381	0.1488	-0.2447
382	0.1488	-0.2447
383	0.1488	-0.2447
384	0.1488	-0.2447
385	0.1488	-0.2447
386	0.1488	-0.2447
387	0.1488	-0.2447
388	0.1488	-0.2447
389	0.1384	-0.2517
390	0.1384	-0.2517
391	0.1185	-0.2446
392	0.0882	-0.2446
393	0.0882	-0.2446
394	0.0882	-0.2446
395	0.0882	-0.2446
396	0.0871	-0.2656
397	0.0871	-0.2656
398	0.0871	-0.2656
399	0.0463	-0.2725
400	0.016	-0.2724
401	-0.005	-0.2864
402	-0.005	-0.2864
403	-0.0154	-0.2934
404	-0.0154	-0.2934
405	-0.0364	-0.3073
406	-0.0364	-0.3073
407	-0.0154	-0.2934
408	-0.0154	-0.2934
409	0.0954	-0.3005
410	0.0954	-0.3005
411	0.177	-0.2866
412	0.177	-0.2866
413	0.2282	-0.2727
414	0.2282	-0.2727
415	0.2481	-0.2797
416	0.2481	-0.2797
417	0.2282	-0.2727
418	0.2282	-0.2727
419	0.2177	-0.2797
420	0.2177	-0.2797
421	0.1968	-0.2936
422	0.1759	-0.3076
423	0.1759	-0.3076
424	0.1759	-0.3076
425	0.1455	-0.3075
426	0.1455	-0.3075
427	0.1362	-0.2936
428	0.1362	-0.2936
429	0.1362	-0.2936
430	0.1362	-0.2936
431	0.1257	-0.3005
432	0.1257	-0.3005
433	0.1257	-0.3005
434	0.1058	-0.2935
435	0.1058	-0.2935
436	0.1152	-0.3075
437	0.0849	-0.3075
438	0.0744	-0.3144
439	0.0744	-0.3144
440	0.0744	-0.3144
441	0.0546	-0.3074
442	0.0441	-0.3144
443	0.0441	-0.3144
444	0.0336	-0.3214
445	0.0336	-0.3214
446	0.0232	-0.3283
447	0.0232	-0.3283
448	0.0232	-0.3283
449	0.0232	-0.3283
450	0.0838	-0.3284
451	0.1654	-0.3146
452	0.1654	-0.3146
453	0.2271	-0.2937
454	0.2271	-0.2937
455	0.2271	-0.2937
456	0.2679	-0.2867
457	0.2679	-0.2867
458	0.2679	-0.2867
459	0.2773	-0.3007
460	0.2376	-0.2867
461	0.2376	-0.2867
462	0.2376	-0.2867
463	0.2271	-0.2937
464	0.2271	-0.2937
465	0.2073	-0.2867
466	0.2073	-0.2867
467	0.1874	-0.2797
468	0.1874	-0.2797
469	0.1874	-0.2797
470	0.1874	-0.2797
471	0.1968	-0.2936
472	0.1968	-0.2936
473	0.1968	-0.2936
474	0.1968	-0.2936
475	0.1863	-0.3006
476	0.1863	-0.3006
477	0.1665	-0.2936
478	0.1466	-0.2866
479	0.1466	-0.2866
480	0.1466	-0.2866
481	0.1163	-0.2865
482	0.1163	-0.2865
483	0.0954	-0.3005
484	0.065	-0.3004
485	0.065	-0.3004
486	0.065	-0.3004
487	0.0347	-0.3004
488	0.0347	-0.3004
489	0.0347	-0.3004
490	0.0755	-0.2935
491	0.0755	-0.2935
492	0.0755	-0.2935
493	0.1676	-0.2726
494	0.1676	-0.2726
495	0.2596	-0.2518
496	0.2596	-0.2518
497	0.3203	-0.2519
498	0.3203	-0.2519
499	0.3401	-0.2589
500	0.3401	-0.2589
501	0.3192	-0.2728
502	0.2889	-0.2728
503	0.2889	-0.2728
504	0.2889	-0.2728
505	0.2679	-0.2867
506	0.2679	-0.2867
507	0.2376	-0.2867
508	0.2376	-0.2867
509	0.2376	-0.2867
510	0.2271	-0.2937
511	0.2271	-0.2937
512	0.2271	-0.2937
513	0.2166	-0.3006
514	0.2062	-0.3076
515	0.2062	-0.3076
516	0.1852	-0.3216
517	0.1852	-0.3216
518	0.1852	-0.3216
519	0.1643	-0.3355
520	0.134	-0.3355
521	0.134	-0.3355
522	0.134	-0.3355
523	0.1235	-0.3424
524	0.1235	-0.3424
525	0.0932	-0.3424
526	0.0932	-0.3424
527	0.0827	-0.3494
528	0.0827	-0.3494
529	0.0827	-0.3494
530	0.0827	-0.3494
531	0.0827	-0.3494
532	0.0827	-0.3494
533	0.1025	-0.3564
534	0.1025	-0.3564
535	0.1444	-0.3285
536	0.1444	-0.3285
537	0.2563	-0.3147
538	0.2563	-0.3147
539	0.3484	-0.2938
540	0.3484	-0.2938
541	0.3997	-0.2799
542	0.43	-0.28
543	0.43	-0.28
544	0.43	-0.28
545	0.4206	-0.266
546	0.4206	-0.266
547	0.4101	-0.273
548	0.4101	-0.273
549	0.3892	-0.2869
550	0.3892	-0.2869
551	0.3892	-0.2869
552	0.3682	-0.3009
553	0.3578	-0.3078
554	0.3578	-0.3078
555	0.3671	-0.3218
556	0.3671	-0.3218
557	0.3567	-0.3288
558	0.3567	-0.3288
559	0.3368	-0.3218
560	0.3368	-0.3218
561	0.3368	-0.3218
562	0.3368	-0.3218
563	0.317	-0.3148
564	0.317	-0.3148
565	0.317	-0.3148
566	0.317	-0.3148
567	0.2971	-0.3077
568	0.2773	-0.3007
569	0.2668	-0.3077
570	0.2459	-0.3216
571	0.2459	-0.3216
572	0.2459	-0.3216
573	0.2459	-0.3216
574	0.2459	-0.3216
575	0.226	-0.3146
576	0.226	-0.3146
577	0.226	-0.3146
578	0.2773	-0.3007
579	0.2773	-0.3007
580	0.2773	-0.3007
581	0.3986	-0.3009
582	0.3986	-0.3009
583	0.4801	-0.287
584	0.5314	-0.2731
585	0.5314	-0.2731
586	0.5314	-0.2731
587	0.5314	-0.2731
588	0.5419	-0.2662
589	0.522	-0.2591
590	0.522	-0.2591
591	0.522	-0.2591
592	0.522	-0.2591
593	0.5022	-0.2521
594	0.5022	-0.2521
595	0.5022	-0.2521
596	0.5022	-0.2521
597	0.5022	-0.2521
598	0.4928	-0.2382
599	0.4928	-0.2382
600	0.4928	-0.2382
601	0.4928	-0.2382
602	0.4928	-0.2382
603	0.4835	-0.2242
604	0.4835	-0.2242
605	0.5138	-0.2242
606	0.5138	-0.2242
607	0.5149	-0.2033
608	0.5149	-0.2033
609	0.5254	-0.1963
610	0.5254	-0.1963
611	0.5254	-0.1963
612	0.516	-0.1823
613	0.516	-0.1823
614	0.516	-0.1823
615	0.4961	-0.1753
616	0.4857	-0.1823
617	0.4857	-0.1823
618	0.4752	-0.1892
619	0.4449	-0.1892
620	0.4542	-0.2032
621	0.4542	-0.2032
622	0.4542	-0.2032
623	0.4438	-0.2101
624	0.4333	-0.2171
625	0.4333	-0.2171
626	0.4333	-0.2171
627	0.4333	-0.2171
628	0.4333	-0.2171
629	0.4531	-0.2241
630	0.5243	-0.2172
631	0.6257	-0.2104
632	0.6257	-0.2104
633	0.6968	-0.2035
634	0.6968	-0.2035
635	0.6968	-0.2035
636	0.6968	-0.2035
637	0.7177	-0.1896
638	0.7271	-0.2035
639	0.7166	-0.2105
640	0.7062	-0.2175
641	0.7062	-0.2175
642	0.6758	-0.2174
643	0.6758	-0.2174
644	0.6549	-0.2314
645	0.6549	-0.2314
646	0.6549	-0.2314
647	0.6246	-0.2313
648	0.6246	-0.2313
649	0.6339	-0.2453
650	0.6339	-0.2453
651	0.6141	-0.2383
652	0.613	-0.2593
653	0.613	-0.2593
654	0.5921	-0.2732
655	0.5921	-0.2732
656	0.5921	-0.2732
657	0.5711	-0.2872
658	0.5711	-0.2872
659	0.5408	-0.2871
660	0.5408	-0.2871
661	0.5397	-0.3081
662	0.5397	-0.3081
663	0.5187	-0.322
664	0.5187	-0.322
665	0.4978	-0.3359
666	0.4768	-0.3499
667	0.4768	-0.3499
668	0.4768	-0.3499
669	0.4465	-0.3499
670	0.4465	-0.3499
671	0.4256	-0.3638
672	0.4256	-0.3638
673	0.3848	-0.3707
674	0.3848	-0.3707
675	0.3533	-0.3916
676	0.3533	-0.3916
677	0.3219	-0.4125
678	0.3219	-0.4125
679	0.2811	-0.4195
680	0.2811	-0.4195
681	0.3407	-0.4405
682	0.3407	-0.4405
683	0.4223	-0.4267
684	0.5226	-0.4408
685	0.5226	-0.4408
686	0.5435	-0.4268
687	0.5435	-0.4268
688	0.5435	-0.4268
689	0.5435	-0.4268
690	0.5435	-0.4268
691	0.5331	-0.4338
692	0.5132	-0.4268
693	0.5132	-0.4268
694	0.4829	-0.4267
695	0.4829	-0.4267
696	0.4829	-0.4267
697	0.4724	-0.4337
698	0.4724	-0.4337
699	0.4526	-0.4267
700	0.4526	-0.4267
701	0.4526	-0.4267
702	0.4526	-0.4267
703	0.4619	-0.4407
704	0.4619	-0.4407
705	0.4515	-0.4476
706	0.4515	-0.4476
707	0.4211	-0.4476
708	0.4211	-0.4476
709	0.42	-0.4686
710	0.42	-0.4686
711	0.3991	-0.4825
712	0.3991	-0.4825
713	0.3688	-0.4825
714	0.3583	-0.4894
715	0.3583	-0.4894
716	0.3583	-0.4894
717	0.3478	-0.4964
718	0.3478	-0.4964
719	0.3374	-0.5034
720	0.3374	-0.5034
721	0.3374	-0.5034
722	0.3269	-0.5103
723	0.307	-0.5033
724	0.307	-0.5033
725	0.3175	-0.4964
726	0.3175	-0.4964
727	0.3886	-0.4895
728	0.3886	-0.4895
729	0.4702	-0.4756
730	0.4702	-0.4756
731	0.5413	-0.4687
732	0.5413	-0.4687
733	0.581	-0.4827
734	0.581	-0.4827
735	0.5705	-0.4897
736	0.5705	-0.4897
737	0.5705	-0.4897
738	0.5507	-0.4827
739	0.5402	-0.4897
740	0.5496	-0.5037
741	0.5496	-0.5037
742	0.5496	-0.5037
743	0.5297	-0.4966
744	0.5297	-0.4966
745	0.5391	-0.5106
746	0.5391	-0.5106
747	0.5391	-0.5106
748	0.5391	-0.5106
749	0.5193	-0.5036
750	0.4994	-0.4966
751	0.4994	-0.4966
752	0.4994	-0.4966
753	0.4889	-0.5036
754	0.4493	-0.4896
755	0.4493	-0.4896
756	0.4388	-0.4965
757	0.4388	-0.4965
758	0.4388	-0.4965
759	0.4388	-0.4965
760	0.4388	-0.4965
761	0.4085	-0.4965
762	0.398	-0.5035
763	0.3969	-0.5244
764	0.3864	-0.5314
765	0.3864	-0.5314
766	0.3864	-0.5314
767	0.3759	-0.5384
768	0.3759	-0.5384
769	0.355	-0.5523
770	0.355	-0.5523
771	0.3655	-0.5453
772	0.3655	-0.5453
773	0.4669	-0.5385
774	0.4669	-0.5385
775	0.5694	-0.5107
776	0.5694	-0.5107
777	0.6499	-0.5178
778	0.6499	-0.5178
779	0.6499	-0.5178
780	0.6802	-0.5178
781	0.6802	-0.5178
782	0.6802	-0.5178
783	0.6593	-0.5317
784	0.6593	-0.5317
785	0.629	-0.5317
786	0.629	-0.5317
787	0.608	-0.5456
788	0.608	-0.5456
789	0.5777	-0.5456
790	0.5672	-0.5526
791	0.5672	-0.5526
792	0.5672	-0.5526
793	0.5672	-0.5526
794	0.5672	-0.5526
795	0.5672	-0.5526
796	0.5567	-0.5595
797	0.5369	-0.5525
798	0.5171	-0.5455
799	0.5171	-0.5455
800	0.5171	-0.5455
801	0.516	-0.5665
802	0.4647	-0.5804
803	0.4647	-0.5804
804	0.4426	-0.6153
805	0.4426	-0.6153
806	0.4426	-0.6153
807	0.3914	-0.6292
808	0.3914	-0.6292
809	0.3798	-0.6571
810	0.3495	-0.6571
811	0.3495	-0.6571
812	0.3401	-0.6431
813	0.3401	-0.6431
814	0.3401	-0.6431
815	0.3401	-0.6431
816	0.3401	-0.6431
817	0.3401	-0.6431
818	0.3401	-0.6431
819	0.4101	-0.6571
820	0.4101	-0.6571
821	0.5011	-0.6573
822	0.5722	-0.6504
823	0.5722	-0.6504
824	0.5722	-0.6504
825	0.6025	-0.6504
826	0.6025	-0.6504
827	0.613	-0.6434
828	0.613	-0.6434
829	0.613	-0.6434
830	0.613	-0.6434
831	0.6025	-0.6504
832	0.6025	-0.6504
833	0.6025	-0.6504
834	0.5827	-0.6434
835	0.5628	-0.6364
836	0.5628	-0.6364
837	0.5733	-0.6294
838	0.5733	-0.6294
839	0.5849	-0.6015
840	0.5849	-0.6015
841	0.6058	-0.5876
842	0.6058	-0.5876
843	0.6058	-0.5876
844	0.6163	-0.5806
845	0.6268	-0.5736
846	0.6268	-0.5736
847	0.6268	-0.5736
848	0.6268	-0.5736
849	0.6268	-0.5736
850	0.6069	-0.5666
851	0.5964	-0.5736
852	0.5567	-0.5595
853	0.5567	-0.5595
854	0.5567	-0.5595
855	0.5567	-0.5595
856	0.5556	-0.5805
857	0.5452	-0.5875
858	0.5755	-0.5875
859	0.5755	-0.5875
860	0.6571	-0.5737
861	0.6571	-0.5737
862	0.6571	-0.5737
863	0.6571	-0.5737
864	0.7387	-0.5598
865	0.8087	-0.5739
866	0.8087	-0.5739
867	0.8191	-0.5669
868	0.8191	-0.5669
869	0.8087	-0.5739
870	0.8087	-0.5739
871	0.8087	-0.5739
872	0.8087	-0.5739
873	0.7993	-0.5599
874	0.7993	-0.5599
875	0.7993	-0.5599
876	0.7993	-0.5599
877	0.7993	-0.5599
878	0.7993	-0.5599
879	0.7993	-0.5599
880	0.7993	-0.5599
881	0.7888	-0.5668
882	0.769	-0.5598
883	0.7491	-0.5528
884	0.7491	-0.5528
885	0.748	-0.5738
886	0.748	-0.5738
887	0.748	-0.5738
888	0.748	-0.5738
889	0.7282	-0.5668
890	0.7177	-0.5737
891	0.7177	-0.5737
892	0.7177	-0.5737
893	0.7177	-0.5737
894	0.7177	-0.5737
895	0.7177	-0.5737
896	0.7177	-0.5737
897	0.7083	-0.5597
898	0.7083	-0.5597
899	0.7188	-0.5528
900	0.7188	-0.5528
901	0.7188	-0.5528
902	0.7188	-0.5528
903	0.7491	-0.5528
904	0.8401	-0.5529
905	0.9426	-0.5251
906	0.9426	-0.5251
907	1.0441	-0.5183
908	1.0441	-0.5183
909	1.0849	-0.5114
910	1.0849	-0.5114
911	1.086	-0.4904
912	1.086	-0.4904
913	1.086	-0.4904
914	1.086	-0.4904
915	1.0463	-0.4764
916	1.0463	-0.4764
917	1.0253	-0.4903
918	1.0253	-0.4903
919	1.0044	-0.5043
920	1.0231	-0.5322
921	1.0231	-0.5322
922	1.0231	-0.5322
923	1.0231	-0.5322
924	1.0325	-0.5462
925	1.022	-0.5532
926	1.022	-0.5532
927	1.0115	-0.5602
928	1.0011	-0.5671
929	1.0011	-0.5671
930	1.0011	-0.5671
931	0.9696	-0.588
932	0.9696	-0.588
933	0.9487	-0.602
934	0.9487	-0.602
935	0.9382	-0.6089
936	0.9382	-0.6089
937	0.9184	-0.6019
938	0.9184	-0.6019
939	0.9184	-0.6019
940	0.8985	-0.5949
941	0.8985	-0.5949
942	0.8985	-0.5949
943	0.9079	-0.6089
944	0.9079	-0.6089
945	0.8869	-0.6229
946	0.8869	-0.6229
947	0.9173	-0.6229
948	0.9173	-0.6229
949	0.9977	-0.63
950	0.9977	-0.63
951	1.049	-0.6161
952	1.1003	-0.6022
953	1.1003	-0.6022
954	1.1003	-0.6022
955	1.1003	-0.6022
956	1.1003	-0.6022
957	1.1212	-0.5882
958	1.1411	-0.5952
959	1.1317	-0.5813
960	1.1317	-0.5813
961	1.1212	-0.5882
962	1.1212	-0.5882
963	1.1201	-0.6092
964	1.1201	-0.6092
965	1.1295	-0.6232
966	1.1389	-0.6372
967	1.1389	-0.6372
968	1.1389	-0.6372
969	1.1295	-0.6232
970	1.1295	-0.6232
971	1.1493	-0.6302
972	1.1493	-0.6302
973	1.14	-0.6162
974	1.14	-0.6162
975	1.1306	-0.6022
976	1.1306	-0.6022
977	1.1306	-0.6022
978	1.1411	-0.5952
979	1.1317	-0.5813
980	1.1317	-0.5813
981	1.1212	-0.5882
982	1.1212	-0.5882
983	1.0711	-0.5812
984	1.049	-0.6161
985	1.049	-0.6161
986	1.0479	-0.637
987	1.0479	-0.637
988	1.0479	-0.637
989	1.0992	-0.6231
990	1.1714	-0.5953
991	1.1714	-0.5953
992	1.2541	-0.5605
993	1.2541	-0.5605
994	1.2541	-0.5605
995	1.345	-0.5606
996	1.345	-0.5606
997	1.366	-0.5467
998	1.366	-0.5467
999	1.4068	-0.5397
1000	1.4277	-0.5258
1001	1.4277	-0.5258
1002	1.4277	-0.5258
1003	1.4277	-0.5258
1004	1.4184	-0.5118
1005	1.4184	-0.5118
1006	1.4184	-0.5118
1007	1.4184	-0.5118
1008	1.4184	-0.5118
1009	1.4079	-0.5188
1010	1.3974	-0.5257
1011	1.3974	-0.5257
1012	1.3974	-0.5257
1013	1.3776	-0.5187
1014	1.3776	-0.5187
1015	1.3671	-0.5257
1016	1.3671	-0.5257
1017	1.3671	-0.5257
1018	1.3671	-0.5257
1019	1.3473	-0.5187
1020	1.3473	-0.5187
1021	1.3368	-0.5257
1022	1.3368	-0.5257
1023	1.3357	-0.5466
1024	1.3357	-0.5466
1025	1.2949	-0.5535
1026	1.2949	-0.5535
1027	1.2739	-0.5675
1028	1.2739	-0.5675
1029	1.253	-0.5814
1030	1.2331	-0.5744
1031	1.2331	-0.5744
1032	1.2331	-0.5744
1033	1.2133	-0.5674
1034	1.2133	-0.5674
1035	1.2133	-0.5674
1036	1.253	-0.5814
1037	1.3346	-0.5676
1038	1.3346	-0.5676
1039	1.4371	-0.5398
1040	1.4371	-0.5398
1041	1.5093	-0.5119
1042	1.5093	-0.5119
1043	1.5606	-0.498
1044	1.5606	-0.498
1045	1.5815	-0.4841
1046	1.5815	-0.4841
1047	1.5815	-0.4841
1048	1.5815	-0.4841
1049	1.5711	-0.491
1050	1.5407	-0.491
1051	1.5407	-0.491
1052	1.5407	-0.491
1053	1.5396	-0.512
1054	1.5396	-0.512
1055	1.5396	-0.512
1056	1.5303	-0.498
1057	1.5303	-0.498
1058	1.5303	-0.498
1059	1.5198	-0.5049
1060	1.5198	-0.5049
1061	1.5093	-0.5119
1062	1.5093	-0.5119
1063	1.4685	-0.5188
1064	1.4685	-0.5188
1065	1.4476	-0.5328
1066	1.4476	-0.5328
1067	1.4476	-0.5328
1068	1.4162	-0.5537
1069	1.3847	-0.5746
1070	1.3847	-0.5746
1071	1.3847	-0.5746
1072	1.3346	-0.5676
1073	1.3241	-0.5745
1074	1.3241	-0.5745
1075	1.3136	-0.5815
1076	1.2927	-0.5955
1077	1.2927	-0.5955
1078	1.2927	-0.5955
1079	1.2717	-0.6094
1080	1.2508	-0.6233
1081	1.2508	-0.6233
1082	1.2508	-0.6233
1083	1.2298	-0.6373
1084	1.2298	-0.6373
1085	1.2298	-0.6373
1086	1.2497	-0.6443
1087	1.3302	-0.6514
1088	1.3709	-0.6444
1089	1.3709	-0.6444
1090	1.3709	-0.6444
1091	1.4211	-0.6515
1092	1.4211	-0.6515
1093	1.4211	-0.6515
1094	1.4211	-0.6515
1095	1.4305	-0.6655
1096	1.4305	-0.6655
1097	1.4002	-0.6654
1098	1.4002	-0.6654
1099	1.4002	-0.6654
1100	1.3792	-0.6794
1101	1.3279	-0.6933
1102	1.3279	-0.6933
1103	1.2872	-0.7002
1104	1.2872	-0.7002
1105	1.2662	-0.7142
1106	1.2662	-0.7142
1107	1.2662	-0.7142
1108	1.2557	-0.7211
1109	1.2254	-0.7211
1110	1.2254	-0.7211
1111	1.2045	-0.735
1112	1.173	-0.7559
1113	1.173	-0.7559
1114	1.173	-0.7559
1115	1.173	-0.7559
1116	1.173	-0.7559
1117	1.1322	-0.7629
1118	1.1008	-0.7838
1119	1.0892	-0.8117
1120	1.0892	-0.8117
1121	1.0892	-0.8117
1122	1.0892	-0.8117
1123	1.0589	-0.8117
1124	1.0275	-0.8326
1125	1.0066	-0.8465
1126	1.0066	-0.8465
1127	0.9961	-0.8535
1128	0.9961	-0.8535
1129	0.9961	-0.8535
1130	0.9961	-0.8535
1131	0.9658	-0.8535
1132	0.9658	-0.8535
1133	0.9961	-0.8535
1134	1.0369	-0.8466
1135	1.0369	-0.8466
1136	1.0369	-0.8466
1137	1.0975	-0.8467
1138	1.0975	-0.8467
1139	1.0975	-0.8467
1140	1.1174	-0.8537
1141	1.1069	-0.8606
1142	1.1069	-0.8606
1143	1.0755	-0.8815
1144	1.0755	-0.8815
1145	1.0347	-0.8885
1146	1.0347	-0.8885
1147	0.9939	-0.8954
1148	0.9939	-0.8954
1149	0.9635	-0.8954
1150	0.9635	-0.8954
1151	0.9531	-0.9023
1152	0.9531	-0.9023
1153	0.9531	-0.9023
1154	0.9426	-0.9093
1155	0.9217	-0.9233
1156	0.9217	-0.9233
1157	0.9205	-0.9442
1158	0.9205	-0.9442
1159	0.8798	-0.9511
1160	0.8798	-0.9511
1161	0.8588	-0.9651
1162	0.8588	-0.9651
1163	0.8588	-0.9651
1164	0.8285	-0.965
1165	0.8075	-0.979
1166	0.8075	-0.979
1167	0.7866	-0.9929
1168	0.7866	-0.9929
1169	0.7761	-0.9999
1170	0.7761	-0.9999
1171	0.7563	-0.9929
1172	0.7458	-0.9999
1173	0.7458	-0.9999
1174	0.7458	-0.9999
1175	0.726	-0.9928
1176	0.726	-0.9928
1177	0.7563	-0.9929
1178	0.7563	-0.9929
1179	0.7982	-0.965
1180	0.7982	-0.965
1181	0.8588	-0.9651
1182	0.8588	-0.9651
1183	0.8798	-0.9511
1184	0.8798	-0.9511
1185	0.8996	-0.9581
1186	0.8996	-0.9581
1187	0.9101	-0.9512
1188	0.9101	-0.9512
1189	0.931	-0.9372
1190	0.931	-0.9372
1191	0.9415	-0.9303
1192	0.9415	-0.9303
1193	0.9321	-0.9163
1194	0.9321	-0.9163
1195	0.9321	-0.9163
1196	0.9426	-0.9093
1197	0.9332	-0.8953
1198	0.9332	-0.8953
1199	0.9332	-0.8953
1200	0.9228	-0.9023
1201	0.9228	-0.9023
1202	0.9228	-0.9023
1203	0.9029	-0.8953
1204	0.9029	-0.8953
1205	0.8831	-0.8883
1206	0.8831	-0.8883
1207	0.8935	-0.8813
1208	0.8737	-0.8743
1209	0.8737	-0.8743
1210	0.8737	-0.8743
1211	0.8539	-0.8673
1212	0.8539	-0.8673
1213	0.834	-0.8603
1214	0.834	-0.8603
1215	0.834	-0.8603
1216	0.834	-0.8603
1217	0.8329	-0.8812
1218	0.812	-0.8952
1219	0.8015	-0.9021
1220	0.8423	-0.8952
1221	0.8423	-0.8952
1222	0.8423	-0.8952
1223	0.9134	-0.8883
1224	0.9134	-0.8883
1225	0.9647	-0.8744
1226	0.9647	-0.8744
1227	0.9647	-0.8744
1228	0.995	-0.8745
1229	1.0054	-0.8675
1230	1.0054	-0.8675
1231	1.0054	-0.8675
1232	1.0054	-0.8675
1233	1.0054	-0.8675
1234	1.0054	-0.8675
1235	0.9856	-0.8605
1236	0.9856	-0.8605
1237	0.9553	-0.8604
1238	0.9553	-0.8604
1239	0.9448	-0.8674
1240	0.9448	-0.8674
1241	0.9542	-0.8814
1242	0.9542	-0.8814
1243	0.9531	-0.9023
1244	0.9531	-0.9023
1245	0.9531	-0.9023
1246	0.9321	-0.9163
1247	0.9018	-0.9162
1248	0.9018	-0.9162
1249	0.882	-0.9092
1250	0.8621	-0.9022
1251	0.8621	-0.9022
1252	0.8621	-0.9022
1253	0.8621	-0.9022
1254	0.8621	-0.9022
1255	0.8621	-0.9022
1256	0.8621	-0.9022
1257	0.8516	-0.9092
1258	0.8213	-0.9091
1259	0.8004	-0.9231
1260	0.8004	-0.9231
1261	0.7993	-0.944
1262	0.7993	-0.944
1263	0.769	-0.944
1264	0.7491	-0.937
1265	0.7491	-0.937
1266	0.7491	-0.937
1267	0.7899	-0.9301
1268	0.7899	-0.9301
1269	0.8809	-0.9302
1270	0.8809	-0.9302
1271	0.9321	-0.9163
1272	0.9321	-0.9163
1273	0.9729	-0.9094
1274	0.9729	-0.9094
1275	0.9834	-0.9024
1276	0.9834	-0.9024
1277	0.9729	-0.9094
1278	0.9729	-0.9094
1279	0.9635	-0.8954
1280	0.9635	-0.8954
1281	0.9542	-0.8814
1282	0.9542	-0.8814
1283	0.9635	-0.8954
1284	0.9635	-0.8954
1285	0.9635	-0.8954
1286	0.9635	-0.8954
1287	0.974	-0.8884
1288	0.974	-0.8884
1289	0.9542	-0.8814
1290	0.9542	-0.8814
1291	0.9239	-0.8813
1292	0.9239	-0.8813
1293	0.9123	-0.9093
1294	0.9123	-0.9093
1295	0.8715	-0.9162
1296	0.8715	-0.9162
1297	0.8412	-0.9162
1298	0.8412	-0.9162
1299	0.8202	-0.9301
1300	0.8191	-0.9511
1301	0.8191	-0.9511
1302	0.8191	-0.9511
1303	0.7888	-0.951
1304	0.7888	-0.951
1305	0.7678	-0.965
1306	0.7678	-0.965
1307	0.7678	-0.965
1308	0.7678	-0.965
1309	0.8285	-0.965
1310	0.8285	-0.965
1311	0.9101	-0.9512
1312	0.9101	-0.9512
1313	0.9509	-0.9442
1314	0.9509	-0.9442
1315	0.9812	-0.9443
1316	0.9812	-0.9443
1317	0.9718	-0.9303
1318	0.9718	-0.9303
1319	0.9426	-0.9093
1320	0.9426	-0.9093
1321	0.9321	-0.9163
1322	0.9321	-0.9163
1323	0.9321	-0.9163
1324	0.9018	-0.9162
1325	0.8913	-0.9232
1326	0.8913	-0.9232
1327	0.8902	-0.9442
1328	0.8798	-0.9511
1329	0.8798	-0.9511
1330	0.8798	-0.9511
1331	0.8798	-0.9511
1332	0.8798	-0.9511
1333	0.8693	-0.9581
1334	0.8693	-0.9581
1335	0.8693	-0.9581
1336	0.8693	-0.9581
1337	0.8588	-0.9651
1338	0.8588	-0.9651
1339	0.8285	-0.965
1340	0.8285	-0.965
1341	0.7982	-0.965
1342	0.7982	-0.965
1343	0.818	-0.972
1344	0.818	-0.972
1345	0.8891	-0.9651
1346	0.8891	-0.9651
1347	0.9602	-0.9582
1348	0.9602	-0.9582
1349	0.9906	-0.9583
1350	0.9906	-0.9583
1351	0.9906	-0.9583
1352	0.9906	-0.9583
1353	0.9707	-0.9513
1354	0.9707	-0.9513
1355	0.9707	-0.9513
1356	0.9707	-0.9513
1357	0.9415	-0.9303
1358	0.9415	-0.9303
1359	0.9415	-0.9303
1360	0.9415	-0.9303
1361	0.9415	-0.9303
1362	0.9415	-0.9303
1363	0.9415	-0.9303
1364	0.9415	-0.9303
1365	0.9415	-0.9303
1366	0.9415	-0.9303
1367	0.931	-0.9372
1368	0.931	-0.9372
1369	0.9007	-0.9372
1370	0.9007	-0.9372
1371	0.8902	-0.9442
1372	0.8902	-0.9442
1373	0.8798	-0.9511
1374	0.8798	-0.9511
1375	0.8494	-0.9511
1376	0.8494	-0.9511
1377	0.8285	-0.965
1378	0.8285	-0.965
1379	0.8588	-0.9651
1380	0.8588	-0.9651
1381	0.9112	-0.9302
1382	0.9112	-0.9302
1383	0.9823	-0.9233
1384	0.9823	-0.9233
1385	1.022	-0.9374
1386	1.022	-0.9374
1387	1.022	-0.9374
1388	0.9917	-0.9373
1389	0.9917	-0.9373
1390	0.9801	-0.9652
1391	0.9591	-0.9792
1392	0.9288	-0.9791
1393	0.9288	-0.9791
1394	0.9288	-0.9791
1395	0.9288	-0.9791
1396	0.9288	-0.9791
1397	0.9194	-0.9652
1398	0.9194	-0.9652
1399	0.9194	-0.9652
1400	0.9194	-0.9652
1401	0.9194	-0.9652
1402	0.9194	-0.9652
1403	0.909	-0.9721
1404	0.909	-0.9721
1405	0.8985	-0.9791
1406	0.8985	-0.9791
1407	0.8682	-0.9791
1408	0.8682	-0.9791
1409	0.8472	-0.993
1410	0.8368	-1
1411	0.8368	-1
1412	0.8368	-1
1413	0.8169	-0.993
1414	0.8169	-0.993
1415	0.8075	-0.979
1416	0.8682	-0.9791
1417	0.8682	-0.9791
1418	0.8682	-0.9791
1419	0.9498	-0.9652
1420	0.9498	-0.9652
1421	0.9498	-0.9652
1422	1.0418	-0.9444
1423	1.1328	-0.9445
1424	1.1328	-0.9445
1425	1.1642	-0.9236
1426	1.1747	-0.9166
1427	1.1747	-0.9166
1428	1.1747	-0.9166
1429	1.1956	-0.9027
1430	1.1956	-0.9027
1431	1.1769	-0.8747
1432	1.1769	-0.8747
1433	1.1675	-0.8607
1434	1.1675	-0.8607
1435	1.1675	-0.8607
1436	1.1675	-0.8607
1437	1.1675	-0.8607
1438	1.1675	-0.8607
1439	1.1477	-0.8537
1440	1.1477	-0.8537
1441	1.1477	-0.8537
1442	1.1267	-0.8676
1443	1.1058	-0.8816
1444	1.1058	-0.8816
1445	1.0953	-0.8886
1446	1.0755	-0.8815
1447	1.0755	-0.8815
1448	1.0755	-0.8815
1449	1.0755	-0.8815
1450	1.0755	-0.8815
1451	1.0755	-0.8815
1452	1.0451	-0.8815
1453	1.0253	-0.8745
1454	1.0253	-0.8745
1455	1.0148	-0.8815
1456	1.0148	-0.8815
1457	1.0253	-0.8745
1458	1.0253	-0.8745
1459	1.1069	-0.8606
1460	1.1069	-0.8606
1461	1.2083	-0.8538
1462	1.2083	-0.8538
1463	1.2805	-0.8259
1464	1.2805	-0.8259
1465	1.3318	-0.812
1466	1.3318	-0.812
1467	1.3527	-0.7981
1468	1.3527	-0.7981
1469	1.3538	-0.7771
1470	1.3538	-0.7771
1471	1.3538	-0.7771
1472	1.3538	-0.7771
1473	1.334	-0.7701
1474	1.334	-0.7701
1475	1.334	-0.7701
1476	1.3235	-0.7771
1477	1.3131	-0.7841
1478	1.3131	-0.7841
1479	1.3131	-0.7841
1480	1.3131	-0.7841
1481	1.3026	-0.791
1482	1.3119	-0.805
1483	1.3119	-0.805
1484	1.3119	-0.805
1485	1.2921	-0.798
1486	1.2921	-0.798
1487	1.2921	-0.798
1488	1.2921	-0.798
1489	1.2921	-0.798
1490	1.2921	-0.798
1491	1.2816	-0.805
1492	1.2816	-0.805
1493	1.2419	-0.791
1494	1.2419	-0.791
1495	1.2513	-0.8049
1496	1.2513	-0.8049
1497	1.2304	-0.8189
1498	1.2304	-0.8189
1499	1.2105	-0.8119
1500	1.2105	-0.8119
1501	1.2	-0.8188
1502	1.2	-0.8188
1503	1.1896	-0.8258
1504	1.1896	-0.8258
1505	1.1802	-0.8118
1506	1.1802	-0.8118
1507	1.2419	-0.791
1508	1.2419	-0.791
1509	1.3434	-0.7841
1510	1.3434	-0.7841
1511	1.4239	-0.7912
1512	1.4239	-0.7912
1513	1.4542	-0.7912
1514	1.4542	-0.7912
1515	1.4542	-0.7912
1516	1.4646	-0.7843
1517	1.4751	-0.7773
1518	1.4751	-0.7773
1519	1.4564	-0.7493
1520	1.4564	-0.7493
1521	1.4564	-0.7493
1522	1.4564	-0.7493
1523	1.4459	-0.7563
1524	1.4459	-0.7563
1525	1.4459	-0.7563
1526	1.4459	-0.7563
1527	1.4553	-0.7703
1528	1.4553	-0.7703
1529	1.4354	-0.7633
1530	1.4354	-0.7633
1531	1.4448	-0.7773
1532	1.4448	-0.7773
1533	1.4343	-0.7842
1534	1.4145	-0.7772
1535	1.4145	-0.7772
1536	1.4145	-0.7772
1537	1.4239	-0.7912
1538	1.4239	-0.7912
1539	1.3935	-0.7912
1540	1.3935	-0.7912
1541	1.3737	-0.7842
1542	1.3737	-0.7842
1543	1.3632	-0.7911
1544	1.3632	-0.7911
1545	1.3632	-0.7911
1546	1.3527	-0.7981
1547	1.3527	-0.7981
1548	1.3329	-0.7911
1549	1.3131	-0.7841
1550	1.3131	-0.7841
1551	1.3026	-0.791
1552	1.3026	-0.791
1553	1.3026	-0.791
1554	1.3131	-0.7841
1555	1.3842	-0.7772
1556	1.3842	-0.7772
1557	1.4762	-0.7563
1558	1.4762	-0.7563
1559	1.5473	-0.7495
1560	1.5473	-0.7495
1561	1.5473	-0.7495
1562	1.5881	-0.7425
1563	1.5986	-0.7356
1564	1.5986	-0.7356
1565	1.5986	-0.7356
1566	1.5986	-0.7356
1567	1.5892	-0.7216
1568	1.5892	-0.7216
1569	1.5683	-0.7355
1570	1.5683	-0.7355
1571	1.5473	-0.7495
1572	1.5473	-0.7495
1573	1.5369	-0.7564
1574	1.5369	-0.7564
1575	1.5556	-0.7844
1576	1.5556	-0.7844
1577	1.5253	-0.7844
1578	1.5148	-0.7913
1579	1.5148	-0.7913
1580	1.495	-0.7843
1581	1.495	-0.7843
1582	1.495	-0.7843
1583	1.4845	-0.7913
1584	1.4845	-0.7913
1585	1.4542	-0.7912
1586	1.4542	-0.7912
1587	1.4437	-0.7982
1588	1.4426	-0.8192
1589	1.4426	-0.8192
1590	1.4426	-0.8192
1591	1.4029	-0.8051
1592	1.4029	-0.8051
1593	1.3924	-0.8121
1594	1.3924	-0.8121
1595	1.3527	-0.7981
1596	1.3527	-0.7981
1597	1.3423	-0.8051
1598	1.3423	-0.8051
1599	1.3318	-0.812
1600	1.3318	-0.812
1601	1.3516	-0.819
1602	1.3516	-0.819
1603	1.4332	-0.8052
1604	1.4332	-0.8052
1605	1.5451	-0.7914
1606	1.5451	-0.7914
1607	1.5964	-0.7775
1608	1.5964	-0.7775
1609	1.6267	-0.7775
1610	1.6267	-0.7775
1611	1.6267	-0.7775
1612	1.6267	-0.7775
1613	1.6162	-0.7845
1614	1.5964	-0.7775
1615	1.5964	-0.7775
1616	1.5964	-0.7775
1617	1.5755	-0.7914
1618	1.5755	-0.7914
1619	1.5545	-0.8053
1620	1.5545	-0.8053
1621	1.5743	-0.8124
1622	1.5743	-0.8124
1623	1.5743	-0.8124
1624	1.5837	-0.8263
1625	1.5837	-0.8263
1626	1.5639	-0.8193
1627	1.5534	-0.8263
1628	1.5534	-0.8263
1629	1.5429	-0.8333
1630	1.5429	-0.8333
1631	1.5429	-0.8333
1632	1.5324	-0.8402
1633	1.4917	-0.8472
1634	1.4917	-0.8472
1635	1.4707	-0.8611
1636	1.4707	-0.8611
1637	1.4498	-0.8751
1638	1.4498	-0.8751
1639	1.4498	-0.8751
1640	1.3996	-0.868
1641	1.3891	-0.875
1642	1.3891	-0.875
1643	1.3891	-0.875
1644	1.3786	-0.8819
1645	1.3483	-0.8819
1646	1.3483	-0.8819
1647	1.3786	-0.8819
1648	1.3786	-0.8819
1649	1.4602	-0.8681
1650	1.4602	-0.8681
1651	1.5523	-0.8473
1652	1.5523	-0.8473
1653	1.6339	-0.8334
1654	1.6339	-0.8334
1655	1.6642	-0.8334
1656	1.6653	-0.8125
1657	1.6653	-0.8125
1658	1.6653	-0.8125
1659	1.6747	-0.8265
1660	1.6548	-0.8195
1661	1.6548	-0.8195
1662	1.6548	-0.8195
1663	1.6245	-0.8194
1664	1.6245	-0.8194
1665	1.614	-0.8264
1666	1.614	-0.8264
1667	1.614	-0.8264
1668	1.6129	-0.8473
1669	1.6118	-0.8683
1670	1.6118	-0.8683
1671	1.6014	-0.8753
1672	1.6014	-0.8753
1673	1.5909	-0.8822
1674	1.5909	-0.8822
1675	1.5909	-0.8822
1676	1.5804	-0.8892
1677	1.5606	-0.8822
1678	1.5606	-0.8822
1679	1.5501	-0.8892
1680	1.5501	-0.8892
1681	1.5198	-0.8891
1682	1.5198	-0.8891
1683	1.4988	-0.9031
1684	1.4988	-0.9031
1685	1.4674	-0.924
1686	1.4674	-0.924
1687	1.4674	-0.924
1688	1.4674	-0.924
1689	1.436	-0.9449
1690	1.4057	-0.9449
1691	1.3753	-0.9448
1692	1.3753	-0.9448
1693	1.3858	-0.9378
1694	1.3858	-0.9378
1695	1.4475	-0.917
1696	1.4475	-0.917
1697	1.5699	-0.8962
1698	1.5699	-0.8962
1699	1.662	-0.8753
1700	1.662	-0.8753
1701	1.662	-0.8753
1702	1.7226	-0.8754
1703	1.7529	-0.8755
1704	1.7529	-0.8755
1705	1.7436	-0.8615
1706	1.7436	-0.8615
1707	1.7237	-0.8545
1708	1.7237	-0.8545
1709	1.7133	-0.8614
1710	1.7133	-0.8614
1711	1.7028	-0.8684
1712	1.7028	-0.8684
1713	1.7028	-0.8684
1714	1.7028	-0.8684
1715	1.7028	-0.8684
1716	1.7028	-0.8684
1717	1.7122	-0.8824
1718	1.7122	-0.8824
1719	1.6923	-0.8754
1720	1.6923	-0.8754
1721	1.6923	-0.8754
1722	1.6714	-0.8893
1723	1.6504	-0.9033
1724	1.6504	-0.9033
1725	1.6201	-0.9032
1726	1.6201	-0.9032
1727	1.6096	-0.9102
1728	1.6096	-0.9102
1729	1.5887	-0.9241
1730	1.5887	-0.9241
1731	1.5584	-0.9241
1732	1.5584	-0.9241
1733	1.5572	-0.9451
1734	1.5572	-0.9451
1735	1.5269	-0.945
1736	1.5269	-0.945
1737	1.4966	-0.945
1738	1.4966	-0.945
1739	1.4966	-0.945
1740	1.4966	-0.945
1741	1.4861	-0.9519
1742	1.4861	-0.9519
1743	1.4966	-0.945
1744	1.598	-0.9381
1745	1.7006	-0.9103
1746	1.7006	-0.9103
1747	1.7915	-0.9104
1748	1.7915	-0.9104
1749	1.8125	-0.8965
1750	1.8125	-0.8965
1751	1.8323	-0.9035
1752	1.8323	-0.9035
1753	1.823	-0.8895
1754	1.823	-0.8895
1755	1.7926	-0.8895
1756	1.7926	-0.8895
1757	1.7717	-0.9034
1758	1.732	-0.8894
1759	1.732	-0.8894
1760	1.732	-0.8894
1761	1.7414	-0.9034
1762	1.7414	-0.9034
1763	1.7414	-0.9034
1764	1.7414	-0.9034
1765	1.7309	-0.9104
1766	1.7309	-0.9104
1767	1.7204	-0.9173
1768	1.7204	-0.9173
1769	1.7193	-0.9383
1770	1.7193	-0.9383
1771	1.7193	-0.9383
1772	1.689	-0.9382
1773	1.6785	-0.9452
1774	1.6785	-0.9452
1775	1.6482	-0.9452
1776	1.6482	-0.9452
1777	1.6482	-0.9452
1778	1.6482	-0.9452
1779	1.6377	-0.9521
1780	1.6273	-0.9591
1781	1.6168	-0.9661
1782	1.6168	-0.9661
1783	1.5865	-0.966
1784	1.5865	-0.966
1785	1.576	-0.973
1786	1.6366	-0.9731
1787	1.6366	-0.9731
1788	1.6366	-0.9731
1789	1.7287	-0.9523
1790	1.7287	-0.9523
1791	1.8207	-0.9314
1792	1.8207	-0.9314
1793	1.8814	-0.9315
1794	1.8814	-0.9315
1795	1.8814	-0.9315
1796	1.9023	-0.9176
1797	1.9023	-0.9176
1798	1.9023	-0.9176
1799	1.9023	-0.9176
1800	1.8919	-0.9245
1801	1.8615	-0.9245
1802	1.8615	-0.9245
1803	1.8615	-0.9245
1804	1.8511	-0.9315
1805	1.8114	-0.9175
1806	1.8114	-0.9175
1807	1.8114	-0.9175
1808	1.8114	-0.9175
1809	1.8114	-0.9175
1810	1.8114	-0.9175
1811	1.8009	-0.9244
1812	1.8009	-0.9244
1813	1.7811	-0.9174
1814	1.7811	-0.9174
1815	1.7706	-0.9244
1816	1.7706	-0.9244
1817	1.7601	-0.9314
1818	1.7601	-0.9314
1819	1.7496	-0.9383
1820	1.7496	-0.9383
1821	1.7392	-0.9453
1822	1.7392	-0.9453
1823	1.7287	-0.9523
1824	1.7287	-0.9523
1825	1.7182	-0.9592
1826	1.7182	-0.9592
1827	1.7182	-0.9592
1828	1.7182	-0.9592
1829	1.7077	-0.9662
1830	1.7077	-0.9662
1831	1.7077	-0.9662
1832	1.7287	-0.9523
1833	1.85	-0.9524
1834	1.85	-0.9524
1835	1.85	-0.9524
1836	1.9525	-0.9246
1837	2.0341	-0.9108
1838	2.0341	-0.9108
1839	2.0749	-0.9038
1840	2.0749	-0.9038
1841	2.1052	-0.9039
1842	2.1052	-0.9039
1843	2.1052	-0.9039
1844	2.1052	-0.9039
1845	2.0854	-0.8969
1846	2.0854	-0.8969
1847	2.0655	-0.8898
1848	2.0655	-0.8898
1849	2.0655	-0.8898
1850	2.076	-0.8829
1851	2.076	-0.8829
1852	2.076	-0.8829
1853	2.076	-0.8829
1854	2.076	-0.8829
1855	2.0666	-0.8689
1856	2.0666	-0.8689
1857	2.076	-0.8829
1858	2.076	-0.8829
1859	2.0561	-0.8759
1860	2.0561	-0.8759
1861	2.0363	-0.8689
1862	2.0363	-0.8689
1863	2.0258	-0.8758
1864	2.0258	-0.8758
1865	2.0153	-0.8828
1866	2.0153	-0.8828
1867	2.0049	-0.8898
1868	2.0049	-0.8898
1869	2.0049	-0.8898
1870	1.9746	-0.8897
1871	1.9734	-0.9107
1872	1.9734	-0.9107
1873	1.963	-0.9177
1874	1.963	-0.9177
1875	1.9431	-0.9106
1876	1.9431	-0.9106
1877	1.9327	-0.9176
1878	1.9327	-0.9176
1879	1.9839	-0.9037
1880	1.9839	-0.9037
1881	2.1261	-0.8899
1882	2.2485	-0.8691
1883	2.2485	-0.8691
1884	2.2485	-0.8691
1885	2.3207	-0.8413
1886	2.3207	-0.8413
1887	2.372	-0.8274
1888	2.372	-0.8274
1889	2.3825	-0.8204
1890	2.3825	-0.8204
1891	2.3825	-0.8204
1892	2.3626	-0.8134
1893	2.3626	-0.8134
1894	2.3626	-0.8134
1895	2.3522	-0.8204
1896	2.3522	-0.8204
1897	2.3522	-0.8204
1898	2.3522	-0.8204
1899	2.3522	-0.8204
1900	2.3428	-0.8064
1901	2.3522	-0.8204
1902	2.3522	-0.8204
1903	2.3417	-0.8274
1904	2.3406	-0.8483
1905	2.3406	-0.8483
1906	2.3103	-0.8483
1907	2.3103	-0.8483
1908	2.3103	-0.8483
1909	2.2998	-0.8552
1910	2.2998	-0.8552
1911	2.2695	-0.8552
1912	2.2695	-0.8552
1913	2.259	-0.8622
1914	2.259	-0.8622
1915	2.259	-0.8622
1916	2.2287	-0.8621
1917	2.2276	-0.8831
1918	2.2276	-0.8831
1919	2.2276	-0.8831
1920	2.2066	-0.897
1921	2.1962	-0.904
1922	2.1962	-0.904
1923	2.1658	-0.904
1924	2.1658	-0.904
1925	2.1752	-0.9179
1926	2.216	-0.911
1927	2.216	-0.911
1928	2.216	-0.911
1929	2.216	-0.911
1930	2.216	-0.911
1931	2.3185	-0.8832
1932	2.4106	-0.8624
1933	2.4817	-0.8555
1934	2.4817	-0.8555
1935	2.4922	-0.8485
1936	2.4922	-0.8485
1937	2.4922	-0.8485
1938	2.4922	-0.8485
1939	2.4828	-0.8345
1940	2.4828	-0.8345
1941	2.463	-0.8275
1942	2.463	-0.8275
1943	2.4723	-0.8415
1944	2.4723	-0.8415
1945	2.4723	-0.8415
1946	2.4723	-0.8415
1947	2.4723	-0.8415
1948	2.4723	-0.8415
1949	2.4723	-0.8415
1950	2.4817	-0.8555
1951	2.4712	-0.8624
1952	2.4712	-0.8624
1953	2.4608	-0.8694
1954	2.4608	-0.8694
1955	2.4608	-0.8694
1956	2.4503	-0.8764
1957	2.4398	-0.8834
1958	2.4398	-0.8834
1959	2.4398	-0.8834
1960	2.42	-0.8763
1961	2.4095	-0.8833
1962	2.4095	-0.8833
1963	2.399	-0.8903
1964	2.399	-0.8903
1965	2.3979	-0.9112
1966	2.3979	-0.9112
1967	2.3571	-0.9182
1968	2.3571	-0.9182
1969	2.3362	-0.9321
1970	2.3362	-0.9321
1971	2.3968	-0.9322
1972	2.3968	-0.9322
1973	2.4993	-0.9044
1974	2.4993	-0.9044
1975	2.5914	-0.8836
1976	2.5914	-0.8836
1977	2.6625	-0.8767
1978	2.6625	-0.8767
1979	2.6835	-0.8627
1980	2.6835	-0.8627
1981	2.6835	-0.8627
1982	2.6835	-0.8627
1983	2.6741	-0.8487
1984	2.6543	-0.8417
1985	2.6543	-0.8417
1986	2.6543	-0.8417
1987	2.6543	-0.8417
1988	2.6344	-0.8347
1989	2.6438	-0.8487
1990	2.6438	-0.8487
1991	2.6531	-0.8627
1992	2.6531	-0.8627
1993	2.6531	-0.8627
1994	2.6531	-0.8627
1995	2.6531	-0.8627
1996	2.6625	-0.8767
1997	2.652	-0.8836
1998	2.652	-0.8836
1999	2.6416	-0.8906
2000	2.6416	-0.8906
2001	2.6416	-0.8906
2002	2.6416	-0.8906
2003	2.6217	-0.8836
2004	2.6311	-0.8976
2005	2.6206	-0.9046
2006	2.6206	-0.9046
2007	2.5903	-0.9045
2008	2.5903	-0.9045
2009	2.56	-0.9045
2010	2.56	-0.9045
2011	2.5589	-0.9254
2012	2.5589	-0.9254
2013	2.5192	-0.9114
2014	2.5192	-0.9114
2015	2.5798	-0.9115
2016	2.5798	-0.9115
2017	2.6719	-0.8907
2018	2.6719	-0.8907
2019	2.764	-0.8698
2020	2.764	-0.8698
2021	2.8351	-0.8629
2022	2.8351	-0.8629
2023	2.8759	-0.856
2024	2.8759	-0.856
2025	2.8957	-0.863
2026	2.8957	-0.863
2027	2.8957	-0.863
2028	2.8863	-0.849
2029	2.8863	-0.849
2030	2.877	-0.835
2031	2.8863	-0.849
2032	2.8863	-0.849
2033	2.8759	-0.856
2034	2.8759	-0.856
2035	2.8759	-0.856
2036	2.8957	-0.863
2037	2.9051	-0.877
2038	2.9051	-0.877
2039	2.8946	-0.884
2040	2.8946	-0.884
2041	2.8748	-0.877
2042	2.8748	-0.877
2043	2.8748	-0.877
2044	2.8748	-0.877
2045	2.8549	-0.8699
[truncated: 39,955 more rows]
