# Supplementary material for: Gender-Related Effect in Oxygenation Dynamics by Using Far-Infrared Intervention with Near-Infrared Spectroscopy Measurement: A Gender Differences Controlled Trial
Source: PLoS One. 2015 Nov 10;10(11):e0135166. doi: 10.1371/journal.pone.0135166 (PMC4640828; doi:10.1371/journal.pone.0135166)
Supplement: S3 File — (XLSX) [file pone.0135166.s003.xlsx]

## Sheet: Sheet3
50	-0.0033	-0.0628
51	-0.0033	-0.0628
52	-0.0232	-0.0558
53	-0.0232	-0.0558
54	-0.0232	-0.0558
55	-0.0325	-0.0418
56	-0.0127	-0.0488
57	-0.0022	-0.0419
58	0.0083	-0.0349
59	0.0187	-0.0279
60	0.0292	-0.021
61	0.0397	-0.014
62	0.0595	-0.021
63	0.0502	-0.007
64	0.07	-0.014
65	0.0606	0
66	0.0606	0
67	0.0805	-0.0071
68	0.0805	-0.0071
69	0.07	-0.014
70	0.07	-0.014
71	0.07	-0.014
72	0.0502	-0.007
73	0.0595	-0.021
74	0.0397	-0.014
75	0.0397	-0.014
76	0.0397	-0.014
77	0.0397	-0.014
78	0.0502	-0.007
79	0.0502	-0.007
80	0.0513	0.0139
81	0.0617	0.0209
82	0.0816	0.0139
83	0.0921	0.0209
84	0.0921	0.0209
85	0.0921	0.0209
86	0.0722	0.0279
87	0.0722	0.0279
88	0.0617	0.0209
89	0.0408	0.007
90	0	0
91	-0.0209	-0.0139
92	-0.0419	-0.0278
93	-0.0617	-0.0208
94	-0.0419	-0.0278
95	-0.0314	-0.0209
96	-0.0209	-0.0139
97	-0.0105	-0.0069
98	-0.0105	-0.0069
99	-0.0105	-0.0069
100	-0.0105	-0.0069
101	0.0094	-0.0139
102	0.0094	-0.0139
103	0	0
104	0.0198	-0.007
105	0.0198	-0.007
106	0.0198	-0.007
107	0.0198	-0.007
108	0	0
109	0	0
110	0	0
111	0	0
112	-0.0198	0.007
113	-0.0105	-0.0069
114	-0.0303	0.0001
115	-0.0209	-0.0139
116	-0.0408	-0.0069
117	-0.0314	-0.0209
118	-0.0419	-0.0278
119	-0.0617	-0.0208
120	-0.0722	-0.0278
121	-0.0722	-0.0278
122	-0.0722	-0.0278
123	-0.0827	-0.0348
124	-0.1025	-0.0278
125	-0.113	-0.0347
126	-0.1235	-0.0417
127	-0.1141	-0.0557
128	-0.134	-0.0487
129	-0.134	-0.0487
130	-0.1538	-0.0417
131	-0.1444	-0.0557
132	-0.1444	-0.0557
133	-0.1444	-0.0557
134	-0.1549	-0.0626
135	-0.1549	-0.0626
136	-0.1654	-0.0696
137	-0.156	-0.0836
138	-0.1665	-0.0905
139	-0.177	-0.0975
140	-0.1968	-0.0905
141	-0.1874	-0.1045
142	-0.2073	-0.0975
143	-0.2073	-0.0975
144	-0.2073	-0.0975
145	-0.2073	-0.0975
146	-0.2073	-0.0975
147	-0.2073	-0.0975
148	-0.2271	-0.0905
149	-0.2178	-0.1045
150	-0.2376	-0.0974
151	-0.2481	-0.1044
152	-0.2585	-0.1114
153	-0.269	-0.1184
154	-0.2993	-0.1183
155	-0.3098	-0.1253
156	-0.3203	-0.1323
157	-0.3308	-0.1392
158	-0.3308	-0.1392
159	-0.3412	-0.1462
160	-0.3412	-0.1462
161	-0.3611	-0.1392
162	-0.3611	-0.1392
163	-0.3611	-0.1392
164	-0.3611	-0.1392
165	-0.3611	-0.1392
166	-0.3611	-0.1392
167	-0.3412	-0.1462
168	-0.3412	-0.1462
169	-0.3308	-0.1392
170	-0.3308	-0.1392
171	-0.3109	-0.1462
172	-0.3004	-0.1393
173	-0.3004	-0.1393
174	-0.29	-0.1323
175	-0.29	-0.1323
176	-0.29	-0.1323
177	-0.2795	-0.1253
178	-0.2795	-0.1253
179	-0.2597	-0.1323
180	-0.269	-0.1184
181	-0.2492	-0.1254
182	-0.2492	-0.1254
183	-0.2492	-0.1254
184	-0.2492	-0.1254
185	-0.2492	-0.1254
186	-0.2492	-0.1254
187	-0.2492	-0.1254
188	-0.269	-0.1184
189	-0.269	-0.1184
190	-0.2597	-0.1323
191	-0.2597	-0.1323
192	-0.269	-0.1184
193	-0.269	-0.1184
194	-0.2492	-0.1254
195	-0.2585	-0.1114
196	-0.2585	-0.1114
197	-0.2387	-0.1184
198	-0.2387	-0.1184
199	-0.2387	-0.1184
200	-0.2387	-0.1184
201	-0.2481	-0.1044
202	-0.2282	-0.1114
203	-0.2178	-0.1045
204	-0.1979	-0.1115
205	-0.1874	-0.1045
206	-0.177	-0.0975
207	-0.177	-0.0975
208	-0.177	-0.0975
209	-0.177	-0.0975
210	-0.177	-0.0975
211	-0.1571	-0.1045
212	-0.1665	-0.0905
213	-0.1665	-0.0905
214	-0.1665	-0.0905
215	-0.1665	-0.0905
216	-0.1665	-0.0905
217	-0.1665	-0.0905
218	-0.1665	-0.0905
219	-0.1863	-0.0835
220	-0.177	-0.0975
221	-0.177	-0.0975
222	-0.1874	-0.1045
223	-0.1874	-0.1045
224	-0.2073	-0.0975
225	-0.2073	-0.0975
226	-0.1874	-0.1045
227	-0.1874	-0.1045
228	-0.1874	-0.1045
229	-0.1968	-0.0905
230	-0.1968	-0.0905
231	-0.1863	-0.0835
232	-0.1863	-0.0835
233	-0.1759	-0.0766
234	-0.1759	-0.0766
235	-0.1852	-0.0626
236	-0.1852	-0.0626
237	-0.1654	-0.0696
238	-0.1654	-0.0696
239	-0.1549	-0.0626
240	-0.1351	-0.0696
241	-0.1444	-0.0557
242	-0.1246	-0.0627
243	-0.1246	-0.0627
244	-0.1246	-0.0627
245	-0.134	-0.0487
246	-0.1141	-0.0557
247	-0.1235	-0.0417
248	-0.1036	-0.0487
249	-0.0932	-0.0418
250	-0.1025	-0.0278
251	-0.0921	-0.0208
252	-0.0921	-0.0208
253	-0.0921	-0.0208
254	-0.0921	-0.0208
255	-0.0921	-0.0208
256	-0.0921	-0.0208
257	-0.1119	-0.0138
258	-0.1025	-0.0278
259	-0.1224	-0.0208
260	-0.1224	-0.0208
261	-0.1224	-0.0208
262	-0.1224	-0.0208
263	-0.1224	-0.0208
264	-0.1317	-0.0068
265	-0.1317	-0.0068
266	-0.1119	-0.0138
267	-0.1119	-0.0138
268	-0.1317	-0.0068
269	-0.1317	-0.0068
270	-0.1422	-0.0137
271	-0.1527	-0.0207
272	-0.1725	-0.0137
273	-0.1632	-0.0277
274	-0.1736	-0.0347
275	-0.1736	-0.0347
276	-0.1736	-0.0347
277	-0.1736	-0.0347
278	-0.1736	-0.0347
279	-0.1632	-0.0277
280	-0.1527	-0.0207
281	-0.1329	-0.0277
282	-0.1422	-0.0137
283	-0.1422	-0.0137
284	-0.1317	-0.0068
285	-0.1317	-0.0068
286	-0.1213	0.0002
287	-0.1213	0.0002
288	-0.1213	0.0002
289	-0.1213	0.0002
290	-0.1213	0.0002
291	-0.1213	0.0002
292	-0.1411	0.0072
293	-0.1516	0.0002
294	-0.1621	-0.0067
295	-0.1632	-0.0277
296	-0.1935	-0.0276
297	-0.204	-0.0346
298	-0.2144	-0.0416
299	-0.2249	-0.0486
300	-0.2249	-0.0486
301	-0.2343	-0.0346
302	-0.2343	-0.0346
303	-0.2343	-0.0346
304	-0.2238	-0.0276
305	-0.2238	-0.0276
306	-0.2332	-0.0136
307	-0.2133	-0.0206
308	-0.2133	-0.0206
309	-0.2332	-0.0136
310	-0.2437	-0.0206
311	-0.2541	-0.0276
312	-0.2646	-0.0345
313	-0.2856	-0.0485
314	-0.296	-0.0555
315	-0.3159	-0.0484
316	-0.3159	-0.0484
317	-0.3065	-0.0624
318	-0.3159	-0.0484
319	-0.296	-0.0555
320	-0.3054	-0.0415
321	-0.2856	-0.0485
322	-0.2751	-0.0415
323	-0.2552	-0.0485
324	-0.2646	-0.0345
325	-0.2646	-0.0345
326	-0.2541	-0.0276
327	-0.2541	-0.0276
328	-0.2541	-0.0276
329	-0.2541	-0.0276
330	-0.2541	-0.0276
331	-0.274	-0.0206
332	-0.2844	-0.0275
333	-0.2751	-0.0415
334	-0.2949	-0.0345
335	-0.3054	-0.0415
336	-0.296	-0.0555
337	-0.3159	-0.0484
338	-0.3263	-0.0554
339	-0.3368	-0.0624
340	-0.3473	-0.0694
341	-0.3578	-0.0763
342	-0.3776	-0.0693
343	-0.3682	-0.0833
344	-0.3881	-0.0763
345	-0.3787	-0.0903
346	-0.3986	-0.0833
347	-0.3986	-0.0833
348	-0.3986	-0.0833
349	-0.3986	-0.0833
350	-0.4079	-0.0693
351	-0.4079	-0.0693
352	-0.3975	-0.0623
353	-0.3776	-0.0693
354	-0.3671	-0.0623
355	-0.3567	-0.0554
356	-0.3462	-0.0484
357	-0.3357	-0.0414
358	-0.3252	-0.0345
359	-0.3054	-0.0415
360	-0.2949	-0.0345
361	-0.2844	-0.0275
362	-0.274	-0.0206
363	-0.274	-0.0206
364	-0.2635	-0.0136
365	-0.2635	-0.0136
366	-0.253	-0.0066
367	-0.253	-0.0066
368	-0.253	-0.0066
369	-0.2437	-0.0206
370	-0.2635	-0.0136
371	-0.274	-0.0206
372	-0.274	-0.0206
373	-0.274	-0.0206
374	-0.274	-0.0206
375	-0.274	-0.0206
376	-0.274	-0.0206
377	-0.2833	-0.0066
378	-0.2635	-0.0136
379	-0.2624	0.0074
380	-0.2321	0.0073
381	-0.2216	0.0143
382	-0.231	0.0283
383	-0.2205	0.0353
384	-0.2007	0.0282
385	-0.21	0.0422
386	-0.21	0.0422
387	-0.21	0.0422
388	-0.21	0.0422
389	-0.2299	0.0492
390	-0.2205	0.0353
391	-0.2205	0.0353
392	-0.21	0.0422
393	-0.1995	0.0492
394	-0.1891	0.0562
395	-0.1786	0.0631
396	-0.1681	0.0701
397	-0.1483	0.0631
398	-0.1577	0.0771
399	-0.1378	0.0701
400	-0.1378	0.0701
401	-0.1378	0.0701
402	-0.1378	0.0701
403	-0.1378	0.0701
404	-0.1378	0.0701
405	-0.1378	0.0701
406	-0.1483	0.0631
407	-0.1483	0.0631
408	-0.1483	0.0631
409	-0.1681	0.0701
410	-0.1681	0.0701
411	-0.1681	0.0701
412	-0.1681	0.0701
413	-0.1681	0.0701
414	-0.1681	0.0701
415	-0.1681	0.0701
416	-0.1681	0.0701
417	-0.1681	0.0701
418	-0.1775	0.0841
419	-0.1775	0.0841
420	-0.167	0.0911
421	-0.167	0.0911
422	-0.167	0.0911
423	-0.1764	0.105
424	-0.167	0.0911
425	-0.1869	0.0981
426	-0.2067	0.1051
427	-0.2172	0.0981
428	-0.2277	0.0911
429	-0.2277	0.0911
430	-0.2277	0.0911
431	-0.1962	0.1121
432	-0.1836	0.1609
433	-0.1417	0.1888
434	-0.1102	0.2097
435	-0.1091	0.2307
436	-0.1196	0.2237
437	-0.1417	0.1888
438	-0.1836	0.1609
439	-0.215	0.14
440	-0.2067	0.1051
441	-0.2172	0.0981
442	-0.2172	0.0981
443	-0.2172	0.0981
444	-0.2172	0.0981
445	-0.2172	0.0981
446	-0.2172	0.0981
447	-0.2172	0.0981
448	-0.2172	0.0981
449	-0.2266	0.1121
450	-0.2067	0.1051
451	-0.2266	0.1121
452	-0.2266	0.1121
453	-0.237	0.1051
454	-0.237	0.1051
455	-0.2475	0.0982
456	-0.2475	0.0982
457	-0.2673	0.1052
458	-0.258	0.0912
459	-0.2778	0.0982
460	-0.2883	0.0912
461	-0.2883	0.0912
462	-0.2789	0.0772
463	-0.2988	0.0843
464	-0.3186	0.0913
465	-0.3092	0.0773
466	-0.3291	0.0843
467	-0.3396	0.0773
468	-0.3396	0.0773
469	-0.3396	0.0773
470	-0.3197	0.0703
471	-0.3092	0.0773
472	-0.2988	0.0843
473	-0.2883	0.0912
474	-0.2883	0.0912
475	-0.2883	0.0912
476	-0.2685	0.0842
477	-0.2685	0.0842
478	-0.2685	0.0842
479	-0.2685	0.0842
480	-0.2685	0.0842
481	-0.2685	0.0842
482	-0.2883	0.0912
483	-0.2883	0.0912
484	-0.2883	0.0912
485	-0.2988	0.0843
486	-0.2988	0.0843
487	-0.3092	0.0773
488	-0.3197	0.0703
489	-0.3396	0.0773
490	-0.35	0.0704
491	-0.3407	0.0564
492	-0.3605	0.0634
493	-0.371	0.0564
494	-0.371	0.0564
495	-0.3908	0.0634
496	-0.3815	0.0494
497	-0.3815	0.0494
498	-0.3815	0.0494
499	-0.3908	0.0634
500	-0.3908	0.0634
501	-0.3908	0.0634
502	-0.3815	0.0494
503	-0.4013	0.0564
504	-0.4013	0.0564
505	-0.4212	0.0635
506	-0.4212	0.0635
507	-0.4118	0.0495
508	-0.4013	0.0564
509	-0.4013	0.0564
510	-0.3815	0.0494
511	-0.3815	0.0494
512	-0.371	0.0564
513	-0.3605	0.0634
514	-0.35	0.0704
515	-0.3396	0.0773
516	-0.3291	0.0843
517	-0.3186	0.0913
518	-0.2988	0.0843
519	-0.2883	0.0912
520	-0.2977	0.1052
521	-0.2778	0.0982
522	-0.2778	0.0982
523	-0.2872	0.1122
524	-0.2872	0.1122
525	-0.2778	0.0982
526	-0.2977	0.1052
527	-0.2977	0.1052
528	-0.2883	0.0912
529	-0.2977	0.1052
530	-0.2977	0.1052
531	-0.2977	0.1052
532	-0.2977	0.1052
533	-0.307	0.1192
534	-0.2872	0.1122
535	-0.2966	0.1262
536	-0.2861	0.1331
537	-0.2861	0.1331
538	-0.2861	0.1331
539	-0.2861	0.1331
540	-0.2861	0.1331
541	-0.2861	0.1331
542	-0.2861	0.1331
543	-0.2662	0.1261
544	-0.2662	0.1261
545	-0.2662	0.1261
546	-0.2558	0.1331
547	-0.2558	0.1331
548	-0.2453	0.1401
549	-0.2348	0.147
550	-0.2243	0.154
551	-0.2139	0.161
552	-0.194	0.154
553	-0.1836	0.1609
554	-0.1929	0.1749
555	-0.1731	0.1679
556	-0.1825	0.1819
557	-0.1825	0.1819
558	-0.1825	0.1819
559	-0.1825	0.1819
560	-0.1825	0.1819
561	-0.1929	0.1749
562	-0.1929	0.1749
563	-0.2128	0.1819
564	-0.2034	0.1679
565	-0.2034	0.1679
566	-0.2034	0.1679
567	-0.2034	0.1679
568	-0.2128	0.1819
569	-0.2128	0.1819
570	-0.2128	0.1819
571	-0.2128	0.1819
572	-0.2128	0.1819
573	-0.2128	0.1819
574	-0.2128	0.1819
575	-0.2326	0.1889
576	-0.2326	0.1889
577	-0.2525	0.196
578	-0.2525	0.196
579	-0.2326	0.1889
580	-0.2221	0.1959
581	-0.2023	0.1889
582	-0.1918	0.1959
583	-0.1813	0.2028
584	-0.1615	0.1958
585	-0.151	0.2028
586	-0.1406	0.2098
587	-0.1499	0.2238
588	-0.1394	0.2307
589	-0.1394	0.2307
590	-0.129	0.2377
591	-0.129	0.2377
592	-0.1091	0.2307
593	-0.1185	0.2447
594	-0.1091	0.2307
595	-0.129	0.2377
596	-0.129	0.2377
597	-0.129	0.2377
598	-0.1488	0.2447
599	-0.1593	0.2377
600	-0.1499	0.2238
601	-0.1604	0.2168
602	-0.1802	0.2238
603	-0.1709	0.2098
604	-0.1907	0.2168
605	-0.1907	0.2168
606	-0.1907	0.2168
607	-0.1907	0.2168
608	-0.1907	0.2168
609	-0.2106	0.2238
610	-0.2012	0.2099
611	-0.221	0.2169
612	-0.221	0.2169
613	-0.2315	0.2099
614	-0.242	0.2029
615	-0.242	0.2029
616	-0.2525	0.196
617	-0.2723	0.203
618	-0.2723	0.203
619	-0.2431	0.182
620	-0.2525	0.196
621	-0.2525	0.196
622	-0.2326	0.1889
623	-0.2221	0.1959
624	-0.2221	0.1959
625	-0.2221	0.1959
626	-0.2023	0.1889
627	-0.2117	0.2029
628	-0.2117	0.2029
629	-0.2117	0.2029
630	-0.2117	0.2029
631	-0.2117	0.2029
632	-0.1918	0.1959
633	-0.2117	0.2029
634	-0.2117	0.2029
635	-0.2023	0.1889
636	-0.2221	0.1959
637	-0.2221	0.1959
638	-0.2326	0.1889
639	-0.2326	0.1889
640	-0.2431	0.182
641	-0.2536	0.175
642	-0.264	0.168
643	-0.264	0.168
644	-0.2839	0.175
645	-0.2839	0.175
646	-0.2839	0.175
647	-0.2839	0.175
648	-0.2839	0.175
649	-0.2839	0.175
650	-0.2839	0.175
651	-0.2839	0.175
652	-0.2839	0.175
653	-0.2839	0.175
654	-0.2933	0.189
655	-0.2734	0.182
656	-0.2431	0.182
657	-0.2326	0.1889
658	-0.2221	0.1959
659	-0.2117	0.2029
660	-0.2012	0.2099
661	-0.1907	0.2168
662	-0.1604	0.2168
663	-0.1406	0.2098
664	-0.1499	0.2238
665	-0.1394	0.2307
666	-0.129	0.2377
667	-0.1185	0.2447
668	-0.108	0.2516
669	-0.108	0.2516
670	-0.108	0.2516
671	-0.0976	0.2586
672	-0.0976	0.2586
673	-0.0976	0.2586
674	-0.0976	0.2586
675	-0.1174	0.2656
676	-0.1174	0.2656
677	-0.108	0.2516
678	-0.108	0.2516
679	-0.108	0.2516
680	-0.108	0.2516
681	-0.1174	0.2656
682	-0.1174	0.2656
683	-0.1268	0.2796
684	-0.1268	0.2796
685	-0.1268	0.2796
686	-0.1268	0.2796
687	-0.1372	0.2726
688	-0.1372	0.2726
689	-0.1372	0.2726
690	-0.1372	0.2726
691	-0.1372	0.2726
692	-0.1174	0.2656
693	-0.1069	0.2726
694	-0.0964	0.2796
695	-0.0766	0.2726
696	-0.0661	0.2795
697	-0.0557	0.2865
698	-0.0452	0.2935
699	-0.0347	0.3004
700	-0.0242	0.3074
701	-0.0138	0.3144
702	-0.0033	0.3213
703	-0.0033	0.3213
704	-0.0127	0.3353
705	0.0072	0.3283
706	0.0072	0.3283
707	0.0072	0.3283
708	0.0072	0.3283
709	0.0072	0.3283
710	0.0072	0.3283
711	0.0072	0.3283
712	0.0072	0.3283
713	-0.0127	0.3353
714	-0.0127	0.3353
715	-0.0127	0.3353
716	-0.0127	0.3353
717	-0.0127	0.3353
718	-0.0127	0.3353
719	-0.0325	0.3423
720	-0.0325	0.3423
721	-0.0325	0.3423
722	-0.0325	0.3423
723	-0.0325	0.3423
724	-0.0231	0.3284
725	-0.043	0.3354
726	-0.0534	0.3284
727	-0.0534	0.3284
728	-0.0639	0.3214
729	-0.0744	0.3145
730	-0.0744	0.3145
731	-0.0744	0.3145
732	-0.0545	0.3074
733	-0.0639	0.3214
734	-0.0441	0.3144
735	-0.0336	0.3214
736	-0.0336	0.3214
737	-0.0138	0.3144
738	-0.0231	0.3284
739	-0.0231	0.3284
740	-0.0033	0.3213
741	-0.0127	0.3353
742	-0.0127	0.3353
743	-0.0033	0.3213
744	-0.0231	0.3284
745	-0.0138	0.3144
746	-0.0336	0.3214
747	-0.0441	0.3144
748	-0.0545	0.3074
749	-0.065	0.3005
750	-0.0755	0.2935
751	-0.1058	0.2935
752	-0.1058	0.2935
753	-0.1163	0.2866
754	-0.1268	0.2796
755	-0.1174	0.2656
756	-0.1372	0.2726
757	-0.1372	0.2726
758	-0.1477	0.2657
759	-0.1676	0.2727
760	-0.1582	0.2587
761	-0.178	0.2657
762	-0.1687	0.2517
763	-0.1791	0.2447
764	-0.1896	0.2378
765	-0.2095	0.2448
766	-0.2199	0.2378
767	-0.2304	0.2308
768	-0.2304	0.2308
769	-0.2304	0.2308
770	-0.2106	0.2238
771	-0.1907	0.2168
772	-0.1802	0.2238
773	-0.1896	0.2378
774	-0.1698	0.2308
775	-0.1593	0.2377
776	-0.1394	0.2307
777	-0.129	0.2377
778	-0.1185	0.2447
779	-0.108	0.2516
780	-0.0976	0.2586
781	-0.0871	0.2656
782	-0.0964	0.2796
783	-0.0766	0.2726
784	-0.0766	0.2726
785	-0.0766	0.2726
786	-0.0871	0.2656
787	-0.0871	0.2656
788	-0.0976	0.2586
789	-0.0976	0.2586
790	-0.108	0.2516
791	-0.1279	0.2586
792	-0.1279	0.2586
793	-0.1185	0.2447
794	-0.1383	0.2517
795	-0.1383	0.2517
796	-0.1383	0.2517
797	-0.1279	0.2586
798	-0.1174	0.2656
799	-0.1069	0.2726
800	-0.1058	0.2935
801	-0.0953	0.3005
802	-0.0849	0.3075
803	-0.065	0.3005
804	-0.0744	0.3145
805	-0.0545	0.3074
806	-0.0441	0.3144
807	-0.0347	0.3004
808	-0.0347	0.3004
809	-0.0347	0.3004
810	-0.0347	0.3004
811	-0.0347	0.3004
812	-0.0242	0.3074
813	-0.0242	0.3074
814	-0.0044	0.3004
815	-0.0138	0.3144
816	0.0061	0.3074
817	-0.0033	0.3213
818	0.0166	0.3143
819	0.0166	0.3143
820	0.0072	0.3283
821	0.0072	0.3283
822	0.0177	0.3353
823	0.0177	0.3353
824	0.0177	0.3353
825	0.0177	0.3353
826	0.0177	0.3353
827	0.0072	0.3283
828	-0.0022	0.3423
829	-0.0022	0.3423
830	-0.0022	0.3423
831	-0.0022	0.3423
832	-0.0022	0.3423
833	-0.022	0.3493
834	-0.022	0.3493
835	-0.022	0.3493
836	-0.022	0.3493
837	-0.022	0.3493
838	-0.022	0.3493
839	-0.0419	0.3563
840	-0.0419	0.3563
841	-0.0419	0.3563
842	-0.0314	0.3633
843	-0.0314	0.3633
844	-0.0209	0.3703
845	0.0094	0.3702
846	0.0199	0.3772
847	0.0397	0.3702
848	0.0502	0.3772
849	0.0408	0.3911
850	0.0607	0.3841
851	0.0607	0.3841
852	0.0711	0.3911
853	0.0711	0.3911
854	0.0711	0.3911
855	0.0711	0.3911
856	0.0618	0.4051
857	0.0618	0.4051
858	0.0618	0.4051
859	0.0618	0.4051
860	0.0711	0.3911
861	0.0513	0.3981
862	0.0408	0.3911
863	0.0303	0.3842
864	0.0199	0.3772
865	0.0094	0.3702
866	-0.0104	0.3772
867	-0.0209	0.3703
868	-0.0115	0.3563
869	-0.0314	0.3633
870	-0.0314	0.3633
871	-0.0419	0.3563
872	-0.0523	0.3494
873	-0.0628	0.3424
874	-0.0733	0.3354
875	-0.1036	0.3355
876	-0.1047	0.3145
877	-0.135	0.3145
878	-0.156	0.3006
879	-0.1665	0.2936
880	-0.1863	0.3006
881	-0.1769	0.2867
882	-0.1863	0.3006
883	-0.1758	0.3076
884	-0.1455	0.3076
885	-0.1246	0.3215
886	-0.0942	0.3215
887	-0.0942	0.3215
888	-0.0849	0.3075
889	-0.086	0.2865
890	-0.1268	0.2796
891	-0.1488	0.2447
892	-0.1802	0.2238
893	-0.2117	0.2029
894	-0.2326	0.1889
895	-0.2431	0.182
896	-0.2431	0.182
897	-0.2431	0.182
898	-0.2221	0.1959
899	-0.2012	0.2099
900	-0.1802	0.2238
901	-0.1488	0.2447
902	-0.1279	0.2586
903	-0.1069	0.2726
904	-0.0964	0.2796
905	-0.0964	0.2796
906	-0.0964	0.2796
907	-0.1174	0.2656
908	-0.129	0.2377
909	-0.1698	0.2308
910	-0.1813	0.2028
911	-0.2221	0.1959
912	-0.2431	0.182
913	-0.2337	0.168
914	-0.2536	0.175
915	-0.2536	0.175
916	-0.2431	0.182
917	-0.2326	0.1889
918	-0.2023	0.1889
919	-0.1813	0.2028
920	-0.1604	0.2168
921	-0.1394	0.2307
922	-0.1091	0.2307
923	-0.0882	0.2446
924	-0.0777	0.2516
925	-0.0672	0.2586
926	-0.0672	0.2586
927	-0.0474	0.2516
928	-0.0568	0.2655
929	-0.0474	0.2516
930	-0.0568	0.2655
931	-0.0568	0.2655
932	-0.0463	0.2725
933	-0.0358	0.2795
934	-0.0253	0.2865
935	0.005	0.2864
936	-0.0044	0.3004
937	0.0061	0.3074
938	0.0166	0.3143
939	0.0166	0.3143
940	0.0166	0.3143
941	0.0166	0.3143
942	0.0166	0.3143
943	0.0166	0.3143
944	0.0166	0.3143
945	0.0166	0.3143
946	0.0166	0.3143
947	0.0166	0.3143
948	-0.0033	0.3213
949	-0.0033	0.3213
950	-0.0033	0.3213
951	-0.0033	0.3213
952	-0.0033	0.3213
953	-0.0033	0.3213
954	-0.0033	0.3213
955	-0.0033	0.3213
956	0.0072	0.3283
957	0.0072	0.3283
958	0.0177	0.3353
959	0.048	0.3353
960	0.0585	0.3422
961	0.0689	0.3492
962	0.0993	0.3492
963	0.1097	0.3561
964	0.1202	0.3631
965	0.1307	0.3701
966	0.1412	0.377
967	0.1318	0.391
968	0.1516	0.384
969	0.1423	0.398
970	0.1621	0.391
971	0.1527	0.405
972	0.1527	0.405
973	0.1726	0.3979
974	0.1527	0.405
975	0.1527	0.405
976	0.1434	0.4189
977	0.1527	0.405
978	0.1329	0.412
979	0.1423	0.398
980	0.1224	0.405
981	0.1318	0.391
982	0.1213	0.384
983	0.1015	0.3911
984	0.091	0.3841
985	0.0805	0.3771
986	0.0596	0.3632
987	0.0491	0.3562
988	0.0386	0.3492
989	0.0083	0.3493
990	0.0083	0.3493
991	-0.0115	0.3563
992	-0.0115	0.3563
993	-0.0011	0.3633
994	0.0094	0.3702
995	0.0199	0.3772
996	0.0502	0.3772
997	0.0513	0.3981
998	0.0816	0.3981
999	0.0921	0.405
1000	0.1119	0.398
1001	0.1119	0.398
1002	0.1213	0.384
1003	0.1108	0.3771
1004	0.0805	0.3771
1005	0.0794	0.3562
1006	0.0491	0.3562
1007	0.0386	0.3492
1008	0.0281	0.3423
1009	0.0281	0.3423
1010	0.0281	0.3423
1011	0.0281	0.3423
1012	0.0386	0.3492
1013	0.0386	0.3492
1014	0.048	0.3353
1015	0.048	0.3353
1016	0.0281	0.3423
1017	0.0281	0.3423
1018	0.0177	0.3353
1019	0.0177	0.3353
1020	0.0072	0.3283
1021	-0.0033	0.3213
1022	-0.0138	0.3144
1023	-0.0336	0.3214
1024	-0.0242	0.3074
1025	-0.0336	0.3214
1026	-0.0336	0.3214
1027	-0.0336	0.3214
1028	-0.0336	0.3214
1029	-0.0336	0.3214
1030	-0.0534	0.3284
1031	-0.0441	0.3144
1032	-0.0744	0.3145
1033	-0.0849	0.3075
1034	-0.0953	0.3005
1035	-0.1058	0.2935
1036	-0.0964	0.2796
1037	-0.1069	0.2726
1038	-0.1174	0.2656
1039	-0.1174	0.2656
1040	-0.0976	0.2586
1041	-0.0976	0.2586
1042	-0.0871	0.2656
1043	-0.0871	0.2656
1044	-0.0766	0.2726
1045	-0.0661	0.2795
1046	-0.0358	0.2795
1047	-0.0452	0.2935
1048	-0.0347	0.3004
1049	-0.0149	0.2934
1050	-0.0149	0.2934
1051	-0.0347	0.3004
1052	-0.0347	0.3004
1053	-0.0253	0.2865
1054	-0.0452	0.2935
1055	-0.0358	0.2795
1056	-0.0557	0.2865
1057	-0.0557	0.2865
1058	-0.0661	0.2795
1059	-0.0661	0.2795
1060	-0.0755	0.2935
1061	-0.0557	0.2865
1062	-0.0557	0.2865
1063	-0.065	0.3005
1064	-0.065	0.3005
1065	-0.065	0.3005
1066	-0.065	0.3005
1067	-0.065	0.3005
1068	-0.0755	0.2935
1069	-0.0755	0.2935
1070	-0.0755	0.2935
1071	-0.0557	0.2865
1072	-0.0452	0.2935
1073	-0.0441	0.3144
1074	-0.0138	0.3144
1075	0.0061	0.3074
1076	0.0166	0.3143
1077	0.0166	0.3143
1078	0.0166	0.3143
1079	0.027	0.3213
1080	0.027	0.3213
1081	0.027	0.3213
1082	0.0166	0.3143
1083	0.0166	0.3143
1084	-0.0033	0.3213
1085	-0.0033	0.3213
1086	0.0061	0.3074
1087	-0.0138	0.3144
1088	-0.0138	0.3144
1089	0.0061	0.3074
1090	-0.0033	0.3213
1091	-0.0033	0.3213
1092	-0.0033	0.3213
1093	-0.0033	0.3213
1094	-0.0033	0.3213
1095	-0.0033	0.3213
1096	-0.0033	0.3213
1097	-0.0033	0.3213
1098	-0.0231	0.3284
1099	-0.0138	0.3144
1100	-0.0336	0.3214
1101	-0.0441	0.3144
1102	-0.0441	0.3144
1103	-0.0639	0.3214
1104	-0.0545	0.3074
1105	-0.065	0.3005
1106	-0.065	0.3005
1107	-0.065	0.3005
1108	-0.0545	0.3074
1109	-0.0242	0.3074
1110	-0.0138	0.3144
1111	0.0166	0.3143
1112	0.027	0.3213
1113	0.0375	0.3283
1114	0.0281	0.3423
1115	0.048	0.3353
1116	0.0386	0.3492
1117	0.0585	0.3422
1118	0.0491	0.3562
1119	0.0689	0.3492
1120	0.0689	0.3492
1121	0.0689	0.3492
1122	0.0689	0.3492
1123	0.0491	0.3562
1124	0.0491	0.3562
1125	0.0491	0.3562
1126	0.0491	0.3562
1127	0.0689	0.3492
1128	0.0689	0.3492
1129	0.0491	0.3562
1130	0.0491	0.3562
1131	0.0585	0.3422
1132	0.0386	0.3492
1133	0.0386	0.3492
1134	0.0386	0.3492
1135	0.0386	0.3492
1136	0.0386	0.3492
1137	0.0386	0.3492
1138	0.0386	0.3492
1139	0.0386	0.3492
1140	0.0188	0.3562
1141	0.0188	0.3562
1142	0.0188	0.3562
1143	0.0188	0.3562
1144	0.0386	0.3492
1145	0.0386	0.3492
1146	0.0491	0.3562
1147	0.0596	0.3632
1148	0.0899	0.3631
1149	0.1004	0.3701
1150	0.1108	0.3771
1151	0.1307	0.3701
1152	0.1412	0.377
1153	0.1412	0.377
1154	0.1318	0.391
1155	0.1516	0.384
1156	0.1516	0.384
1157	0.1516	0.384
1158	0.1318	0.391
1159	0.1318	0.391
1160	0.1213	0.384
1161	0.1307	0.3701
1162	0.1202	0.3631
1163	0.1097	0.3561
1164	0.0993	0.3492
1165	0.0888	0.3422
1166	0.0783	0.3352
1167	0.0585	0.3422
1168	0.0585	0.3422
1169	0.048	0.3353
1170	0.048	0.3353
1171	0.0375	0.3283
1172	0.0375	0.3283
1173	0.0177	0.3353
1174	0.0177	0.3353
1175	0.0072	0.3283
1176	-0.0033	0.3213
1177	-0.0138	0.3144
1178	-0.0242	0.3074
1179	-0.0347	0.3004
1180	-0.0347	0.3004
1181	-0.0347	0.3004
1182	-0.0253	0.2865
1183	-0.0253	0.2865
1184	-0.0055	0.2794
1185	-0.0149	0.2934
1186	0.005	0.2864
1187	0.005	0.2864
1188	0.005	0.2864
1189	0.005	0.2864
1190	0.005	0.2864
1191	0.005	0.2864
1192	-0.0044	0.3004
1193	0.0155	0.2934
1194	0.0155	0.2934
1195	0.0155	0.2934
1196	0.0248	0.2794
1197	0.005	0.2864
1198	0.0144	0.2724
1199	-0.0055	0.2794
1200	0.0039	0.2655
1201	-0.0066	0.2585
1202	-0.0264	0.2655
1203	-0.0369	0.2585
1204	-0.0474	0.2516
1205	-0.0579	0.2446
1206	-0.0683	0.2376
1207	-0.059	0.2236
1208	-0.0788	0.2306
1209	-0.0788	0.2306
1210	-0.0788	0.2306
1211	-0.0788	0.2306
1212	-0.0788	0.2306
1213	-0.0788	0.2306
1214	-0.0683	0.2376
1215	-0.0683	0.2376
1216	-0.0683	0.2376
1217	-0.0485	0.2306
1218	-0.0579	0.2446
1219	-0.0182	0.2306
1220	-0.0275	0.2445
1221	-0.0171	0.2515
1222	0.0133	0.2515
1223	0.0237	0.2584
1224	0.0342	0.2654
1225	0.0645	0.2654
1226	0.075	0.2723
1227	0.0761	0.2933
1228	0.0866	0.3003
1229	0.097	0.3072
1230	0.097	0.3072
1231	0.1075	0.3142
1232	0.1075	0.3142
1233	0.1075	0.3142
1234	0.118	0.3212
1235	0.118	0.3212
1236	0.118	0.3212
1237	0.118	0.3212
1238	0.1378	0.3142
1239	0.1285	0.3282
1240	0.1285	0.3282
1241	0.1285	0.3282
1242	0.1483	0.3211
1243	0.1389	0.3351
1244	0.1389	0.3351
1245	0.1389	0.3351
1246	0.1389	0.3351
1247	0.1389	0.3351
1248	0.1389	0.3351
1249	0.1389	0.3351
1250	0.1389	0.3351
1251	0.1389	0.3351
1252	0.1296	0.3491
1253	0.1494	0.3421
1254	0.1494	0.3421
1255	0.1599	0.3491
1256	0.1797	0.3421
1257	0.1902	0.349
1258	0.2101	0.342
1259	0.2007	0.356
1260	0.2112	0.363
1261	0.2216	0.3699
1262	0.2321	0.3769
1263	0.252	0.3699
1264	0.2426	0.3839
1265	0.2624	0.3769
1266	0.2531	0.3909
1267	0.2531	0.3909
1268	0.2729	0.3838
1269	0.2635	0.3978
1270	0.2635	0.3978
1271	0.2635	0.3978
1272	0.2635	0.3978
1273	0.2531	0.3909
1274	0.2531	0.3909
1275	0.2426	0.3839
1276	0.2321	0.3769
1277	0.2216	0.3699
1278	0.2018	0.377
1279	0.2018	0.377
1280	0.2112	0.363
1281	0.2018	0.377
1282	0.2018	0.377
1283	0.2018	0.377
1284	0.2018	0.377
1285	0.2123	0.3839
1286	0.2123	0.3839
1287	0.1924	0.3909
1288	0.2123	0.3839
1289	0.2123	0.3839
1290	0.2123	0.3839
1291	0.2321	0.3769
1292	0.2321	0.3769
1293	0.2426	0.3839
1294	0.2426	0.3839
1295	0.2531	0.3909
1296	0.2635	0.3978
1297	0.274	0.4048
1298	0.2939	0.3978
1299	0.3043	0.4048
1300	0.3148	0.4117
1301	0.3148	0.4117
1302	0.3253	0.4187
1303	0.3253	0.4187
1304	0.3253	0.4187
1305	0.3253	0.4187
1306	0.3054	0.4257
1307	0.3148	0.4117
1308	0.295	0.4187
1309	0.295	0.4187
1310	0.2845	0.4118
1311	0.274	0.4048
1312	0.2635	0.3978
1313	0.2531	0.3909
1314	0.2531	0.3909
1315	0.2332	0.3979
1316	0.2426	0.3839
1317	0.2227	0.3909
1318	0.2321	0.3769
1319	0.2216	0.3699
1320	0.2112	0.363
1321	0.1913	0.37
1322	0.1808	0.363
1323	0.1704	0.356
1324	0.1797	0.3421
1325	0.1693	0.3351
1326	0.1494	0.3421
1327	0.1389	0.3351
1328	0.1494	0.3421
1329	0.1693	0.3351
1330	0.1704	0.356
1331	0.1808	0.363
1332	0.2007	0.356
1333	0.2112	0.363
1334	0.2112	0.363
1335	0.231	0.356
1336	0.2216	0.3699
1337	0.2321	0.3769
1338	0.2426	0.3839
1339	0.2531	0.3909
1340	0.2635	0.3978
1341	0.274	0.4048
1342	0.274	0.4048
1343	0.274	0.4048
1344	0.2834	0.3908
1345	0.2834	0.3908
1346	0.2729	0.3838
1347	0.2624	0.3769
1348	0.252	0.3699
1349	0.231	0.356
1350	0.2205	0.349
1351	0.1902	0.349
1352	0.1797	0.3421
1353	0.1693	0.3351
1354	0.1588	0.3281
1355	0.1682	0.3141
1356	0.1682	0.3141
1357	0.1682	0.3141
1358	0.1483	0.3211
1359	0.1483	0.3211
1360	0.1378	0.3142
1361	0.1378	0.3142
1362	0.1472	0.3002
1363	0.1274	0.3072
1364	0.1274	0.3072
1365	0.1274	0.3072
1366	0.1274	0.3072
1367	0.1472	0.3002
1368	0.1472	0.3002
1369	0.1671	0.2932
1370	0.1775	0.3002
1371	0.1775	0.3002
1372	0.188	0.3071
1373	0.188	0.3071
1374	0.2078	0.3001
1375	0.1985	0.3141
1376	0.1985	0.3141
1377	0.1985	0.3141
1378	0.2183	0.3071
1379	0.209	0.3211
1380	0.2288	0.3141
1381	0.2393	0.321
1382	0.2602	0.335
1383	0.2812	0.3489
1384	0.3021	0.3629
1385	0.3126	0.3698
1386	0.3231	0.3768
1387	0.3032	0.3838
1388	0.3032	0.3838
1389	0.2927	0.3768
1390	0.2823	0.3699
1391	0.2823	0.3699
1392	0.2718	0.3629
1393	0.2613	0.3559
1394	0.2508	0.349
1395	0.231	0.356
1396	0.2404	0.342
1397	0.2205	0.349
1398	0.2101	0.342
1399	0.2101	0.342
1400	0.2101	0.342
1401	0.2299	0.335
1402	0.2404	0.342
1403	0.2707	0.3419
1404	0.2718	0.3629
1405	0.2823	0.3699
1406	0.3021	0.3629
1407	0.3126	0.3698
1408	0.3324	0.3628
1409	0.3324	0.3628
1410	0.3324	0.3628
1411	0.3324	0.3628
1412	0.3324	0.3628
1413	0.3126	0.3698
1414	0.3126	0.3698
1415	0.3126	0.3698
1416	0.3126	0.3698
1417	0.3126	0.3698
1418	0.322	0.3558
1419	0.3021	0.3629
1420	0.3021	0.3629
1421	0.3021	0.3629
1422	0.3021	0.3629
1423	0.3021	0.3629
1424	0.3021	0.3629
1425	0.2823	0.3699
1426	0.2823	0.3699
1427	0.2916	0.3559
1428	0.2916	0.3559
1429	0.2718	0.3629
1430	0.2718	0.3629
1431	0.2613	0.3559
1432	0.2613	0.3559
1433	0.2613	0.3559
1434	0.2508	0.349
1435	0.2404	0.342
1436	0.2205	0.349
1437	0.2299	0.335
1438	0.2299	0.335
1439	0.2299	0.335
1440	0.2299	0.335
1441	0.2299	0.335
1442	0.2404	0.342
1443	0.2602	0.335
1444	0.2707	0.3419
1445	0.2812	0.3489
1446	0.2812	0.3489
1447	0.301	0.3419
1448	0.301	0.3419
1449	0.2916	0.3559
1450	0.3115	0.3489
1451	0.3021	0.3629
1452	0.3021	0.3629
1453	0.322	0.3558
1454	0.322	0.3558
1455	0.322	0.3558
1456	0.3021	0.3629
1457	0.2916	0.3559
1458	0.301	0.3419
1459	0.2812	0.3489
1460	0.2812	0.3489
1461	0.2707	0.3419
1462	0.2602	0.335
1463	0.2497	0.328
1464	0.2393	0.321
1465	0.2393	0.321
1466	0.2393	0.321
1467	0.2194	0.328
1468	0.2288	0.3141
1469	0.2288	0.3141
1470	0.2183	0.3071
1471	0.1985	0.3141
1472	0.2078	0.3001
1473	0.188	0.3071
1474	0.1775	0.3002
1475	0.1671	0.2932
1476	0.1566	0.2862
1477	0.1461	0.2792
1478	0.1356	0.2723
1479	0.1252	0.2653
1480	0.1252	0.2653
1481	0.145	0.2583
1482	0.1555	0.2653
1483	0.166	0.2722
1484	0.1858	0.2652
1485	0.1963	0.2722
1486	0.1963	0.2722
1487	0.1963	0.2722
1488	0.2067	0.2792
1489	0.2067	0.2792
1490	0.2067	0.2792
1491	0.2067	0.2792
1492	0.2067	0.2792
1493	0.2067	0.2792
1494	0.2067	0.2792
1495	0.1963	0.2722
1496	0.1963	0.2722
1497	0.1858	0.2652
1498	0.1753	0.2582
1499	0.1847	0.2443
1500	0.1742	0.2373
1501	0.1637	0.2303
1502	0.1533	0.2234
1503	0.1334	0.2304
1504	0.1428	0.2164
1505	0.1229	0.2234
1506	0.1323	0.2094
1507	0.1125	0.2164
1508	0.1125	0.2164
1509	0.102	0.2094
1510	0.0915	0.2025
1511	0.0915	0.2025
1512	0.0811	0.1955
1513	0.0507	0.1955
1514	0.0403	0.1886
1515	0.0496	0.1746
1516	0.0298	0.1816
1517	0.0496	0.1746
1518	0.0496	0.1746
1519	0.0695	0.1676
1520	0.0695	0.1676
1521	0.0799	0.1746
1522	0.0799	0.1746
1523	0.0904	0.1815
1524	0.1103	0.1745
1525	0.1009	0.1885
1526	0.1207	0.1815
1527	0.1207	0.1815
1528	0.1114	0.1955
1529	0.1114	0.1955
1530	0.1312	0.1885
1531	0.1312	0.1885
1532	0.1312	0.1885
1533	0.1207	0.1815
1534	0.1207	0.1815
1535	0.1207	0.1815
1536	0.1103	0.1745
1537	0.1103	0.1745
1538	0.1103	0.1745
1539	0.0998	0.1675
1540	0.0998	0.1675
1541	0.0998	0.1675
1542	0.0998	0.1675
1543	0.0998	0.1675
1544	0.0998	0.1675
1545	0.0998	0.1675
1546	0.0998	0.1675
1547	0.0998	0.1675
1548	0.0799	0.1746
1549	0.0799	0.1746
1550	0.0799	0.1746
1551	0.0799	0.1746
1552	0.0799	0.1746
1553	0.0998	0.1675
1554	0.0998	0.1675
1555	0.1103	0.1745
1556	0.1301	0.1675
1557	0.1406	0.1745
1558	0.1511	0.1814
1559	0.1615	0.1884
1560	0.1814	0.1814
1561	0.172	0.1954
1562	0.1825	0.2024
1563	0.1825	0.2024
1564	0.1825	0.2024
1565	0.1825	0.2024
1566	0.1825	0.2024
1567	0.172	0.1954
1568	0.172	0.1954
1569	0.1615	0.1884
1570	0.1511	0.1814
1571	0.1406	0.1745
1572	0.1301	0.1675
1573	0.1196	0.1605
1574	0.1092	0.1536
1575	0.1092	0.1536
1576	0.0893	0.1606
1577	0.0893	0.1606
1578	0.0893	0.1606
1579	0.0893	0.1606
1580	0.1092	0.1536
1581	0.0998	0.1675
1582	0.1103	0.1745
1583	0.1009	0.1885
1584	0.1207	0.1815
1585	0.1114	0.1955
1586	0.1114	0.1955
1587	0.1207	0.1815
1588	0.1207	0.1815
1589	0.1207	0.1815
1590	0.1406	0.1745
1591	0.1604	0.1675
1592	0.1511	0.1814
1593	0.1709	0.1744
1594	0.1814	0.1814
1595	0.1919	0.1884
1596	0.2117	0.1814
1597	0.2222	0.1883
1598	0.2222	0.1883
1599	0.2326	0.1953
1600	0.2326	0.1953
1601	0.2326	0.1953
1602	0.2326	0.1953
1603	0.2326	0.1953
1604	0.2431	0.2023
1605	0.2431	0.2023
1606	0.2338	0.2163
1607	0.2536	0.2092
1608	0.2338	0.2163
1609	0.2431	0.2023
1610	0.2431	0.2023
1611	0.2431	0.2023
1612	0.2431	0.2023
1613	0.2431	0.2023
1614	0.2431	0.2023
1615	0.2338	0.2163
1616	0.2536	0.2092
1617	0.2536	0.2092
1618	0.2536	0.2092
1619	0.2338	0.2163
1620	0.2338	0.2163
1621	0.2338	0.2163
1622	0.2338	0.2163
1623	0.2338	0.2163
1624	0.2139	0.2233
1625	0.2338	0.2163
1626	0.2442	0.2232
1627	0.2547	0.2302
1628	0.2652	0.2372
1629	0.2756	0.2441
1630	0.306	0.2441
1631	0.306	0.2441
1632	0.3164	0.2511
1633	0.3164	0.2511
1634	0.3363	0.2441
1635	0.3269	0.258
1636	0.3468	0.251
1637	0.3468	0.251
1638	0.3468	0.251
1639	0.3572	0.258
1640	0.3572	0.258
1641	0.3677	0.265
1642	0.3677	0.265
1643	0.3572	0.258
1644	0.3468	0.251
1645	0.3363	0.2441
1646	0.3164	0.2511
1647	0.306	0.2441
1648	0.2955	0.2371
1649	0.285	0.2302
1650	0.2745	0.2232
1651	0.2641	0.2162
1652	0.2641	0.2162
1653	0.2536	0.2092
1654	0.2338	0.2163
1655	0.2431	0.2023
1656	0.2233	0.2093
1657	0.2233	0.2093
1658	0.2128	0.2023
1659	0.2023	0.1953
1660	0.1919	0.1884
1661	0.2012	0.1744
1662	0.1814	0.1814
1663	0.1814	0.1814
1664	0.1814	0.1814
1665	0.1814	0.1814
1666	0.2012	0.1744
1667	0.2012	0.1744
1668	0.2211	0.1674
1669	0.2117	0.1814
1670	0.2117	0.1814
1671	0.2315	0.1744
1672	0.2315	0.1744
1673	0.2117	0.1814
1674	0.2117	0.1814
1675	0.2211	0.1674
1676	0.2211	0.1674
1677	0.2012	0.1744
1678	0.2012	0.1744
1679	0.1907	0.1674
1680	0.1803	0.1604
1681	0.1698	0.1535
1682	0.1792	0.1395
1683	0.1687	0.1325
1684	0.1582	0.1256
1685	0.1384	0.1326
1686	0.1373	0.1116
1687	0.1174	0.1186
1688	0.107	0.1117
1689	0.0965	0.1047
1690	0.1058	0.0907
1691	0.086	0.0977
1692	0.086	0.0977
1693	0.086	0.0977
1694	0.086	0.0977
1695	0.0755	0.0907
1696	0.0755	0.0907
1697	0.0651	0.0838
1698	0.0452	0.0908
1699	0.0546	0.0768
1700	0.0546	0.0768
1701	0.0546	0.0768
1702	0.0744	0.0698
1703	0.0744	0.0698
1704	0.0651	0.0838
1705	0.0849	0.0768
1706	0.0954	0.0837
1707	0.1058	0.0907
1708	0.1163	0.0977
1709	0.1268	0.1046
1710	0.1466	0.0976
1711	0.1571	0.1046
1712	0.1571	0.1046
1713	0.1676	0.1116
1714	0.1676	0.1116
1715	0.1676	0.1116
1716	0.1676	0.1116
1717	0.1676	0.1116
1718	0.1676	0.1116
1719	0.1676	0.1116
1720	0.1571	0.1046
1721	0.1665	0.0906
1722	0.1466	0.0976
1723	0.156	0.0836
1724	0.1362	0.0907
1725	0.1362	0.0907
1726	0.1362	0.0907
1727	0.1362	0.0907
1728	0.1362	0.0907
1729	0.1163	0.0977
1730	0.1163	0.0977
1731	0.1163	0.0977
1732	0.1163	0.0977
1733	0.1257	0.0837
1734	0.1257	0.0837
1735	0.1152	0.0767
1736	0.0954	0.0837
1737	0.0954	0.0837
1738	0.0954	0.0837
1739	0.1152	0.0767
1740	0.1351	0.0697
1741	0.1455	0.0767
1742	0.1466	0.0976
1743	0.1571	0.1046
1744	0.1874	0.1046
1745	0.1885	0.1255
1746	0.2189	0.1255
1747	0.2398	0.1394
1748	0.2701	0.1394
1749	0.2911	0.1533
1750	0.3016	0.1603
1751	0.312	0.1673
1752	0.312	0.1673
1753	0.3214	0.1533
1754	0.3016	0.1603
1755	0.2911	0.1533
1756	0.2608	0.1534
1757	0.2701	0.1394
1758	0.2597	0.1324
1759	0.2398	0.1394
1760	0.2492	0.1254
1761	0.2293	0.1324
1762	0.2293	0.1324
1763	0.2293	0.1324
1764	0.2293	0.1324
1765	0.2492	0.1254
1766	0.2492	0.1254
1767	0.2492	0.1254
1768	0.2492	0.1254
1769	0.2293	0.1324
1770	0.2293	0.1324
1771	0.2293	0.1324
1772	0.2189	0.1255
1773	0.2189	0.1255
1774	0.199	0.1325
1775	0.2084	0.1185
1776	0.1885	0.1255
1777	0.1885	0.1255
1778	0.1885	0.1255
1779	0.2084	0.1185
1780	0.2084	0.1185
1781	0.2282	0.1115
1782	0.2189	0.1255
1783	0.2387	0.1185
1784	0.2585	0.1115
1785	0.2492	0.1254
1786	0.2597	0.1324
1787	0.2597	0.1324
1788	0.2701	0.1394
1789	0.2701	0.1394
1790	0.2701	0.1394
1791	0.2701	0.1394
1792	0.2701	0.1394
1793	0.2701	0.1394
1794	0.2701	0.1394
1795	0.2701	0.1394
1796	0.2795	0.1254
1797	0.2597	0.1324
1798	0.2492	0.1254
1799	0.2387	0.1185
1800	0.2282	0.1115
1801	0.2271	0.0905
1802	0.2167	0.0836
1803	0.1863	0.0836
1804	0.1759	0.0766
1805	0.1654	0.0697
1806	0.1549	0.0627
1807	0.1351	0.0697
1808	0.1444	0.0557
1809	0.1246	0.0627
1810	0.1246	0.0627
1811	0.134	0.0488
1812	0.1141	0.0558
1813	0.1141	0.0558
1814	0.0943	0.0628
1815	0.1036	0.0488
1816	0.0932	0.0418
1817	0.0827	0.0348
1818	0.0628	0.0419
1819	0.0628	0.0419
1820	0.0524	0.0349
1821	0.0524	0.0349
1822	0.0325	0.0419
1823	0.0419	0.0279
1824	0.0419	0.0279
1825	0.0419	0.0279
1826	0.0419	0.0279
1827	0.0617	0.0209
1828	0.0722	0.0279
1829	0.0921	0.0209
1830	0.0921	0.0209
1831	0.0921	0.0209
1832	0.0921	0.0209
1833	0.1119	0.0139
1834	0.1119	0.0139
1835	0.1025	0.0278
1836	0.1224	0.0208
1837	0.1224	0.0208
1838	0.1025	0.0278
1839	0.1224	0.0208
1840	0.1025	0.0278
1841	0.1119	0.0139
1842	0.0921	0.0209
1843	0.1014	0.0069
1844	0.0816	0.0139
1845	0.0711	0.0069
1846	0.0606	0
1847	0.0502	-0.007
1848	0.0595	-0.021
1849	0.0491	-0.028
1850	0.0386	-0.0349
1851	0.0187	-0.0279
1852	0.0281	-0.0419
1853	0.0083	-0.0349
1854	0.0083	-0.0349
1855	0.0176	-0.0489
1856	-0.0022	-0.0419
1857	-0.0127	-0.0488
1858	-0.0127	-0.0488
1859	-0.0232	-0.0558
1860	-0.0336	-0.0628
1861	-0.0441	-0.0698
1862	-0.0546	-0.0767
1863	-0.0651	-0.0837
1864	-0.0755	-0.0907
1865	-0.0954	-0.0837
1866	-0.086	-0.0976
1867	-0.086	-0.0976
1868	-0.0755	-0.0907
1869	-0.0755	-0.0907
1870	-0.0557	-0.0977
1871	-0.0651	-0.0837
1872	-0.0452	-0.0907
1873	-0.0452	-0.0907
1874	-0.0347	-0.0837
1875	-0.0347	-0.0837
1876	-0.0149	-0.0908
1877	-0.0149	-0.0908
1878	-0.0243	-0.0768
1879	-0.0243	-0.0768
1880	-0.0243	-0.0768
1881	-0.0243	-0.0768
1882	-0.0243	-0.0768
1883	-0.0149	-0.0908
1884	-0.0149	-0.0908
1885	-0.0254	-0.0977
1886	-0.016	-0.1117
1887	-0.0358	-0.1047
1888	-0.0358	-0.1047
1889	-0.0358	-0.1047
1890	-0.0463	-0.1117
1891	-0.0463	-0.1117
1892	-0.0557	-0.0977
1893	-0.0358	-0.1047
1894	-0.0254	-0.0977
1895	-0.0149	-0.0908
1896	-0.0243	-0.0768
1897	-0.0044	-0.0838
1898	-0.0044	-0.0838
1899	-0.0044	-0.0838
1900	-0.0243	-0.0768
1901	-0.0149	-0.0908
1902	-0.0347	-0.0837
1903	-0.0347	-0.0837
1904	-0.0149	-0.0908
1905	-0.0138	-0.0698
1906	0.0061	-0.0768
1907	0.0165	-0.0698
1908	0.027	-0.0629
1909	0.0469	-0.0699
1910	0.0375	-0.0559
1911	0.048	-0.0489
1912	0.0678	-0.0559
1913	0.0678	-0.0559
1914	0.0783	-0.049
1915	0.0783	-0.049
1916	0.0783	-0.049
1917	0.0981	-0.056
1918	0.0981	-0.056
1919	0.0981	-0.056
1920	0.0981	-0.056
1921	0.0981	-0.056
1922	0.0981	-0.056
1923	0.0981	-0.056
1924	0.0783	-0.049
1925	0.0876	-0.0629
1926	0.0876	-0.0629
1927	0.0678	-0.0559
1928	0.0678	-0.0559
1929	0.0678	-0.0559
1930	0.0678	-0.0559
1931	0.0678	-0.0559
1932	0.0678	-0.0559
1933	0.0678	-0.0559
1934	0.048	-0.0489
1935	0.048	-0.0489
1936	0.0573	-0.0629
1937	0.0573	-0.0629
1938	0.0375	-0.0559
1939	0.0375	-0.0559
1940	0.0375	-0.0559
1941	0.0469	-0.0699
1942	0.027	-0.0629
1943	0.0469	-0.0699
1944	0.0375	-0.0559
1945	0.0573	-0.0629
1946	0.0678	-0.0559
1947	0.0783	-0.049
1948	0.0888	-0.042
1949	0.1191	-0.042
1950	0.1295	-0.0351
1951	0.14	-0.0281
1952	0.14	-0.0281
1953	0.1505	-0.0211
1954	0.161	-0.0141
1955	0.1714	-0.0072
1956	0.1714	-0.0072
1957	0.1819	-0.0002
1958	0.1819	-0.0002
1959	0.1819	-0.0002
1960	0.1621	0.0068
1961	0.1621	0.0068
1962	0.1714	-0.0072
1963	0.1516	-0.0002
1964	0.161	-0.0141
1965	0.1505	-0.0211
1966	0.14	-0.0281
1967	0.1202	-0.0211
1968	0.1202	-0.0211
1969	0.1202	-0.0211
1970	0.1003	-0.0141
1971	0.1202	-0.0211
1972	0.1202	-0.0211
1973	0.1202	-0.0211
1974	0.1202	-0.0211
1975	0.1108	-0.0071
1976	0.1108	-0.0071
1977	0.1108	-0.0071
1978	0.1003	-0.0141
1979	0.1003	-0.0141
1980	0.1003	-0.0141
1981	0.1003	-0.0141
1982	0.1202	-0.0211
1983	0.1108	-0.0071
1984	0.1306	-0.0141
1985	0.1306	-0.0141
1986	0.1306	-0.0141
1987	0.1306	-0.0141
1988	0.1306	-0.0141
1989	0.14	-0.0281
1990	0.1306	-0.0141
1991	0.1505	-0.0211
1992	0.161	-0.0141
1993	0.1516	-0.0002
1994	0.1516	-0.0002
1995	0.1516	-0.0002
1996	0.1516	-0.0002
1997	0.1516	-0.0002
1998	0.1516	-0.0002
1999	0.1516	-0.0002
2000	0.1516	-0.0002
2001	0.1411	-0.0071
2002	0.1306	-0.0141
2003	0.1202	-0.0211
2004	0.1295	-0.0351
2005	0.1191	-0.042
2006	0.0992	-0.035
2007	0.0888	-0.042
2008	0.0783	-0.049
2009	0.0783	-0.049
2010	0.0678	-0.0559
2011	0.048	-0.0489
2012	0.0375	-0.0559
2013	0.0364	-0.0768
2014	0.0259	-0.0838
2015	-0.0044	-0.0838
2016	0.005	-0.0978
2017	-0.0149	-0.0908
2018	-0.0149	-0.0908
2019	-0.0055	-0.1047
2020	-0.0254	-0.0977
2021	-0.0254	-0.0977
2022	-0.0055	-0.1047
2023	0.005	-0.0978
2024	0.005	-0.0978
2025	0.0154	-0.0908
2026	0.0353	-0.0978
2027	0.0259	-0.0838
2028	0.0457	-0.0908
2029	0.0457	-0.0908
2030	0.0457	-0.0908
2031	0.0562	-0.0839
2032	0.0562	-0.0839
2033	0.0562	-0.0839
2034	0.0562	-0.0839
2035	0.0656	-0.0978
2036	0.0551	-0.1048
2037	0.0446	-0.1118
2038	0.0342	-0.1188
2039	0.0143	-0.1117
2040	0.0237	-0.1257
2041	0.0132	-0.1327
2042	-0.0066	-0.1257
2043	-0.0171	-0.1327
2044	-0.0077	-0.1466
2045	-0.0276	-0.1396
2046	-0.0276	-0.1396
2047	-0.0077	-0.1466
2048	-0.0171	-0.1327
2049	-0.0077	-0.1466
[truncated: 39,951 more rows]

## Sheet: Sheet2
Values:
Period	Start	End
1	1	840
Sample	R1 - T2 O2Hb (林宸宇)	R1 - T2 HHb (林宸宇)	Event
50	-0.0033	-0.0628
51	-0.0033	-0.0628
52	-0.0232	-0.0558
53	-0.0232	-0.0558
54	-0.0232	-0.0558
55	-0.0325	-0.0418
56	-0.0127	-0.0488
57	-0.0022	-0.0419
58	0.0083	-0.0349
59	0.0187	-0.0279
60	0.0292	-0.021
61	0.0397	-0.014
62	0.0595	-0.021
63	0.0502	-0.007
64	0.07	-0.014
65	0.0606	0
66	0.0606	0
67	0.0805	-0.0071
68	0.0805	-0.0071
69	0.07	-0.014
70	0.07	-0.014
71	0.07	-0.014
72	0.0502	-0.007
73	0.0595	-0.021
74	0.0397	-0.014
75	0.0397	-0.014
76	0.0397	-0.014
77	0.0397	-0.014
78	0.0502	-0.007
79	0.0502	-0.007
80	0.0513	0.0139
81	0.0617	0.0209
82	0.0816	0.0139
83	0.0921	0.0209
84	0.0921	0.0209
85	0.0921	0.0209
86	0.0722	0.0279
87	0.0722	0.0279
88	0.0617	0.0209
89	0.0408	0.007
90	0	0
91	-0.0209	-0.0139
92	-0.0419	-0.0278
93	-0.0617	-0.0208
94	-0.0419	-0.0278
95	-0.0314	-0.0209
96	-0.0209	-0.0139
97	-0.0105	-0.0069
98	-0.0105	-0.0069
99	-0.0105	-0.0069
100	-0.0105	-0.0069
101	0.0094	-0.0139
102	0.0094	-0.0139
103	0	0
104	0.0198	-0.007
105	0.0198	-0.007
106	0.0198	-0.007
107	0.0198	-0.007
108	0	0
109	0	0
110	0	0
111	0	0
112	-0.0198	0.007
113	-0.0105	-0.0069
114	-0.0303	0.0001
115	-0.0209	-0.0139
116	-0.0408	-0.0069
117	-0.0314	-0.0209
118	-0.0419	-0.0278
119	-0.0617	-0.0208
120	-0.0722	-0.0278
121	-0.0722	-0.0278
122	-0.0722	-0.0278
123	-0.0827	-0.0348
124	-0.1025	-0.0278
125	-0.113	-0.0347
126	-0.1235	-0.0417
127	-0.1141	-0.0557
128	-0.134	-0.0487
129	-0.134	-0.0487
130	-0.1538	-0.0417
131	-0.1444	-0.0557
132	-0.1444	-0.0557
133	-0.1444	-0.0557
134	-0.1549	-0.0626
135	-0.1549	-0.0626
136	-0.1654	-0.0696
137	-0.156	-0.0836
138	-0.1665	-0.0905
139	-0.177	-0.0975
140	-0.1968	-0.0905
141	-0.1874	-0.1045
142	-0.2073	-0.0975
143	-0.2073	-0.0975
144	-0.2073	-0.0975
145	-0.2073	-0.0975
146	-0.2073	-0.0975
147	-0.2073	-0.0975
148	-0.2271	-0.0905
149	-0.2178	-0.1045
150	-0.2376	-0.0974
151	-0.2481	-0.1044
152	-0.2585	-0.1114
153	-0.269	-0.1184
154	-0.2993	-0.1183
155	-0.3098	-0.1253
156	-0.3203	-0.1323
157	-0.3308	-0.1392
158	-0.3308	-0.1392
159	-0.3412	-0.1462
160	-0.3412	-0.1462
161	-0.3611	-0.1392
162	-0.3611	-0.1392
163	-0.3611	-0.1392
164	-0.3611	-0.1392
165	-0.3611	-0.1392
166	-0.3611	-0.1392
167	-0.3412	-0.1462
168	-0.3412	-0.1462
169	-0.3308	-0.1392
170	-0.3308	-0.1392
171	-0.3109	-0.1462
172	-0.3004	-0.1393
173	-0.3004	-0.1393
174	-0.29	-0.1323
175	-0.29	-0.1323
176	-0.29	-0.1323
177	-0.2795	-0.1253
178	-0.2795	-0.1253
179	-0.2597	-0.1323
180	-0.269	-0.1184
181	-0.2492	-0.1254
182	-0.2492	-0.1254
183	-0.2492	-0.1254
184	-0.2492	-0.1254
185	-0.2492	-0.1254
186	-0.2492	-0.1254
187	-0.2492	-0.1254
188	-0.269	-0.1184
189	-0.269	-0.1184
190	-0.2597	-0.1323
191	-0.2597	-0.1323
192	-0.269	-0.1184
193	-0.269	-0.1184
194	-0.2492	-0.1254
195	-0.2585	-0.1114
196	-0.2585	-0.1114
197	-0.2387	-0.1184
198	-0.2387	-0.1184
199	-0.2387	-0.1184
200	-0.2387	-0.1184
201	-0.2481	-0.1044
202	-0.2282	-0.1114
203	-0.2178	-0.1045
204	-0.1979	-0.1115
205	-0.1874	-0.1045
206	-0.177	-0.0975
207	-0.177	-0.0975
208	-0.177	-0.0975
209	-0.177	-0.0975
210	-0.177	-0.0975
211	-0.1571	-0.1045
212	-0.1665	-0.0905
213	-0.1665	-0.0905
214	-0.1665	-0.0905
215	-0.1665	-0.0905
216	-0.1665	-0.0905
217	-0.1665	-0.0905
218	-0.1665	-0.0905
219	-0.1863	-0.0835
220	-0.177	-0.0975
221	-0.177	-0.0975
222	-0.1874	-0.1045
223	-0.1874	-0.1045
224	-0.2073	-0.0975
225	-0.2073	-0.0975
226	-0.1874	-0.1045
227	-0.1874	-0.1045
228	-0.1874	-0.1045
229	-0.1968	-0.0905
230	-0.1968	-0.0905
231	-0.1863	-0.0835
232	-0.1863	-0.0835
233	-0.1759	-0.0766
234	-0.1759	-0.0766
235	-0.1852	-0.0626
236	-0.1852	-0.0626
237	-0.1654	-0.0696
238	-0.1654	-0.0696
239	-0.1549	-0.0626
240	-0.1351	-0.0696
241	-0.1444	-0.0557
242	-0.1246	-0.0627
243	-0.1246	-0.0627
244	-0.1246	-0.0627
245	-0.134	-0.0487
246	-0.1141	-0.0557
247	-0.1235	-0.0417
248	-0.1036	-0.0487
249	-0.0932	-0.0418
250	-0.1025	-0.0278
251	-0.0921	-0.0208
252	-0.0921	-0.0208
253	-0.0921	-0.0208
254	-0.0921	-0.0208
255	-0.0921	-0.0208
256	-0.0921	-0.0208
257	-0.1119	-0.0138
258	-0.1025	-0.0278
259	-0.1224	-0.0208
260	-0.1224	-0.0208
261	-0.1224	-0.0208
262	-0.1224	-0.0208
263	-0.1224	-0.0208
264	-0.1317	-0.0068
265	-0.1317	-0.0068
266	-0.1119	-0.0138
267	-0.1119	-0.0138
268	-0.1317	-0.0068
269	-0.1317	-0.0068
270	-0.1422	-0.0137
271	-0.1527	-0.0207
272	-0.1725	-0.0137
273	-0.1632	-0.0277
274	-0.1736	-0.0347
275	-0.1736	-0.0347
276	-0.1736	-0.0347
277	-0.1736	-0.0347
278	-0.1736	-0.0347
279	-0.1632	-0.0277
280	-0.1527	-0.0207
281	-0.1329	-0.0277
282	-0.1422	-0.0137
283	-0.1422	-0.0137
284	-0.1317	-0.0068
285	-0.1317	-0.0068
286	-0.1213	0.0002
287	-0.1213	0.0002
288	-0.1213	0.0002
289	-0.1213	0.0002
290	-0.1213	0.0002
291	-0.1213	0.0002
292	-0.1411	0.0072
293	-0.1516	0.0002
294	-0.1621	-0.0067
295	-0.1632	-0.0277
296	-0.1935	-0.0276
297	-0.204	-0.0346
298	-0.2144	-0.0416
299	-0.2249	-0.0486
300	-0.2249	-0.0486
301	-0.2343	-0.0346
302	-0.2343	-0.0346
303	-0.2343	-0.0346
304	-0.2238	-0.0276
305	-0.2238	-0.0276
306	-0.2332	-0.0136
307	-0.2133	-0.0206
308	-0.2133	-0.0206
309	-0.2332	-0.0136
310	-0.2437	-0.0206
311	-0.2541	-0.0276
312	-0.2646	-0.0345
313	-0.2856	-0.0485
314	-0.296	-0.0555
315	-0.3159	-0.0484
316	-0.3159	-0.0484
317	-0.3065	-0.0624
318	-0.3159	-0.0484
319	-0.296	-0.0555
320	-0.3054	-0.0415
321	-0.2856	-0.0485
322	-0.2751	-0.0415
323	-0.2552	-0.0485
324	-0.2646	-0.0345
325	-0.2646	-0.0345
326	-0.2541	-0.0276
327	-0.2541	-0.0276
328	-0.2541	-0.0276
329	-0.2541	-0.0276
330	-0.2541	-0.0276
331	-0.274	-0.0206
332	-0.2844	-0.0275
333	-0.2751	-0.0415
334	-0.2949	-0.0345
335	-0.3054	-0.0415
336	-0.296	-0.0555
337	-0.3159	-0.0484
338	-0.3263	-0.0554
339	-0.3368	-0.0624
340	-0.3473	-0.0694
341	-0.3578	-0.0763
342	-0.3776	-0.0693
343	-0.3682	-0.0833
344	-0.3881	-0.0763
345	-0.3787	-0.0903
346	-0.3986	-0.0833
347	-0.3986	-0.0833
348	-0.3986	-0.0833
349	-0.3986	-0.0833
350	-0.4079	-0.0693
351	-0.4079	-0.0693
352	-0.3975	-0.0623
353	-0.3776	-0.0693
354	-0.3671	-0.0623
355	-0.3567	-0.0554
356	-0.3462	-0.0484
357	-0.3357	-0.0414
358	-0.3252	-0.0345
359	-0.3054	-0.0415
360	-0.2949	-0.0345
361	-0.2844	-0.0275
362	-0.274	-0.0206
363	-0.274	-0.0206
364	-0.2635	-0.0136
365	-0.2635	-0.0136
366	-0.253	-0.0066
367	-0.253	-0.0066
368	-0.253	-0.0066
369	-0.2437	-0.0206
370	-0.2635	-0.0136
371	-0.274	-0.0206
372	-0.274	-0.0206
373	-0.274	-0.0206
374	-0.274	-0.0206
375	-0.274	-0.0206
376	-0.274	-0.0206
377	-0.2833	-0.0066
378	-0.2635	-0.0136
379	-0.2624	0.0074
380	-0.2321	0.0073
381	-0.2216	0.0143
382	-0.231	0.0283
383	-0.2205	0.0353
384	-0.2007	0.0282
385	-0.21	0.0422
386	-0.21	0.0422
387	-0.21	0.0422
388	-0.21	0.0422
389	-0.2299	0.0492
390	-0.2205	0.0353
391	-0.2205	0.0353
392	-0.21	0.0422
393	-0.1995	0.0492
394	-0.1891	0.0562
395	-0.1786	0.0631
396	-0.1681	0.0701
397	-0.1483	0.0631
398	-0.1577	0.0771
399	-0.1378	0.0701
400	-0.1378	0.0701
401	-0.1378	0.0701
402	-0.1378	0.0701
403	-0.1378	0.0701
404	-0.1378	0.0701
405	-0.1378	0.0701
406	-0.1483	0.0631
407	-0.1483	0.0631
408	-0.1483	0.0631
409	-0.1681	0.0701
410	-0.1681	0.0701
411	-0.1681	0.0701
412	-0.1681	0.0701
413	-0.1681	0.0701
414	-0.1681	0.0701
415	-0.1681	0.0701
416	-0.1681	0.0701
417	-0.1681	0.0701
418	-0.1775	0.0841
419	-0.1775	0.0841
420	-0.167	0.0911
421	-0.167	0.0911
422	-0.167	0.0911
423	-0.1764	0.105
424	-0.167	0.0911
425	-0.1869	0.0981
426	-0.2067	0.1051
427	-0.2172	0.0981
428	-0.2277	0.0911
429	-0.2277	0.0911
430	-0.2277	0.0911
431	-0.1962	0.1121
432	-0.1836	0.1609
433	-0.1417	0.1888
434	-0.1102	0.2097
435	-0.1091	0.2307
436	-0.1196	0.2237
437	-0.1417	0.1888
438	-0.1836	0.1609
439	-0.215	0.14
440	-0.2067	0.1051
441	-0.2172	0.0981
442	-0.2172	0.0981
443	-0.2172	0.0981
444	-0.2172	0.0981
445	-0.2172	0.0981
446	-0.2172	0.0981
447	-0.2172	0.0981
448	-0.2172	0.0981
449	-0.2266	0.1121
450	-0.2067	0.1051
451	-0.2266	0.1121
452	-0.2266	0.1121
453	-0.237	0.1051
454	-0.237	0.1051
455	-0.2475	0.0982
456	-0.2475	0.0982
457	-0.2673	0.1052
458	-0.258	0.0912
459	-0.2778	0.0982
460	-0.2883	0.0912
461	-0.2883	0.0912
462	-0.2789	0.0772
463	-0.2988	0.0843
464	-0.3186	0.0913
465	-0.3092	0.0773
466	-0.3291	0.0843
467	-0.3396	0.0773
468	-0.3396	0.0773
469	-0.3396	0.0773
470	-0.3197	0.0703
471	-0.3092	0.0773
472	-0.2988	0.0843
473	-0.2883	0.0912
474	-0.2883	0.0912
475	-0.2883	0.0912
476	-0.2685	0.0842
477	-0.2685	0.0842
478	-0.2685	0.0842
479	-0.2685	0.0842
480	-0.2685	0.0842
481	-0.2685	0.0842
482	-0.2883	0.0912
483	-0.2883	0.0912
484	-0.2883	0.0912
485	-0.2988	0.0843
486	-0.2988	0.0843
487	-0.3092	0.0773
488	-0.3197	0.0703
489	-0.3396	0.0773
490	-0.35	0.0704
491	-0.3407	0.0564
492	-0.3605	0.0634
493	-0.371	0.0564
494	-0.371	0.0564
495	-0.3908	0.0634
496	-0.3815	0.0494
497	-0.3815	0.0494
498	-0.3815	0.0494
499	-0.3908	0.0634
500	-0.3908	0.0634
501	-0.3908	0.0634
502	-0.3815	0.0494
503	-0.4013	0.0564
504	-0.4013	0.0564
505	-0.4212	0.0635
506	-0.4212	0.0635
507	-0.4118	0.0495
508	-0.4013	0.0564
509	-0.4013	0.0564
510	-0.3815	0.0494
511	-0.3815	0.0494
512	-0.371	0.0564
513	-0.3605	0.0634
514	-0.35	0.0704
515	-0.3396	0.0773
516	-0.3291	0.0843
517	-0.3186	0.0913
518	-0.2988	0.0843
519	-0.2883	0.0912
520	-0.2977	0.1052
521	-0.2778	0.0982
522	-0.2778	0.0982
523	-0.2872	0.1122
524	-0.2872	0.1122
525	-0.2778	0.0982
526	-0.2977	0.1052
527	-0.2977	0.1052
528	-0.2883	0.0912
529	-0.2977	0.1052
530	-0.2977	0.1052
531	-0.2977	0.1052
532	-0.2977	0.1052
533	-0.307	0.1192
534	-0.2872	0.1122
535	-0.2966	0.1262
536	-0.2861	0.1331
537	-0.2861	0.1331
538	-0.2861	0.1331
539	-0.2861	0.1331
540	-0.2861	0.1331
541	-0.2861	0.1331
542	-0.2861	0.1331
543	-0.2662	0.1261
544	-0.2662	0.1261
545	-0.2662	0.1261
546	-0.2558	0.1331
547	-0.2558	0.1331
548	-0.2453	0.1401
549	-0.2348	0.147
550	-0.2243	0.154
551	-0.2139	0.161
552	-0.194	0.154
553	-0.1836	0.1609
554	-0.1929	0.1749
555	-0.1731	0.1679
556	-0.1825	0.1819
557	-0.1825	0.1819
558	-0.1825	0.1819
559	-0.1825	0.1819
560	-0.1825	0.1819
561	-0.1929	0.1749
562	-0.1929	0.1749
563	-0.2128	0.1819
564	-0.2034	0.1679
565	-0.2034	0.1679
566	-0.2034	0.1679
567	-0.2034	0.1679
568	-0.2128	0.1819
569	-0.2128	0.1819
570	-0.2128	0.1819
571	-0.2128	0.1819
572	-0.2128	0.1819
573	-0.2128	0.1819
574	-0.2128	0.1819
575	-0.2326	0.1889
576	-0.2326	0.1889
577	-0.2525	0.196
578	-0.2525	0.196
579	-0.2326	0.1889
580	-0.2221	0.1959
581	-0.2023	0.1889
582	-0.1918	0.1959
583	-0.1813	0.2028
584	-0.1615	0.1958
585	-0.151	0.2028
586	-0.1406	0.2098
587	-0.1499	0.2238
588	-0.1394	0.2307
589	-0.1394	0.2307
590	-0.129	0.2377
591	-0.129	0.2377
592	-0.1091	0.2307
593	-0.1185	0.2447
594	-0.1091	0.2307
595	-0.129	0.2377
596	-0.129	0.2377
597	-0.129	0.2377
598	-0.1488	0.2447
599	-0.1593	0.2377
600	-0.1499	0.2238
601	-0.1604	0.2168
602	-0.1802	0.2238
603	-0.1709	0.2098
604	-0.1907	0.2168
605	-0.1907	0.2168
606	-0.1907	0.2168
607	-0.1907	0.2168
608	-0.1907	0.2168
609	-0.2106	0.2238
610	-0.2012	0.2099
611	-0.221	0.2169
612	-0.221	0.2169
613	-0.2315	0.2099
614	-0.242	0.2029
615	-0.242	0.2029
616	-0.2525	0.196
617	-0.2723	0.203
618	-0.2723	0.203
619	-0.2431	0.182
620	-0.2525	0.196
621	-0.2525	0.196
622	-0.2326	0.1889
623	-0.2221	0.1959
624	-0.2221	0.1959
625	-0.2221	0.1959
626	-0.2023	0.1889
627	-0.2117	0.2029
628	-0.2117	0.2029
629	-0.2117	0.2029
630	-0.2117	0.2029
631	-0.2117	0.2029
632	-0.1918	0.1959
633	-0.2117	0.2029
634	-0.2117	0.2029
635	-0.2023	0.1889
636	-0.2221	0.1959
637	-0.2221	0.1959
638	-0.2326	0.1889
639	-0.2326	0.1889
640	-0.2431	0.182
641	-0.2536	0.175
642	-0.264	0.168
643	-0.264	0.168
644	-0.2839	0.175
645	-0.2839	0.175
646	-0.2839	0.175
647	-0.2839	0.175
648	-0.2839	0.175
649	-0.2839	0.175
650	-0.2839	0.175
651	-0.2839	0.175
652	-0.2839	0.175
653	-0.2839	0.175
654	-0.2933	0.189
655	-0.2734	0.182
656	-0.2431	0.182
657	-0.2326	0.1889
658	-0.2221	0.1959
659	-0.2117	0.2029
660	-0.2012	0.2099
661	-0.1907	0.2168
662	-0.1604	0.2168
663	-0.1406	0.2098
664	-0.1499	0.2238
665	-0.1394	0.2307
666	-0.129	0.2377
667	-0.1185	0.2447
668	-0.108	0.2516
669	-0.108	0.2516
670	-0.108	0.2516
671	-0.0976	0.2586
672	-0.0976	0.2586
673	-0.0976	0.2586
674	-0.0976	0.2586
675	-0.1174	0.2656
676	-0.1174	0.2656
677	-0.108	0.2516
678	-0.108	0.2516
679	-0.108	0.2516
680	-0.108	0.2516
681	-0.1174	0.2656
682	-0.1174	0.2656
683	-0.1268	0.2796
684	-0.1268	0.2796
685	-0.1268	0.2796
686	-0.1268	0.2796
687	-0.1372	0.2726
688	-0.1372	0.2726
689	-0.1372	0.2726
690	-0.1372	0.2726
691	-0.1372	0.2726
692	-0.1174	0.2656
693	-0.1069	0.2726
694	-0.0964	0.2796
695	-0.0766	0.2726
696	-0.0661	0.2795
697	-0.0557	0.2865
698	-0.0452	0.2935
699	-0.0347	0.3004
700	-0.0242	0.3074
701	-0.0138	0.3144
702	-0.0033	0.3213
703	-0.0033	0.3213
704	-0.0127	0.3353
705	0.0072	0.3283
706	0.0072	0.3283
707	0.0072	0.3283
708	0.0072	0.3283
709	0.0072	0.3283
710	0.0072	0.3283
711	0.0072	0.3283
712	0.0072	0.3283
713	-0.0127	0.3353
714	-0.0127	0.3353
715	-0.0127	0.3353
716	-0.0127	0.3353
717	-0.0127	0.3353
718	-0.0127	0.3353
719	-0.0325	0.3423
720	-0.0325	0.3423
721	-0.0325	0.3423
722	-0.0325	0.3423
723	-0.0325	0.3423
724	-0.0231	0.3284
725	-0.043	0.3354
726	-0.0534	0.3284
727	-0.0534	0.3284
728	-0.0639	0.3214
729	-0.0744	0.3145
730	-0.0744	0.3145
731	-0.0744	0.3145
732	-0.0545	0.3074
733	-0.0639	0.3214
734	-0.0441	0.3144
735	-0.0336	0.3214
736	-0.0336	0.3214
737	-0.0138	0.3144
738	-0.0231	0.3284
739	-0.0231	0.3284
740	-0.0033	0.3213
741	-0.0127	0.3353
742	-0.0127	0.3353
743	-0.0033	0.3213
744	-0.0231	0.3284
745	-0.0138	0.3144
746	-0.0336	0.3214
747	-0.0441	0.3144
748	-0.0545	0.3074
749	-0.065	0.3005
750	-0.0755	0.2935
751	-0.1058	0.2935
752	-0.1058	0.2935
753	-0.1163	0.2866
754	-0.1268	0.2796
755	-0.1174	0.2656
756	-0.1372	0.2726
757	-0.1372	0.2726
758	-0.1477	0.2657
759	-0.1676	0.2727
760	-0.1582	0.2587
761	-0.178	0.2657
762	-0.1687	0.2517
763	-0.1791	0.2447
764	-0.1896	0.2378
765	-0.2095	0.2448
766	-0.2199	0.2378
767	-0.2304	0.2308
768	-0.2304	0.2308
769	-0.2304	0.2308
770	-0.2106	0.2238
771	-0.1907	0.2168
772	-0.1802	0.2238
773	-0.1896	0.2378
774	-0.1698	0.2308
775	-0.1593	0.2377
776	-0.1394	0.2307
777	-0.129	0.2377
778	-0.1185	0.2447
779	-0.108	0.2516
780	-0.0976	0.2586
781	-0.0871	0.2656
782	-0.0964	0.2796
783	-0.0766	0.2726
784	-0.0766	0.2726
785	-0.0766	0.2726
786	-0.0871	0.2656
787	-0.0871	0.2656
788	-0.0976	0.2586
789	-0.0976	0.2586
790	-0.108	0.2516
791	-0.1279	0.2586
792	-0.1279	0.2586
793	-0.1185	0.2447
794	-0.1383	0.2517
795	-0.1383	0.2517
796	-0.1383	0.2517
797	-0.1279	0.2586
798	-0.1174	0.2656
799	-0.1069	0.2726
800	-0.1058	0.2935
801	-0.0953	0.3005
802	-0.0849	0.3075
803	-0.065	0.3005
804	-0.0744	0.3145
805	-0.0545	0.3074
806	-0.0441	0.3144
807	-0.0347	0.3004
808	-0.0347	0.3004
809	-0.0347	0.3004
810	-0.0347	0.3004
811	-0.0347	0.3004
812	-0.0242	0.3074
813	-0.0242	0.3074
814	-0.0044	0.3004
815	-0.0138	0.3144
816	0.0061	0.3074
817	-0.0033	0.3213
818	0.0166	0.3143
819	0.0166	0.3143
820	0.0072	0.3283
821	0.0072	0.3283
822	0.0177	0.3353
823	0.0177	0.3353
824	0.0177	0.3353
825	0.0177	0.3353
826	0.0177	0.3353
827	0.0072	0.3283
828	-0.0022	0.3423
829	-0.0022	0.3423
830	-0.0022	0.3423
831	-0.0022	0.3423
832	-0.0022	0.3423
833	-0.022	0.3493
834	-0.022	0.3493
835	-0.022	0.3493
836	-0.022	0.3493
837	-0.022	0.3493
838	-0.022	0.3493
839	-0.0419	0.3563
840	-0.0419	0.3563
841	-0.0419	0.3563
842	-0.0314	0.3633
843	-0.0314	0.3633
844	-0.0209	0.3703
845	0.0094	0.3702
846	0.0199	0.3772
847	0.0397	0.3702
848	0.0502	0.3772
849	0.0408	0.3911
850	0.0607	0.3841
851	0.0607	0.3841
852	0.0711	0.3911
853	0.0711	0.3911
854	0.0711	0.3911
855	0.0711	0.3911
856	0.0618	0.4051
857	0.0618	0.4051
858	0.0618	0.4051
859	0.0618	0.4051
860	0.0711	0.3911
861	0.0513	0.3981
862	0.0408	0.3911
863	0.0303	0.3842
864	0.0199	0.3772
865	0.0094	0.3702
866	-0.0104	0.3772
867	-0.0209	0.3703
868	-0.0115	0.3563
869	-0.0314	0.3633
870	-0.0314	0.3633
871	-0.0419	0.3563
872	-0.0523	0.3494
873	-0.0628	0.3424
874	-0.0733	0.3354
875	-0.1036	0.3355
876	-0.1047	0.3145
877	-0.135	0.3145
878	-0.156	0.3006
879	-0.1665	0.2936
880	-0.1863	0.3006
881	-0.1769	0.2867
882	-0.1863	0.3006
883	-0.1758	0.3076
884	-0.1455	0.3076
885	-0.1246	0.3215
886	-0.0942	0.3215
887	-0.0942	0.3215
888	-0.0849	0.3075
889	-0.086	0.2865
890	-0.1268	0.2796
891	-0.1488	0.2447
892	-0.1802	0.2238
893	-0.2117	0.2029
894	-0.2326	0.1889
895	-0.2431	0.182
896	-0.2431	0.182
897	-0.2431	0.182
898	-0.2221	0.1959
899	-0.2012	0.2099
900	-0.1802	0.2238
901	-0.1488	0.2447
902	-0.1279	0.2586
903	-0.1069	0.2726
904	-0.0964	0.2796
905	-0.0964	0.2796
906	-0.0964	0.2796
907	-0.1174	0.2656
908	-0.129	0.2377
909	-0.1698	0.2308
910	-0.1813	0.2028
911	-0.2221	0.1959
912	-0.2431	0.182
913	-0.2337	0.168
914	-0.2536	0.175
915	-0.2536	0.175
916	-0.2431	0.182
917	-0.2326	0.1889
918	-0.2023	0.1889
919	-0.1813	0.2028
920	-0.1604	0.2168
921	-0.1394	0.2307
922	-0.1091	0.2307
923	-0.0882	0.2446
924	-0.0777	0.2516
925	-0.0672	0.2586
926	-0.0672	0.2586
927	-0.0474	0.2516
928	-0.0568	0.2655
929	-0.0474	0.2516
930	-0.0568	0.2655
931	-0.0568	0.2655
932	-0.0463	0.2725
933	-0.0358	0.2795
934	-0.0253	0.2865
935	0.005	0.2864
936	-0.0044	0.3004
937	0.0061	0.3074
938	0.0166	0.3143
939	0.0166	0.3143
940	0.0166	0.3143
941	0.0166	0.3143
942	0.0166	0.3143
943	0.0166	0.3143
944	0.0166	0.3143
945	0.0166	0.3143
946	0.0166	0.3143
947	0.0166	0.3143
948	-0.0033	0.3213
949	-0.0033	0.3213
950	-0.0033	0.3213
951	-0.0033	0.3213
952	-0.0033	0.3213
953	-0.0033	0.3213
954	-0.0033	0.3213
955	-0.0033	0.3213
956	0.0072	0.3283
957	0.0072	0.3283
958	0.0177	0.3353
959	0.048	0.3353
960	0.0585	0.3422
961	0.0689	0.3492
962	0.0993	0.3492
963	0.1097	0.3561
964	0.1202	0.3631
965	0.1307	0.3701
966	0.1412	0.377
967	0.1318	0.391
968	0.1516	0.384
969	0.1423	0.398
970	0.1621	0.391
971	0.1527	0.405
972	0.1527	0.405
973	0.1726	0.3979
974	0.1527	0.405
975	0.1527	0.405
976	0.1434	0.4189
977	0.1527	0.405
978	0.1329	0.412
979	0.1423	0.398
980	0.1224	0.405
981	0.1318	0.391
982	0.1213	0.384
983	0.1015	0.3911
984	0.091	0.3841
985	0.0805	0.3771
986	0.0596	0.3632
987	0.0491	0.3562
988	0.0386	0.3492
989	0.0083	0.3493
990	0.0083	0.3493
991	-0.0115	0.3563
992	-0.0115	0.3563
993	-0.0011	0.3633
994	0.0094	0.3702
995	0.0199	0.3772
996	0.0502	0.3772
997	0.0513	0.3981
998	0.0816	0.3981
999	0.0921	0.405
1000	0.1119	0.398
1001	0.1119	0.398
1002	0.1213	0.384
1003	0.1108	0.3771
1004	0.0805	0.3771
1005	0.0794	0.3562
1006	0.0491	0.3562
1007	0.0386	0.3492
1008	0.0281	0.3423
1009	0.0281	0.3423
1010	0.0281	0.3423
1011	0.0281	0.3423
1012	0.0386	0.3492
1013	0.0386	0.3492
1014	0.048	0.3353
1015	0.048	0.3353
1016	0.0281	0.3423
1017	0.0281	0.3423
1018	0.0177	0.3353
1019	0.0177	0.3353
1020	0.0072	0.3283
1021	-0.0033	0.3213
1022	-0.0138	0.3144
1023	-0.0336	0.3214
1024	-0.0242	0.3074
1025	-0.0336	0.3214
1026	-0.0336	0.3214
1027	-0.0336	0.3214
1028	-0.0336	0.3214
1029	-0.0336	0.3214
1030	-0.0534	0.3284
1031	-0.0441	0.3144
1032	-0.0744	0.3145
1033	-0.0849	0.3075
1034	-0.0953	0.3005
1035	-0.1058	0.2935
1036	-0.0964	0.2796
1037	-0.1069	0.2726
1038	-0.1174	0.2656
1039	-0.1174	0.2656
1040	-0.0976	0.2586
1041	-0.0976	0.2586
1042	-0.0871	0.2656
1043	-0.0871	0.2656
1044	-0.0766	0.2726
1045	-0.0661	0.2795
1046	-0.0358	0.2795
1047	-0.0452	0.2935
1048	-0.0347	0.3004
1049	-0.0149	0.2934
1050	-0.0149	0.2934
1051	-0.0347	0.3004
1052	-0.0347	0.3004
1053	-0.0253	0.2865
1054	-0.0452	0.2935
1055	-0.0358	0.2795
1056	-0.0557	0.2865
1057	-0.0557	0.2865
1058	-0.0661	0.2795
1059	-0.0661	0.2795
1060	-0.0755	0.2935
1061	-0.0557	0.2865
1062	-0.0557	0.2865
1063	-0.065	0.3005
1064	-0.065	0.3005
1065	-0.065	0.3005
1066	-0.065	0.3005
1067	-0.065	0.3005
1068	-0.0755	0.2935
1069	-0.0755	0.2935
1070	-0.0755	0.2935
1071	-0.0557	0.2865
1072	-0.0452	0.2935
1073	-0.0441	0.3144
1074	-0.0138	0.3144
1075	0.0061	0.3074
1076	0.0166	0.3143
1077	0.0166	0.3143
1078	0.0166	0.3143
1079	0.027	0.3213
1080	0.027	0.3213
1081	0.027	0.3213
1082	0.0166	0.3143
1083	0.0166	0.3143
1084	-0.0033	0.3213
1085	-0.0033	0.3213
1086	0.0061	0.3074
1087	-0.0138	0.3144
1088	-0.0138	0.3144
1089	0.0061	0.3074
1090	-0.0033	0.3213
1091	-0.0033	0.3213
1092	-0.0033	0.3213
1093	-0.0033	0.3213
1094	-0.0033	0.3213
1095	-0.0033	0.3213
1096	-0.0033	0.3213
1097	-0.0033	0.3213
1098	-0.0231	0.3284
1099	-0.0138	0.3144
1100	-0.0336	0.3214
1101	-0.0441	0.3144
1102	-0.0441	0.3144
1103	-0.0639	0.3214
1104	-0.0545	0.3074
1105	-0.065	0.3005
1106	-0.065	0.3005
1107	-0.065	0.3005
1108	-0.0545	0.3074
1109	-0.0242	0.3074
1110	-0.0138	0.3144
1111	0.0166	0.3143
1112	0.027	0.3213
1113	0.0375	0.3283
1114	0.0281	0.3423
1115	0.048	0.3353
1116	0.0386	0.3492
1117	0.0585	0.3422
1118	0.0491	0.3562
1119	0.0689	0.3492
1120	0.0689	0.3492
1121	0.0689	0.3492
1122	0.0689	0.3492
1123	0.0491	0.3562
1124	0.0491	0.3562
1125	0.0491	0.3562
1126	0.0491	0.3562
1127	0.0689	0.3492
1128	0.0689	0.3492
1129	0.0491	0.3562
1130	0.0491	0.3562
1131	0.0585	0.3422
1132	0.0386	0.3492
1133	0.0386	0.3492
1134	0.0386	0.3492
1135	0.0386	0.3492
1136	0.0386	0.3492
1137	0.0386	0.3492
1138	0.0386	0.3492
1139	0.0386	0.3492
1140	0.0188	0.3562
1141	0.0188	0.3562
1142	0.0188	0.3562
1143	0.0188	0.3562
1144	0.0386	0.3492
1145	0.0386	0.3492
1146	0.0491	0.3562
1147	0.0596	0.3632
1148	0.0899	0.3631
1149	0.1004	0.3701
1150	0.1108	0.3771
1151	0.1307	0.3701
1152	0.1412	0.377
1153	0.1412	0.377
1154	0.1318	0.391
1155	0.1516	0.384
1156	0.1516	0.384
1157	0.1516	0.384
1158	0.1318	0.391
1159	0.1318	0.391
1160	0.1213	0.384
1161	0.1307	0.3701
1162	0.1202	0.3631
1163	0.1097	0.3561
1164	0.0993	0.3492
1165	0.0888	0.3422
1166	0.0783	0.3352
1167	0.0585	0.3422
1168	0.0585	0.3422
1169	0.048	0.3353
1170	0.048	0.3353
1171	0.0375	0.3283
1172	0.0375	0.3283
1173	0.0177	0.3353
1174	0.0177	0.3353
1175	0.0072	0.3283
1176	-0.0033	0.3213
1177	-0.0138	0.3144
1178	-0.0242	0.3074
1179	-0.0347	0.3004
1180	-0.0347	0.3004
1181	-0.0347	0.3004
1182	-0.0253	0.2865
1183	-0.0253	0.2865
1184	-0.0055	0.2794
1185	-0.0149	0.2934
1186	0.005	0.2864
1187	0.005	0.2864
1188	0.005	0.2864
1189	0.005	0.2864
1190	0.005	0.2864
1191	0.005	0.2864
1192	-0.0044	0.3004
1193	0.0155	0.2934
1194	0.0155	0.2934
1195	0.0155	0.2934
1196	0.0248	0.2794
1197	0.005	0.2864
1198	0.0144	0.2724
1199	-0.0055	0.2794
1200	0.0039	0.2655
1201	-0.0066	0.2585
1202	-0.0264	0.2655
1203	-0.0369	0.2585
1204	-0.0474	0.2516
1205	-0.0579	0.2446
1206	-0.0683	0.2376
1207	-0.059	0.2236
1208	-0.0788	0.2306
1209	-0.0788	0.2306
1210	-0.0788	0.2306
1211	-0.0788	0.2306
1212	-0.0788	0.2306
1213	-0.0788	0.2306
1214	-0.0683	0.2376
1215	-0.0683	0.2376
1216	-0.0683	0.2376
1217	-0.0485	0.2306
1218	-0.0579	0.2446
1219	-0.0182	0.2306
1220	-0.0275	0.2445
1221	-0.0171	0.2515
1222	0.0133	0.2515
1223	0.0237	0.2584
1224	0.0342	0.2654
1225	0.0645	0.2654
1226	0.075	0.2723
1227	0.0761	0.2933
1228	0.0866	0.3003
1229	0.097	0.3072
1230	0.097	0.3072
1231	0.1075	0.3142
1232	0.1075	0.3142
1233	0.1075	0.3142
1234	0.118	0.3212
1235	0.118	0.3212
1236	0.118	0.3212
1237	0.118	0.3212
1238	0.1378	0.3142
1239	0.1285	0.3282
1240	0.1285	0.3282
1241	0.1285	0.3282
1242	0.1483	0.3211
1243	0.1389	0.3351
1244	0.1389	0.3351
1245	0.1389	0.3351
1246	0.1389	0.3351
1247	0.1389	0.3351
1248	0.1389	0.3351
1249	0.1389	0.3351
1250	0.1389	0.3351
1251	0.1389	0.3351
1252	0.1296	0.3491
1253	0.1494	0.3421
1254	0.1494	0.3421
1255	0.1599	0.3491
1256	0.1797	0.3421
1257	0.1902	0.349
1258	0.2101	0.342
1259	0.2007	0.356
1260	0.2112	0.363
1261	0.2216	0.3699
1262	0.2321	0.3769
1263	0.252	0.3699
1264	0.2426	0.3839
1265	0.2624	0.3769
1266	0.2531	0.3909
1267	0.2531	0.3909
1268	0.2729	0.3838
1269	0.2635	0.3978
1270	0.2635	0.3978
1271	0.2635	0.3978
1272	0.2635	0.3978
1273	0.2531	0.3909
1274	0.2531	0.3909
1275	0.2426	0.3839
1276	0.2321	0.3769
1277	0.2216	0.3699
1278	0.2018	0.377
1279	0.2018	0.377
1280	0.2112	0.363
1281	0.2018	0.377
1282	0.2018	0.377
1283	0.2018	0.377
1284	0.2018	0.377
1285	0.2123	0.3839
1286	0.2123	0.3839
1287	0.1924	0.3909
1288	0.2123	0.3839
1289	0.2123	0.3839
1290	0.2123	0.3839
1291	0.2321	0.3769
1292	0.2321	0.3769
1293	0.2426	0.3839
1294	0.2426	0.3839
1295	0.2531	0.3909
1296	0.2635	0.3978
1297	0.274	0.4048
1298	0.2939	0.3978
1299	0.3043	0.4048
1300	0.3148	0.4117
1301	0.3148	0.4117
1302	0.3253	0.4187
1303	0.3253	0.4187
1304	0.3253	0.4187
1305	0.3253	0.4187
1306	0.3054	0.4257
1307	0.3148	0.4117
1308	0.295	0.4187
1309	0.295	0.4187
1310	0.2845	0.4118
1311	0.274	0.4048
1312	0.2635	0.3978
1313	0.2531	0.3909
1314	0.2531	0.3909
1315	0.2332	0.3979
1316	0.2426	0.3839
1317	0.2227	0.3909
1318	0.2321	0.3769
1319	0.2216	0.3699
1320	0.2112	0.363
1321	0.1913	0.37
1322	0.1808	0.363
1323	0.1704	0.356
1324	0.1797	0.3421
1325	0.1693	0.3351
1326	0.1494	0.3421
1327	0.1389	0.3351
1328	0.1494	0.3421
1329	0.1693	0.3351
1330	0.1704	0.356
1331	0.1808	0.363
1332	0.2007	0.356
1333	0.2112	0.363
1334	0.2112	0.363
1335	0.231	0.356
1336	0.2216	0.3699
1337	0.2321	0.3769
1338	0.2426	0.3839
1339	0.2531	0.3909
1340	0.2635	0.3978
1341	0.274	0.4048
1342	0.274	0.4048
1343	0.274	0.4048
1344	0.2834	0.3908
1345	0.2834	0.3908
1346	0.2729	0.3838
1347	0.2624	0.3769
1348	0.252	0.3699
1349	0.231	0.356
1350	0.2205	0.349
1351	0.1902	0.349
1352	0.1797	0.3421
1353	0.1693	0.3351
1354	0.1588	0.3281
1355	0.1682	0.3141
1356	0.1682	0.3141
1357	0.1682	0.3141
1358	0.1483	0.3211
1359	0.1483	0.3211
1360	0.1378	0.3142
1361	0.1378	0.3142
1362	0.1472	0.3002
1363	0.1274	0.3072
1364	0.1274	0.3072
1365	0.1274	0.3072
1366	0.1274	0.3072
1367	0.1472	0.3002
1368	0.1472	0.3002
1369	0.1671	0.2932
1370	0.1775	0.3002
1371	0.1775	0.3002
1372	0.188	0.3071
1373	0.188	0.3071
1374	0.2078	0.3001
1375	0.1985	0.3141
1376	0.1985	0.3141
1377	0.1985	0.3141
1378	0.2183	0.3071
1379	0.209	0.3211
1380	0.2288	0.3141
1381	0.2393	0.321
1382	0.2602	0.335
1383	0.2812	0.3489
1384	0.3021	0.3629
1385	0.3126	0.3698
1386	0.3231	0.3768
1387	0.3032	0.3838
1388	0.3032	0.3838
1389	0.2927	0.3768
1390	0.2823	0.3699
1391	0.2823	0.3699
1392	0.2718	0.3629
1393	0.2613	0.3559
1394	0.2508	0.349
1395	0.231	0.356
1396	0.2404	0.342
1397	0.2205	0.349
1398	0.2101	0.342
1399	0.2101	0.342
1400	0.2101	0.342
1401	0.2299	0.335
1402	0.2404	0.342
1403	0.2707	0.3419
1404	0.2718	0.3629
1405	0.2823	0.3699
1406	0.3021	0.3629
1407	0.3126	0.3698
1408	0.3324	0.3628
1409	0.3324	0.3628
1410	0.3324	0.3628
1411	0.3324	0.3628
1412	0.3324	0.3628
1413	0.3126	0.3698
1414	0.3126	0.3698
1415	0.3126	0.3698
1416	0.3126	0.3698
1417	0.3126	0.3698
1418	0.322	0.3558
1419	0.3021	0.3629
1420	0.3021	0.3629
1421	0.3021	0.3629
1422	0.3021	0.3629
1423	0.3021	0.3629
1424	0.3021	0.3629
1425	0.2823	0.3699
1426	0.2823	0.3699
1427	0.2916	0.3559
1428	0.2916	0.3559
1429	0.2718	0.3629
1430	0.2718	0.3629
1431	0.2613	0.3559
1432	0.2613	0.3559
1433	0.2613	0.3559
1434	0.2508	0.349
1435	0.2404	0.342
1436	0.2205	0.349
1437	0.2299	0.335
1438	0.2299	0.335
1439	0.2299	0.335
1440	0.2299	0.335
1441	0.2299	0.335
1442	0.2404	0.342
1443	0.2602	0.335
1444	0.2707	0.3419
1445	0.2812	0.3489
1446	0.2812	0.3489
1447	0.301	0.3419
1448	0.301	0.3419
1449	0.2916	0.3559
1450	0.3115	0.3489
1451	0.3021	0.3629
1452	0.3021	0.3629
1453	0.322	0.3558
1454	0.322	0.3558
1455	0.322	0.3558
1456	0.3021	0.3629
1457	0.2916	0.3559
1458	0.301	0.3419
1459	0.2812	0.3489
1460	0.2812	0.3489
1461	0.2707	0.3419
1462	0.2602	0.335
1463	0.2497	0.328
1464	0.2393	0.321
1465	0.2393	0.321
1466	0.2393	0.321
1467	0.2194	0.328
1468	0.2288	0.3141
1469	0.2288	0.3141
1470	0.2183	0.3071
1471	0.1985	0.3141
1472	0.2078	0.3001
1473	0.188	0.3071
1474	0.1775	0.3002
1475	0.1671	0.2932
1476	0.1566	0.2862
1477	0.1461	0.2792
1478	0.1356	0.2723
1479	0.1252	0.2653
1480	0.1252	0.2653
1481	0.145	0.2583
1482	0.1555	0.2653
1483	0.166	0.2722
1484	0.1858	0.2652
1485	0.1963	0.2722
1486	0.1963	0.2722
1487	0.1963	0.2722
1488	0.2067	0.2792
1489	0.2067	0.2792
1490	0.2067	0.2792
1491	0.2067	0.2792
1492	0.2067	0.2792
1493	0.2067	0.2792
1494	0.2067	0.2792
1495	0.1963	0.2722
1496	0.1963	0.2722
1497	0.1858	0.2652
1498	0.1753	0.2582
1499	0.1847	0.2443
1500	0.1742	0.2373
1501	0.1637	0.2303
1502	0.1533	0.2234
1503	0.1334	0.2304
1504	0.1428	0.2164
1505	0.1229	0.2234
1506	0.1323	0.2094
1507	0.1125	0.2164
1508	0.1125	0.2164
1509	0.102	0.2094
1510	0.0915	0.2025
1511	0.0915	0.2025
1512	0.0811	0.1955
1513	0.0507	0.1955
1514	0.0403	0.1886
1515	0.0496	0.1746
1516	0.0298	0.1816
1517	0.0496	0.1746
1518	0.0496	0.1746
1519	0.0695	0.1676
1520	0.0695	0.1676
1521	0.0799	0.1746
1522	0.0799	0.1746
1523	0.0904	0.1815
1524	0.1103	0.1745
1525	0.1009	0.1885
1526	0.1207	0.1815
1527	0.1207	0.1815
1528	0.1114	0.1955
1529	0.1114	0.1955
1530	0.1312	0.1885
1531	0.1312	0.1885
1532	0.1312	0.1885
1533	0.1207	0.1815
1534	0.1207	0.1815
1535	0.1207	0.1815
1536	0.1103	0.1745
1537	0.1103	0.1745
1538	0.1103	0.1745
1539	0.0998	0.1675
1540	0.0998	0.1675
1541	0.0998	0.1675
1542	0.0998	0.1675
1543	0.0998	0.1675
1544	0.0998	0.1675
1545	0.0998	0.1675
1546	0.0998	0.1675
1547	0.0998	0.1675
1548	0.0799	0.1746
1549	0.0799	0.1746
1550	0.0799	0.1746
1551	0.0799	0.1746
1552	0.0799	0.1746
1553	0.0998	0.1675
1554	0.0998	0.1675
1555	0.1103	0.1745
1556	0.1301	0.1675
1557	0.1406	0.1745
1558	0.1511	0.1814
1559	0.1615	0.1884
1560	0.1814	0.1814
1561	0.172	0.1954
1562	0.1825	0.2024
1563	0.1825	0.2024
1564	0.1825	0.2024
1565	0.1825	0.2024
1566	0.1825	0.2024
1567	0.172	0.1954
1568	0.172	0.1954
1569	0.1615	0.1884
1570	0.1511	0.1814
1571	0.1406	0.1745
1572	0.1301	0.1675
1573	0.1196	0.1605
1574	0.1092	0.1536
1575	0.1092	0.1536
1576	0.0893	0.1606
1577	0.0893	0.1606
1578	0.0893	0.1606
1579	0.0893	0.1606
1580	0.1092	0.1536
1581	0.0998	0.1675
1582	0.1103	0.1745
1583	0.1009	0.1885
1584	0.1207	0.1815
1585	0.1114	0.1955
1586	0.1114	0.1955
1587	0.1207	0.1815
1588	0.1207	0.1815
1589	0.1207	0.1815
1590	0.1406	0.1745
1591	0.1604	0.1675
1592	0.1511	0.1814
1593	0.1709	0.1744
1594	0.1814	0.1814
1595	0.1919	0.1884
1596	0.2117	0.1814
1597	0.2222	0.1883
1598	0.2222	0.1883
1599	0.2326	0.1953
1600	0.2326	0.1953
1601	0.2326	0.1953
1602	0.2326	0.1953
1603	0.2326	0.1953
1604	0.2431	0.2023
1605	0.2431	0.2023
1606	0.2338	0.2163
1607	0.2536	0.2092
1608	0.2338	0.2163
1609	0.2431	0.2023
1610	0.2431	0.2023
1611	0.2431	0.2023
1612	0.2431	0.2023
1613	0.2431	0.2023
1614	0.2431	0.2023
1615	0.2338	0.2163
1616	0.2536	0.2092
1617	0.2536	0.2092
1618	0.2536	0.2092
1619	0.2338	0.2163
1620	0.2338	0.2163
1621	0.2338	0.2163
1622	0.2338	0.2163
1623	0.2338	0.2163
1624	0.2139	0.2233
1625	0.2338	0.2163
1626	0.2442	0.2232
1627	0.2547	0.2302
1628	0.2652	0.2372
1629	0.2756	0.2441
1630	0.306	0.2441
1631	0.306	0.2441
1632	0.3164	0.2511
1633	0.3164	0.2511
1634	0.3363	0.2441
1635	0.3269	0.258
1636	0.3468	0.251
1637	0.3468	0.251
1638	0.3468	0.251
1639	0.3572	0.258
1640	0.3572	0.258
1641	0.3677	0.265
1642	0.3677	0.265
1643	0.3572	0.258
1644	0.3468	0.251
1645	0.3363	0.2441
1646	0.3164	0.2511
1647	0.306	0.2441
1648	0.2955	0.2371
1649	0.285	0.2302
1650	0.2745	0.2232
1651	0.2641	0.2162
1652	0.2641	0.2162
1653	0.2536	0.2092
1654	0.2338	0.2163
1655	0.2431	0.2023
1656	0.2233	0.2093
1657	0.2233	0.2093
1658	0.2128	0.2023
1659	0.2023	0.1953
1660	0.1919	0.1884
1661	0.2012	0.1744
1662	0.1814	0.1814
1663	0.1814	0.1814
1664	0.1814	0.1814
1665	0.1814	0.1814
1666	0.2012	0.1744
1667	0.2012	0.1744
1668	0.2211	0.1674
1669	0.2117	0.1814
1670	0.2117	0.1814
1671	0.2315	0.1744
1672	0.2315	0.1744
1673	0.2117	0.1814
1674	0.2117	0.1814
1675	0.2211	0.1674
1676	0.2211	0.1674
1677	0.2012	0.1744
1678	0.2012	0.1744
1679	0.1907	0.1674
1680	0.1803	0.1604
1681	0.1698	0.1535
1682	0.1792	0.1395
1683	0.1687	0.1325
1684	0.1582	0.1256
1685	0.1384	0.1326
1686	0.1373	0.1116
1687	0.1174	0.1186
1688	0.107	0.1117
1689	0.0965	0.1047
1690	0.1058	0.0907
1691	0.086	0.0977
1692	0.086	0.0977
1693	0.086	0.0977
1694	0.086	0.0977
1695	0.0755	0.0907
1696	0.0755	0.0907
1697	0.0651	0.0838
1698	0.0452	0.0908
1699	0.0546	0.0768
1700	0.0546	0.0768
1701	0.0546	0.0768
1702	0.0744	0.0698
1703	0.0744	0.0698
1704	0.0651	0.0838
1705	0.0849	0.0768
1706	0.0954	0.0837
1707	0.1058	0.0907
1708	0.1163	0.0977
1709	0.1268	0.1046
1710	0.1466	0.0976
1711	0.1571	0.1046
1712	0.1571	0.1046
1713	0.1676	0.1116
1714	0.1676	0.1116
1715	0.1676	0.1116
1716	0.1676	0.1116
1717	0.1676	0.1116
1718	0.1676	0.1116
1719	0.1676	0.1116
1720	0.1571	0.1046
1721	0.1665	0.0906
1722	0.1466	0.0976
1723	0.156	0.0836
1724	0.1362	0.0907
1725	0.1362	0.0907
1726	0.1362	0.0907
1727	0.1362	0.0907
1728	0.1362	0.0907
1729	0.1163	0.0977
1730	0.1163	0.0977
1731	0.1163	0.0977
1732	0.1163	0.0977
1733	0.1257	0.0837
1734	0.1257	0.0837
1735	0.1152	0.0767
1736	0.0954	0.0837
1737	0.0954	0.0837
1738	0.0954	0.0837
1739	0.1152	0.0767
1740	0.1351	0.0697
1741	0.1455	0.0767
1742	0.1466	0.0976
1743	0.1571	0.1046
1744	0.1874	0.1046
1745	0.1885	0.1255
1746	0.2189	0.1255
1747	0.2398	0.1394
1748	0.2701	0.1394
1749	0.2911	0.1533
1750	0.3016	0.1603
1751	0.312	0.1673
1752	0.312	0.1673
1753	0.3214	0.1533
1754	0.3016	0.1603
1755	0.2911	0.1533
1756	0.2608	0.1534
1757	0.2701	0.1394
1758	0.2597	0.1324
1759	0.2398	0.1394
1760	0.2492	0.1254
1761	0.2293	0.1324
1762	0.2293	0.1324
1763	0.2293	0.1324
1764	0.2293	0.1324
1765	0.2492	0.1254
1766	0.2492	0.1254
1767	0.2492	0.1254
1768	0.2492	0.1254
1769	0.2293	0.1324
1770	0.2293	0.1324
1771	0.2293	0.1324
1772	0.2189	0.1255
1773	0.2189	0.1255
1774	0.199	0.1325
1775	0.2084	0.1185
1776	0.1885	0.1255
1777	0.1885	0.1255
1778	0.1885	0.1255
1779	0.2084	0.1185
1780	0.2084	0.1185
1781	0.2282	0.1115
1782	0.2189	0.1255
1783	0.2387	0.1185
1784	0.2585	0.1115
1785	0.2492	0.1254
1786	0.2597	0.1324
1787	0.2597	0.1324
1788	0.2701	0.1394
1789	0.2701	0.1394
1790	0.2701	0.1394
1791	0.2701	0.1394
1792	0.2701	0.1394
1793	0.2701	0.1394
1794	0.2701	0.1394
1795	0.2701	0.1394
1796	0.2795	0.1254
1797	0.2597	0.1324
1798	0.2492	0.1254
1799	0.2387	0.1185
1800	0.2282	0.1115
1801	0.2271	0.0905
1802	0.2167	0.0836
1803	0.1863	0.0836
1804	0.1759	0.0766
1805	0.1654	0.0697
1806	0.1549	0.0627
1807	0.1351	0.0697
1808	0.1444	0.0557
1809	0.1246	0.0627
1810	0.1246	0.0627
1811	0.134	0.0488
1812	0.1141	0.0558
1813	0.1141	0.0558
1814	0.0943	0.0628
1815	0.1036	0.0488
1816	0.0932	0.0418
1817	0.0827	0.0348
1818	0.0628	0.0419
1819	0.0628	0.0419
1820	0.0524	0.0349
1821	0.0524	0.0349
1822	0.0325	0.0419
1823	0.0419	0.0279
1824	0.0419	0.0279
1825	0.0419	0.0279
1826	0.0419	0.0279
1827	0.0617	0.0209
1828	0.0722	0.0279
1829	0.0921	0.0209
1830	0.0921	0.0209
1831	0.0921	0.0209
1832	0.0921	0.0209
1833	0.1119	0.0139
1834	0.1119	0.0139
1835	0.1025	0.0278
1836	0.1224	0.0208
1837	0.1224	0.0208
1838	0.1025	0.0278
1839	0.1224	0.0208
1840	0.1025	0.0278
1841	0.1119	0.0139
1842	0.0921	0.0209
1843	0.1014	0.0069
1844	0.0816	0.0139
1845	0.0711	0.0069
1846	0.0606	0
1847	0.0502	-0.007
1848	0.0595	-0.021
1849	0.0491	-0.028
1850	0.0386	-0.0349
1851	0.0187	-0.0279
1852	0.0281	-0.0419
1853	0.0083	-0.0349
1854	0.0083	-0.0349
1855	0.0176	-0.0489
1856	-0.0022	-0.0419
1857	-0.0127	-0.0488
1858	-0.0127	-0.0488
1859	-0.0232	-0.0558
1860	-0.0336	-0.0628
1861	-0.0441	-0.0698
1862	-0.0546	-0.0767
1863	-0.0651	-0.0837
1864	-0.0755	-0.0907
1865	-0.0954	-0.0837
1866	-0.086	-0.0976
1867	-0.086	-0.0976
1868	-0.0755	-0.0907
1869	-0.0755	-0.0907
1870	-0.0557	-0.0977
1871	-0.0651	-0.0837
1872	-0.0452	-0.0907
1873	-0.0452	-0.0907
1874	-0.0347	-0.0837
1875	-0.0347	-0.0837
1876	-0.0149	-0.0908
1877	-0.0149	-0.0908
1878	-0.0243	-0.0768
1879	-0.0243	-0.0768
1880	-0.0243	-0.0768
1881	-0.0243	-0.0768
1882	-0.0243	-0.0768
1883	-0.0149	-0.0908
1884	-0.0149	-0.0908
1885	-0.0254	-0.0977
1886	-0.016	-0.1117
1887	-0.0358	-0.1047
1888	-0.0358	-0.1047
1889	-0.0358	-0.1047
1890	-0.0463	-0.1117
1891	-0.0463	-0.1117
1892	-0.0557	-0.0977
1893	-0.0358	-0.1047
1894	-0.0254	-0.0977
1895	-0.0149	-0.0908
1896	-0.0243	-0.0768
1897	-0.0044	-0.0838
1898	-0.0044	-0.0838
1899	-0.0044	-0.0838
1900	-0.0243	-0.0768
1901	-0.0149	-0.0908
1902	-0.0347	-0.0837
1903	-0.0347	-0.0837
1904	-0.0149	-0.0908
1905	-0.0138	-0.0698
1906	0.0061	-0.0768
1907	0.0165	-0.0698
1908	0.027	-0.0629
1909	0.0469	-0.0699
1910	0.0375	-0.0559
1911	0.048	-0.0489
1912	0.0678	-0.0559
1913	0.0678	-0.0559
1914	0.0783	-0.049
1915	0.0783	-0.049
1916	0.0783	-0.049
1917	0.0981	-0.056
1918	0.0981	-0.056
1919	0.0981	-0.056
1920	0.0981	-0.056
1921	0.0981	-0.056
1922	0.0981	-0.056
1923	0.0981	-0.056
1924	0.0783	-0.049
1925	0.0876	-0.0629
1926	0.0876	-0.0629
1927	0.0678	-0.0559
1928	0.0678	-0.0559
1929	0.0678	-0.0559
1930	0.0678	-0.0559
1931	0.0678	-0.0559
1932	0.0678	-0.0559
1933	0.0678	-0.0559
1934	0.048	-0.0489
1935	0.048	-0.0489
1936	0.0573	-0.0629
1937	0.0573	-0.0629
1938	0.0375	-0.0559
1939	0.0375	-0.0559
1940	0.0375	-0.0559
1941	0.0469	-0.0699
1942	0.027	-0.0629
1943	0.0469	-0.0699
1944	0.0375	-0.0559
1945	0.0573	-0.0629
1946	0.0678	-0.0559
1947	0.0783	-0.049
1948	0.0888	-0.042
1949	0.1191	-0.042
1950	0.1295	-0.0351
1951	0.14	-0.0281
1952	0.14	-0.0281
1953	0.1505	-0.0211
1954	0.161	-0.0141
1955	0.1714	-0.0072
1956	0.1714	-0.0072
1957	0.1819	-0.0002
1958	0.1819	-0.0002
1959	0.1819	-0.0002
1960	0.1621	0.0068
1961	0.1621	0.0068
1962	0.1714	-0.0072
1963	0.1516	-0.0002
1964	0.161	-0.0141
1965	0.1505	-0.0211
1966	0.14	-0.0281
1967	0.1202	-0.0211
1968	0.1202	-0.0211
1969	0.1202	-0.0211
1970	0.1003	-0.0141
1971	0.1202	-0.0211
1972	0.1202	-0.0211
1973	0.1202	-0.0211
1974	0.1202	-0.0211
1975	0.1108	-0.0071
1976	0.1108	-0.0071
1977	0.1108	-0.0071
1978	0.1003	-0.0141
1979	0.1003	-0.0141
1980	0.1003	-0.0141
1981	0.1003	-0.0141
1982	0.1202	-0.0211
1983	0.1108	-0.0071
1984	0.1306	-0.0141
1985	0.1306	-0.0141
1986	0.1306	-0.0141
1987	0.1306	-0.0141
1988	0.1306	-0.0141
1989	0.14	-0.0281
1990	0.1306	-0.0141
1991	0.1505	-0.0211
1992	0.161	-0.0141
1993	0.1516	-0.0002
1994	0.1516	-0.0002
1995	0.1516	-0.0002
1996	0.1516	-0.0002
1997	0.1516	-0.0002
1998	0.1516	-0.0002
1999	0.1516	-0.0002
2000	0.1516	-0.0002
2001	0.1411	-0.0071
2002	0.1306	-0.0141
2003	0.1202	-0.0211
2004	0.1295	-0.0351
2005	0.1191	-0.042
2006	0.0992	-0.035
2007	0.0888	-0.042
2008	0.0783	-0.049
2009	0.0783	-0.049
2010	0.0678	-0.0559
2011	0.048	-0.0489
2012	0.0375	-0.0559
2013	0.0364	-0.0768
2014	0.0259	-0.0838
2015	-0.0044	-0.0838
2016	0.005	-0.0978
2017	-0.0149	-0.0908
2018	-0.0149	-0.0908
2019	-0.0055	-0.1047
2020	-0.0254	-0.0977
2021	-0.0254	-0.0977
2022	-0.0055	-0.1047
2023	0.005	-0.0978
2024	0.005	-0.0978
2025	0.0154	-0.0908
2026	0.0353	-0.0978
2027	0.0259	-0.0838
2028	0.0457	-0.0908
2029	0.0457	-0.0908
2030	0.0457	-0.0908
2031	0.0562	-0.0839
2032	0.0562	-0.0839
2033	0.0562	-0.0839
2034	0.0562	-0.0839
2035	0.0656	-0.0978
2036	0.0551	-0.1048
2037	0.0446	-0.1118
2038	0.0342	-0.1188
2039	0.0143	-0.1117
2040	0.0237	-0.1257
2041	0.0132	-0.1327
2042	-0.0066	-0.1257
2043	-0.0171	-0.1327
2044	-0.0077	-0.1466
2045	-0.0276	-0.1396
[truncated: 39,955 more rows]
