# Supplementary material for: Gender-Related Effect in Oxygenation Dynamics by Using Far-Infrared Intervention with Near-Infrared Spectroscopy Measurement: A Gender Differences Controlled Trial
Source: PLoS One. 2015 Nov 10;10(11):e0135166. doi: 10.1371/journal.pone.0135166 (PMC4640828; doi:10.1371/journal.pone.0135166)
Supplement: S4 File — (XLSX) [file pone.0135166.s004.xlsx]

## Sheet: 工作表1
50	0.07	-0.014
51	0.07	-0.014
52	0.0793	-0.028
53	0.0595	-0.021
54	0.0595	-0.021
55	0.0595	-0.021
56	0.0396	-0.014
57	0.049	-0.028
58	0.049	-0.028
59	0.0292	-0.021
60	0.0292	-0.021
61	0.049	-0.028
62	0.0396	-0.014
63	0.0595	-0.021
64	0.07	-0.014
65	0.07	-0.014
66	0.0898	-0.021
67	0.0804	-0.0071
68	0.1003	-0.0141
69	0.1003	-0.0141
70	0.1003	-0.0141
71	0.1003	-0.0141
72	0.0804	-0.0071
73	0.0804	-0.0071
74	0.0804	-0.0071
75	0.0804	-0.0071
76	0.0804	-0.0071
77	0.0804	-0.0071
78	0.0804	-0.0071
79	0.0804	-0.0071
80	0.0804	-0.0071
81	0.0804	-0.0071
82	0.0804	-0.0071
83	0.0804	-0.0071
84	0.0804	-0.0071
85	0.0804	-0.0071
86	0.0804	-0.0071
87	0.0804	-0.0071
88	0.0804	-0.0071
89	0.0606	0
90	0.0606	0
91	0.0606	0
92	0.0606	0
93	0.0407	0.007
94	0.0407	0.007
95	0.0501	-0.007
96	0.0501	-0.007
97	0.0303	0
98	0.0303	0
99	0.0303	0
100	0.0303	0
101	0.0303	0
102	0.0104	0.007
103	0.0104	0.007
104	0	0
105	0	0
106	0	0
107	-0.0199	0.007
108	-0.0199	0.007
109	0	0
110	0	0
111	0.0104	0.007
112	0.0209	0.014
113	0.0407	0.007
114	0.0314	0.0209
115	0.0512	0.0139
116	0.0418	0.0279
117	0.0617	0.0209
118	0.0617	0.0209
119	0.0617	0.0209
120	0.0617	0.0209
121	0.0617	0.0209
122	0.0617	0.0209
123	0.0617	0.0209
124	0.0617	0.0209
125	0.0617	0.0209
126	0.0523	0.0349
127	0.0523	0.0349
128	0.0523	0.0349
129	0.0523	0.0349
130	0.0523	0.0349
131	0.0523	0.0349
132	0.0523	0.0349
133	0.0523	0.0349
134	0.0523	0.0349
135	0.0523	0.0349
136	0.0325	0.0419
137	0.0325	0.0419
138	0.0325	0.0419
139	0.0325	0.0419
140	0.0325	0.0419
141	0.0126	0.0489
142	0.0126	0.0489
143	0.0126	0.0489
144	0.0126	0.0489
145	-0.0072	0.0559
146	0.0022	0.0419
147	0.0022	0.0419
148	0.0022	0.0419
149	-0.0177	0.049
150	-0.0177	0.049
151	-0.0177	0.049
152	-0.0177	0.049
153	-0.0375	0.056
154	-0.0282	0.042
155	-0.0282	0.042
156	-0.048	0.049
157	-0.048	0.049
158	-0.048	0.049
159	-0.0574	0.063
160	-0.0375	0.056
161	-0.0271	0.0629
162	-0.0072	0.0559
163	0.0033	0.0629
164	0.0231	0.0559
165	0.0137	0.0699
166	0.0336	0.0629
167	0.0242	0.0768
168	0.0242	0.0768
169	0.0242	0.0768
170	0.0242	0.0768
171	0.0242	0.0768
172	0.0242	0.0768
173	0.0242	0.0768
174	0.0242	0.0768
175	0.0242	0.0768
176	0.0242	0.0768
177	0.0242	0.0768
178	0.0242	0.0768
179	0.0347	0.0838
180	0.0347	0.0838
181	0.0347	0.0838
182	0.0253	0.0978
183	0.0253	0.0978
184	0.0253	0.0978
185	0.0055	0.1048
186	0.0055	0.1048
187	0.0055	0.1048
188	0.0055	0.1048
189	0.0055	0.1048
190	0.0055	0.1048
191	0.0055	0.1048
192	-0.0144	0.1118
193	-0.005	0.0978
194	-0.005	0.0978
195	-0.005	0.0978
196	-0.005	0.0978
197	-0.0248	0.1048
198	-0.0248	0.1048
199	-0.0248	0.1048
200	-0.0248	0.1048
201	-0.0447	0.1119
202	-0.0447	0.1119
203	-0.0447	0.1119
204	-0.0645	0.1189
205	-0.0645	0.1189
206	-0.0552	0.1049
207	-0.0552	0.1049
208	-0.0645	0.1189
209	-0.0645	0.1189
210	-0.0447	0.1119
211	-0.0342	0.1188
212	-0.0144	0.1118
213	-0.0039	0.1188
214	-0.0039	0.1188
215	0.0066	0.1258
216	0.0066	0.1258
217	0.017	0.1327
218	0.017	0.1327
219	0.017	0.1327
220	0.017	0.1327
221	0.017	0.1327
222	0.017	0.1327
223	0.0077	0.1467
224	0.0077	0.1467
225	0.0077	0.1467
226	0.0077	0.1467
227	0.0275	0.1397
228	0.0275	0.1397
229	0.0182	0.1537
230	0.0275	0.1397
231	0.0182	0.1537
232	0.0182	0.1537
233	0.0182	0.1537
234	-0.0017	0.1607
235	-0.0017	0.1607
236	-0.0017	0.1607
237	-0.0017	0.1607
238	-0.0017	0.1607
239	-0.0017	0.1607
240	-0.0017	0.1607
241	-0.0215	0.1677
242	-0.0215	0.1677
243	-0.0215	0.1677
244	-0.0215	0.1677
245	-0.0215	0.1677
246	-0.0414	0.1747
247	-0.0414	0.1747
248	-0.032	0.1607
249	-0.032	0.1607
250	-0.0519	0.1677
251	-0.0519	0.1677
252	-0.0519	0.1677
253	-0.0717	0.1748
254	-0.0717	0.1748
255	-0.0915	0.1818
256	-0.0822	0.1678
257	-0.0822	0.1678
258	-0.0915	0.1818
259	-0.0717	0.1748
260	-0.0717	0.1748
261	-0.0612	0.1817
262	-0.0414	0.1747
263	-0.0309	0.1817
264	-0.0309	0.1817
265	-0.0111	0.1747
266	-0.0204	0.1887
267	-0.0006	0.1816
268	-0.0006	0.1816
269	-0.0006	0.1816
270	-0.0204	0.1887
271	-0.0204	0.1887
272	-0.0204	0.1887
273	-0.0204	0.1887
274	-0.0204	0.1887
275	-0.0204	0.1887
276	-0.0204	0.1887
277	-0.0204	0.1887
278	-0.0204	0.1887
279	-0.0298	0.2026
280	-0.0298	0.2026
281	-0.0298	0.2026
282	-0.0298	0.2026
283	-0.0298	0.2026
284	-0.0298	0.2026
285	-0.0496	0.2097
286	-0.0496	0.2097
287	-0.0496	0.2097
288	-0.0496	0.2097
289	-0.0496	0.2097
290	-0.0403	0.1957
291	-0.0601	0.2027
292	-0.0601	0.2027
293	-0.0601	0.2027
294	-0.0601	0.2027
295	-0.08	0.2097
296	-0.08	0.2097
297	-0.08	0.2097
298	-0.08	0.2097
299	-0.0998	0.2167
300	-0.0904	0.2027
301	-0.1103	0.2097
302	-0.1103	0.2097
303	-0.1103	0.2097
304	-0.1103	0.2097
305	-0.1301	0.2167
306	-0.1208	0.2028
307	-0.1406	0.2098
308	-0.1406	0.2098
309	-0.1406	0.2098
310	-0.1208	0.2028
311	-0.1301	0.2167
312	-0.1103	0.2097
313	-0.0998	0.2167
314	-0.08	0.2097
315	-0.08	0.2097
316	-0.0695	0.2167
317	-0.0695	0.2167
318	-0.0695	0.2167
319	-0.0695	0.2167
320	-0.0695	0.2167
321	-0.0695	0.2167
322	-0.0695	0.2167
323	-0.0893	0.2237
324	-0.0893	0.2237
325	-0.0893	0.2237
326	-0.0893	0.2237
327	-0.0893	0.2237
328	-0.0893	0.2237
329	-0.0893	0.2237
330	-0.0893	0.2237
331	-0.0893	0.2237
332	-0.0893	0.2237
333	-0.0893	0.2237
334	-0.0893	0.2237
335	-0.0893	0.2237
336	-0.1092	0.2307
337	-0.1092	0.2307
338	-0.1092	0.2307
339	-0.1092	0.2307
340	-0.1092	0.2307
341	-0.129	0.2377
342	-0.1197	0.2237
343	-0.1197	0.2237
344	-0.1395	0.2307
345	-0.1395	0.2307
346	-0.1395	0.2307
347	-0.1593	0.2377
348	-0.1593	0.2377
349	-0.15	0.2238
350	-0.1698	0.2308
351	-0.1698	0.2308
352	-0.1698	0.2308
353	-0.1698	0.2308
354	-0.1803	0.2238
355	-0.1803	0.2238
356	-0.2001	0.2308
357	-0.2001	0.2308
358	-0.2001	0.2308
359	-0.2001	0.2308
360	-0.2001	0.2308
361	-0.2001	0.2308
362	-0.1803	0.2238
363	-0.1897	0.2378
364	-0.1792	0.2447
365	-0.1593	0.2377
366	-0.1489	0.2447
367	-0.1489	0.2447
368	-0.1489	0.2447
369	-0.1489	0.2447
370	-0.1489	0.2447
371	-0.1489	0.2447
372	-0.1489	0.2447
373	-0.1489	0.2447
374	-0.1489	0.2447
375	-0.1687	0.2517
376	-0.1687	0.2517
377	-0.1687	0.2517
378	-0.1687	0.2517
379	-0.1687	0.2517
380	-0.1687	0.2517
381	-0.1687	0.2517
382	-0.1687	0.2517
383	-0.1687	0.2517
384	-0.1687	0.2517
385	-0.1687	0.2517
386	-0.1687	0.2517
387	-0.1687	0.2517
388	-0.1886	0.2587
389	-0.1886	0.2587
390	-0.1886	0.2587
391	-0.1792	0.2447
392	-0.199	0.2518
393	-0.199	0.2518
394	-0.199	0.2518
395	-0.2189	0.2588
396	-0.2189	0.2588
397	-0.2189	0.2588
398	-0.2387	0.2658
399	-0.2387	0.2658
400	-0.2387	0.2658
401	-0.2492	0.2588
402	-0.2492	0.2588
403	-0.2492	0.2588
404	-0.2492	0.2588
405	-0.2492	0.2588
406	-0.269	0.2658
407	-0.2597	0.2518
408	-0.2795	0.2589
409	-0.2795	0.2589
410	-0.2795	0.2589
411	-0.2795	0.2589
412	-0.2795	0.2589
413	-0.2597	0.2518
414	-0.269	0.2658
415	-0.2492	0.2588
416	-0.2387	0.2658
417	-0.2387	0.2658
418	-0.2387	0.2658
419	-0.2189	0.2588
420	-0.2189	0.2588
421	-0.2189	0.2588
422	-0.2387	0.2658
423	-0.2387	0.2658
424	-0.2387	0.2658
425	-0.2387	0.2658
426	-0.2586	0.2728
427	-0.2586	0.2728
428	-0.2586	0.2728
429	-0.2387	0.2658
430	-0.2387	0.2658
431	-0.2387	0.2658
432	-0.2586	0.2728
433	-0.2586	0.2728
434	-0.2586	0.2728
435	-0.2586	0.2728
436	-0.2586	0.2728
437	-0.2492	0.2588
438	-0.269	0.2658
439	-0.269	0.2658
440	-0.269	0.2658
441	-0.2889	0.2728
442	-0.2889	0.2728
443	-0.2889	0.2728
444	-0.3087	0.2798
445	-0.2994	0.2659
446	-0.2994	0.2659
447	-0.2994	0.2659
448	-0.3192	0.2729
449	-0.3192	0.2729
450	-0.3192	0.2729
451	-0.3192	0.2729
452	-0.3297	0.2659
453	-0.3297	0.2659
454	-0.3297	0.2659
455	-0.3495	0.2729
456	-0.3495	0.2729
457	-0.3495	0.2729
458	-0.3495	0.2729
459	-0.3495	0.2729
460	-0.3297	0.2659
461	-0.3192	0.2729
462	-0.3192	0.2729
463	-0.2994	0.2659
464	-0.2994	0.2659
465	-0.3087	0.2798
466	-0.3087	0.2798
467	-0.3087	0.2798
468	-0.3087	0.2798
469	-0.3087	0.2798
470	-0.3087	0.2798
471	-0.3286	0.2869
472	-0.3192	0.2729
473	-0.3192	0.2729
474	-0.3192	0.2729
475	-0.3192	0.2729
476	-0.3192	0.2729
477	-0.3192	0.2729
478	-0.3192	0.2729
479	-0.3192	0.2729
480	-0.3192	0.2729
481	-0.3192	0.2729
482	-0.3192	0.2729
483	-0.339	0.2799
484	-0.339	0.2799
485	-0.339	0.2799
486	-0.3589	0.2869
487	-0.3589	0.2869
488	-0.3589	0.2869
489	-0.3589	0.2869
490	-0.3787	0.2939
491	-0.3694	0.2799
492	-0.3694	0.2799
493	-0.3892	0.2869
494	-0.3892	0.2869
495	-0.3798	0.273
496	-0.3997	0.28
497	-0.3997	0.28
498	-0.3997	0.28
499	-0.4195	0.287
500	-0.4195	0.287
501	-0.4102	0.273
502	-0.4102	0.273
503	-0.4195	0.287
504	-0.4195	0.287
505	-0.3997	0.28
506	-0.4091	0.2939
507	-0.3892	0.2869
508	-0.3694	0.2799
509	-0.3787	0.2939
510	-0.3787	0.2939
511	-0.3787	0.2939
512	-0.3787	0.2939
513	-0.3787	0.2939
514	-0.3787	0.2939
515	-0.3787	0.2939
516	-0.3787	0.2939
517	-0.3787	0.2939
518	-0.3787	0.2939
519	-0.3787	0.2939
520	-0.3787	0.2939
521	-0.3787	0.2939
522	-0.3787	0.2939
523	-0.3787	0.2939
524	-0.3986	0.3009
525	-0.3986	0.3009
526	-0.3986	0.3009
527	-0.3986	0.3009
528	-0.3892	0.2869
529	-0.3986	0.3009
530	-0.4091	0.2939
531	-0.4091	0.2939
532	-0.4091	0.2939
533	-0.4289	0.301
534	-0.4289	0.301
535	-0.4195	0.287
536	-0.4394	0.294
537	-0.4394	0.294
538	-0.4394	0.294
539	-0.4394	0.294
540	-0.4394	0.294
541	-0.4394	0.294
542	-0.4592	0.301
543	-0.4592	0.301
544	-0.4592	0.301
545	-0.4791	0.308
546	-0.4697	0.294
547	-0.4895	0.301
548	-0.4895	0.301
549	-0.5094	0.3081
550	-0.5	0.2941
551	-0.5	0.2941
552	-0.5	0.2941
553	-0.5	0.2941
554	-0.5	0.2941
555	-0.4895	0.301
556	-0.4697	0.294
557	-0.4791	0.308
558	-0.4686	0.315
559	-0.4686	0.315
560	-0.4487	0.308
561	-0.4581	0.322
562	-0.4581	0.322
563	-0.4581	0.322
564	-0.4581	0.322
565	-0.4487	0.308
566	-0.4686	0.315
567	-0.4686	0.315
568	-0.4686	0.315
569	-0.4686	0.315
570	-0.478	0.329
571	-0.478	0.329
572	-0.478	0.329
573	-0.478	0.329
574	-0.478	0.329
575	-0.478	0.329
576	-0.4686	0.315
577	-0.4884	0.322
578	-0.4884	0.322
579	-0.4884	0.322
580	-0.5083	0.329
581	-0.5083	0.329
582	-0.5083	0.329
583	-0.5083	0.329
584	-0.5281	0.336
585	-0.5281	0.336
586	-0.5188	0.322
587	-0.5188	0.322
588	-0.5386	0.329
589	-0.5386	0.329
590	-0.5386	0.329
591	-0.5491	0.3221
592	-0.5491	0.3221
593	-0.5491	0.3221
594	-0.5689	0.3291
595	-0.5595	0.3151
596	-0.5794	0.3221
597	-0.5794	0.3221
598	-0.5794	0.3221
599	-0.5794	0.3221
600	-0.5992	0.3291
601	-0.5992	0.3291
602	-0.5992	0.3291
603	-0.5992	0.3291
604	-0.5992	0.3291
605	-0.5992	0.3291
606	-0.5888	0.3361
607	-0.5888	0.3361
608	-0.5783	0.3431
609	-0.5783	0.3431
610	-0.5584	0.3361
611	-0.5678	0.35
612	-0.5678	0.35
613	-0.5678	0.35
614	-0.5678	0.35
615	-0.5678	0.35
616	-0.5678	0.35
617	-0.5584	0.3361
618	-0.5584	0.3361
619	-0.5783	0.3431
620	-0.5783	0.3431
621	-0.5783	0.3431
622	-0.5783	0.3431
623	-0.5783	0.3431
624	-0.5783	0.3431
625	-0.5981	0.3501
626	-0.5981	0.3501
627	-0.5888	0.3361
628	-0.5888	0.3361
629	-0.6086	0.3431
630	-0.6086	0.3431
631	-0.6086	0.3431
632	-0.6086	0.3431
633	-0.6285	0.3501
634	-0.6191	0.3361
635	-0.6191	0.3361
636	-0.6389	0.3431
637	-0.6389	0.3431
638	-0.6389	0.3431
639	-0.6588	0.3502
640	-0.6494	0.3362
641	-0.6494	0.3362
642	-0.6692	0.3432
643	-0.6599	0.3292
644	-0.6599	0.3292
645	-0.6797	0.3362
646	-0.6797	0.3362
647	-0.6797	0.3362
648	-0.6996	0.3432
649	-0.6996	0.3432
650	-0.6996	0.3432
651	-0.71	0.3363
652	-0.71	0.3363
653	-0.71	0.3363
654	-0.7299	0.3433
655	-0.7299	0.3433
656	-0.7299	0.3433
657	-0.7299	0.3433
658	-0.7299	0.3433
659	-0.7299	0.3433
660	-0.7194	0.3502
661	-0.6996	0.3432
662	-0.6996	0.3432
663	-0.6891	0.3502
664	-0.6891	0.3502
665	-0.6891	0.3502
666	-0.6891	0.3502
667	-0.6891	0.3502
668	-0.6891	0.3502
669	-0.6996	0.3432
670	-0.6996	0.3432
671	-0.6996	0.3432
672	-0.6996	0.3432
673	-0.6996	0.3432
674	-0.6996	0.3432
675	-0.7194	0.3502
676	-0.7194	0.3502
677	-0.7194	0.3502
678	-0.7194	0.3502
679	-0.7194	0.3502
680	-0.7194	0.3502
681	-0.7194	0.3502
682	-0.7194	0.3502
683	-0.7393	0.3573
684	-0.7393	0.3573
685	-0.7393	0.3573
686	-0.7393	0.3573
687	-0.7591	0.3643
688	-0.7497	0.3503
689	-0.7497	0.3503
690	-0.7696	0.3573
691	-0.7696	0.3573
692	-0.7696	0.3573
693	-0.7696	0.3573
694	-0.7894	0.3643
695	-0.7894	0.3643
696	-0.7894	0.3643
697	-0.78	0.3503
698	-0.7999	0.3573
699	-0.7999	0.3573
700	-0.7999	0.3573
701	-0.8197	0.3643
702	-0.8104	0.3504
703	-0.8104	0.3504
704	-0.8104	0.3504
705	-0.8302	0.3574
706	-0.8302	0.3574
707	-0.8501	0.3644
708	-0.8501	0.3644
709	-0.8407	0.3504
710	-0.8605	0.3574
711	-0.8605	0.3574
712	-0.8605	0.3574
713	-0.8605	0.3574
714	-0.8605	0.3574
715	-0.8605	0.3574
716	-0.8501	0.3644
717	-0.8302	0.3574
718	-0.8302	0.3574
719	-0.8197	0.3643
720	-0.8197	0.3643
721	-0.8197	0.3643
722	-0.8197	0.3643
723	-0.8197	0.3643
724	-0.8197	0.3643
725	-0.8197	0.3643
726	-0.8396	0.3714
727	-0.8396	0.3714
728	-0.8396	0.3714
729	-0.8396	0.3714
730	-0.8396	0.3714
731	-0.8396	0.3714
732	-0.8396	0.3714
733	-0.8594	0.3784
734	-0.8594	0.3784
735	-0.8594	0.3784
736	-0.8594	0.3784
737	-0.8594	0.3784
738	-0.8594	0.3784
739	-0.8594	0.3784
740	-0.8793	0.3854
741	-0.8699	0.3714
742	-0.8699	0.3714
743	-0.8793	0.3854
744	-0.8793	0.3854
745	-0.8793	0.3854
746	-0.8991	0.3924
747	-0.8991	0.3924
748	-0.8991	0.3924
749	-0.8991	0.3924
750	-0.8897	0.3784
751	-0.9096	0.3854
752	-0.9096	0.3854
753	-0.9096	0.3854
754	-0.9294	0.3924
755	-0.9294	0.3924
756	-0.9201	0.3784
757	-0.9201	0.3784
758	-0.9399	0.3855
759	-0.9399	0.3855
760	-0.9399	0.3855
761	-0.9504	0.3785
762	-0.9504	0.3785
763	-0.9504	0.3785
764	-0.9702	0.3855
765	-0.9702	0.3855
766	-0.9702	0.3855
767	-0.9901	0.3925
768	-0.9901	0.3925
769	-0.9702	0.3855
770	-0.9796	0.3995
771	-0.9598	0.3925
772	-0.9691	0.4065
773	-0.9493	0.3994
774	-0.9294	0.3924
775	-0.9388	0.4064
776	-0.9388	0.4064
777	-0.9388	0.4064
778	-0.9388	0.4064
779	-0.9388	0.4064
780	-0.9587	0.4134
781	-0.9587	0.4134
782	-0.9493	0.3994
783	-0.9493	0.3994
784	-0.9493	0.3994
785	-0.9493	0.3994
786	-0.9493	0.3994
787	-0.9587	0.4134
788	-0.9587	0.4134
789	-0.9587	0.4134
790	-0.9587	0.4134
791	-0.9587	0.4134
792	-0.9785	0.4204
793	-0.9785	0.4204
794	-0.9785	0.4204
795	-0.9785	0.4204
796	-0.9691	0.4065
797	-0.989	0.4135
798	-0.989	0.4135
799	-0.989	0.4135
800	-1.0088	0.4205
801	-1.0088	0.4205
802	-1.0088	0.4205
803	-1.0088	0.4205
804	-1.0287	0.4275
805	-1.0287	0.4275
806	-1.0287	0.4275
807	-1.0193	0.4135
808	-1.0193	0.4135
809	-1.0391	0.4205
810	-1.0391	0.4205
811	-1.0391	0.4205
812	-1.059	0.4275
813	-1.059	0.4275
814	-1.059	0.4275
815	-1.059	0.4275
816	-1.0788	0.4345
817	-1.0788	0.4345
818	-1.0695	0.4206
819	-1.0788	0.4345
820	-1.0788	0.4345
821	-1.0788	0.4345
822	-1.059	0.4275
823	-1.0485	0.4345
824	-1.0485	0.4345
825	-1.0579	0.4485
826	-1.038	0.4415
827	-1.038	0.4415
828	-1.038	0.4415
829	-1.038	0.4415
830	-1.0579	0.4485
831	-1.0579	0.4485
832	-1.0579	0.4485
833	-1.0485	0.4345
834	-1.0485	0.4345
835	-1.0485	0.4345
836	-1.0485	0.4345
837	-1.0485	0.4345
838	-1.0579	0.4485
839	-1.0579	0.4485
840	-1.0777	0.4555
841	-1.0777	0.4555
842	-1.0777	0.4555
843	-1.0777	0.4555
844	-1.0777	0.4555
845	-1.0683	0.4415
846	-1.0882	0.4485
847	-1.0882	0.4485
848	-1.0882	0.4485
849	-1.0882	0.4485
850	-1.108	0.4555
851	-1.108	0.4555
852	-1.108	0.4555
853	-1.108	0.4555
854	-1.108	0.4555
855	-1.1279	0.4625
856	-1.1279	0.4625
857	-1.1279	0.4625
858	-1.1279	0.4625
859	-1.1477	0.4696
860	-1.1477	0.4696
861	-1.1384	0.4556
862	-1.1384	0.4556
863	-1.1582	0.4626
864	-1.1582	0.4626
865	-1.1582	0.4626
866	-1.178	0.4696
867	-1.1582	0.4626
868	-1.1582	0.4626
869	-1.1477	0.4696
870	-1.1477	0.4696
871	-1.1373	0.4765
872	-1.1373	0.4765
873	-1.1174	0.4695
874	-1.1268	0.4835
875	-1.1268	0.4835
876	-1.1268	0.4835
877	-1.1268	0.4835
878	-1.1268	0.4835
879	-1.1268	0.4835
880	-1.1268	0.4835
881	-1.1268	0.4835
882	-1.1268	0.4835
883	-1.1268	0.4835
884	-1.1268	0.4835
885	-1.1268	0.4835
886	-1.1268	0.4835
887	-1.1268	0.4835
888	-1.1361	0.4975
889	-1.1361	0.4975
890	-1.156	0.5045
891	-1.156	0.5045
892	-1.1466	0.4905
893	-1.1466	0.4905
894	-1.1466	0.4905
895	-1.1466	0.4905
896	-1.1466	0.4905
897	-1.1665	0.4975
898	-1.1665	0.4975
899	-1.1665	0.4975
900	-1.1665	0.4975
901	-1.1863	0.5045
902	-1.1863	0.5045
903	-1.1863	0.5045
904	-1.1769	0.4906
905	-1.1769	0.4906
906	-1.1968	0.4976
907	-1.2062	0.5115
908	-1.2062	0.5115
909	-1.226	0.5186
910	-1.2166	0.5046
911	-1.2166	0.5046
912	-1.2166	0.5046
913	-1.2365	0.5116
914	-1.2365	0.5116
915	-1.2365	0.5116
916	-1.2365	0.5116
917	-1.2469	0.5046
918	-1.2563	0.5186
919	-1.2365	0.5116
920	-1.2365	0.5116
921	-1.2458	0.5256
922	-1.226	0.5186
923	-1.2155	0.5255
924	-1.1957	0.5185
925	-1.2051	0.5325
926	-1.2051	0.5325
927	-1.2051	0.5325
928	-1.2051	0.5325
929	-1.2051	0.5325
930	-1.2051	0.5325
931	-1.2051	0.5325
932	-1.2051	0.5325
933	-1.2051	0.5325
934	-1.2051	0.5325
935	-1.2051	0.5325
936	-1.2051	0.5325
937	-1.2051	0.5325
938	-1.2051	0.5325
939	-1.2051	0.5325
940	-1.2051	0.5325
941	-1.2051	0.5325
942	-1.2051	0.5325
943	-1.2144	0.5465
944	-1.2343	0.5535
945	-1.2343	0.5535
946	-1.2343	0.5535
947	-1.2343	0.5535
948	-1.2541	0.5605
949	-1.2447	0.5465
950	-1.2447	0.5465
951	-1.2447	0.5465
952	-1.2646	0.5535
953	-1.2646	0.5535
954	-1.2646	0.5535
955	-1.2646	0.5535
956	-1.2646	0.5535
957	-1.2844	0.5605
958	-1.2844	0.5605
959	-1.2844	0.5605
960	-1.2844	0.5605
961	-1.3043	0.5676
962	-1.3043	0.5676
963	-1.2949	0.5536
964	-1.2949	0.5536
965	-1.2949	0.5536
966	-1.3147	0.5606
967	-1.3147	0.5606
968	-1.3147	0.5606
969	-1.3147	0.5606
970	-1.3241	0.5746
971	-1.3241	0.5746
972	-1.3043	0.5676
973	-1.3136	0.5815
974	-1.2938	0.5745
975	-1.3032	0.5885
976	-1.2833	0.5815
977	-1.2833	0.5815
978	-1.2833	0.5815
979	-1.2833	0.5815
980	-1.2927	0.5955
981	-1.2833	0.5815
982	-1.2833	0.5815
983	-1.2833	0.5815
984	-1.2833	0.5815
985	-1.2833	0.5815
986	-1.3125	0.6025
987	-1.3125	0.6025
988	-1.3125	0.6025
989	-1.3125	0.6025
990	-1.3125	0.6025
991	-1.3125	0.6025
992	-1.3125	0.6025
993	-1.3125	0.6025
994	-1.3125	0.6025
995	-1.3125	0.6025
996	-1.3125	0.6025
997	-1.3125	0.6025
998	-1.3125	0.6025
999	-1.3324	0.6095
1000	-1.3324	0.6095
1001	-1.3324	0.6095
1002	-1.3324	0.6095
1003	-1.3522	0.6165
1004	-1.3522	0.6165
1005	-1.3429	0.6025
1006	-1.3429	0.6025
1007	-1.3627	0.6095
1008	-1.3627	0.6095
1009	-1.3627	0.6095
1010	-1.3627	0.6095
1011	-1.3825	0.6166
1012	-1.3825	0.6166
1013	-1.3825	0.6166
1014	-1.3825	0.6166
1015	-1.4024	0.6236
1016	-1.4024	0.6236
1017	-1.4024	0.6236
1018	-1.4024	0.6236
1019	-1.4024	0.6236
1020	-1.3825	0.6166
1021	-1.3919	0.6305
1022	-1.3721	0.6235
1023	-1.3721	0.6235
1024	-1.3814	0.6375
1025	-1.3616	0.6305
1026	-1.3616	0.6305
1027	-1.3616	0.6305
1028	-1.3616	0.6305
1029	-1.3616	0.6305
1030	-1.3616	0.6305
1031	-1.3814	0.6375
1032	-1.3814	0.6375
1033	-1.3814	0.6375
1034	-1.3814	0.6375
1035	-1.3814	0.6375
1036	-1.3814	0.6375
1037	-1.3814	0.6375
1038	-1.3814	0.6375
1039	-1.4013	0.6445
1040	-1.4013	0.6445
1041	-1.4013	0.6445
1042	-1.4013	0.6445
1043	-1.4013	0.6445
1044	-1.4013	0.6445
1045	-1.4013	0.6445
1046	-1.4211	0.6515
1047	-1.4211	0.6515
1048	-1.4211	0.6515
1049	-1.4211	0.6515
1050	-1.4211	0.6515
1051	-1.441	0.6585
1052	-1.441	0.6585
1053	-1.441	0.6585
1054	-1.441	0.6585
1055	-1.4608	0.6656
1056	-1.4515	0.6516
1057	-1.4515	0.6516
1058	-1.4515	0.6516
1059	-1.4713	0.6586
1060	-1.4713	0.6586
1061	-1.4713	0.6586
1062	-1.4713	0.6586
1063	-1.4911	0.6656
1064	-1.4911	0.6656
1065	-1.4818	0.6516
1066	-1.4911	0.6656
1067	-1.5016	0.6586
1068	-1.5016	0.6586
1069	-1.511	0.6726
1070	-1.4911	0.6656
1071	-1.4911	0.6656
1072	-1.4807	0.6726
1073	-1.4608	0.6656
1074	-1.4702	0.6795
1075	-1.4702	0.6795
1076	-1.4503	0.6725
1077	-1.4503	0.6725
1078	-1.4503	0.6725
1079	-1.4503	0.6725
1080	-1.4503	0.6725
1081	-1.4503	0.6725
1082	-1.4702	0.6795
1083	-1.4597	0.6865
1084	-1.4597	0.6865
1085	-1.4796	0.6935
1086	-1.4796	0.6935
1087	-1.4796	0.6935
1088	-1.4796	0.6935
1089	-1.4597	0.6865
1090	-1.4796	0.6935
1091	-1.4796	0.6935
1092	-1.4796	0.6935
1093	-1.4796	0.6935
1094	-1.4889	0.7075
1095	-1.4889	0.7075
1096	-1.4994	0.7005
1097	-1.4994	0.7005
1098	-1.4994	0.7005
1099	-1.4994	0.7005
1100	-1.4994	0.7005
1101	-1.5193	0.7075
1102	-1.5193	0.7075
1103	-1.5193	0.7075
1104	-1.5193	0.7075
1105	-1.5193	0.7075
1106	-1.5391	0.7146
1107	-1.5391	0.7146
1108	-1.5391	0.7146
1109	-1.5391	0.7146
1110	-1.5297	0.7006
1111	-1.5496	0.7076
1112	-1.5496	0.7076
1113	-1.5496	0.7076
1114	-1.5496	0.7076
1115	-1.5496	0.7076
1116	-1.5694	0.7146
1117	-1.5694	0.7146
1118	-1.5694	0.7146
1119	-1.5893	0.7216
1120	-1.5893	0.7216
1121	-1.5893	0.7216
1122	-1.5893	0.7216
1123	-1.5694	0.7146
1124	-1.5788	0.7286
1125	-1.5589	0.7216
1126	-1.5485	0.7285
1127	-1.5485	0.7285
1128	-1.5485	0.7285
1129	-1.5578	0.7425
1130	-1.538	0.7355
1131	-1.5578	0.7425
1132	-1.5578	0.7425
1133	-1.5578	0.7425
1134	-1.5578	0.7425
1135	-1.5578	0.7425
1136	-1.5578	0.7425
1137	-1.5578	0.7425
1138	-1.5578	0.7425
1139	-1.5578	0.7425
1140	-1.5578	0.7425
1141	-1.5578	0.7425
1142	-1.5578	0.7425
1143	-1.5578	0.7425
1144	-1.5777	0.7495
1145	-1.5578	0.7425
1146	-1.5871	0.7635
1147	-1.5871	0.7635
1148	-1.5871	0.7635
1149	-1.5871	0.7635
1150	-1.5871	0.7635
1151	-1.6069	0.7705
1152	-1.5975	0.7565
1153	-1.5975	0.7565
1154	-1.5975	0.7565
1155	-1.6174	0.7636
1156	-1.6174	0.7636
1157	-1.6174	0.7636
1158	-1.6174	0.7636
1159	-1.6174	0.7636
1160	-1.6372	0.7706
1161	-1.6372	0.7706
1162	-1.6372	0.7706
1163	-1.6372	0.7706
1164	-1.6372	0.7706
1165	-1.6571	0.7776
1166	-1.6571	0.7776
1167	-1.6477	0.7636
1168	-1.6571	0.7776
1169	-1.6571	0.7776
1170	-1.6372	0.7706
1171	-1.6372	0.7706
1172	-1.6466	0.7845
1173	-1.6267	0.7775
1174	-1.6267	0.7775
1175	-1.6267	0.7775
1176	-1.6163	0.7845
1177	-1.6163	0.7845
1178	-1.6361	0.7915
1179	-1.6361	0.7915
1180	-1.6361	0.7915
1181	-1.6361	0.7915
1182	-1.6361	0.7915
1183	-1.6361	0.7915
1184	-1.6361	0.7915
1185	-1.6361	0.7915
1186	-1.6361	0.7915
1187	-1.6361	0.7915
1188	-1.6361	0.7915
1189	-1.6361	0.7915
1190	-1.6361	0.7915
1191	-1.6361	0.7915
1192	-1.6361	0.7915
1193	-1.656	0.7985
1194	-1.656	0.7985
1195	-1.656	0.7985
1196	-1.656	0.7985
1197	-1.656	0.7985
1198	-1.656	0.7985
1199	-1.6758	0.8055
1200	-1.6758	0.8055
1201	-1.6758	0.8055
1202	-1.6758	0.8055
1203	-1.6956	0.8126
1204	-1.6956	0.8126
1205	-1.6956	0.8126
1206	-1.6956	0.8126
1207	-1.6956	0.8126
1208	-1.7061	0.8056
1209	-1.7061	0.8056
1210	-1.7061	0.8056
1211	-1.726	0.8126
1212	-1.726	0.8126
1213	-1.726	0.8126
1214	-1.726	0.8126
1215	-1.726	0.8126
1216	-1.7458	0.8196
1217	-1.7458	0.8196
1218	-1.7458	0.8196
1219	-1.7458	0.8196
1220	-1.7458	0.8196
1221	-1.726	0.8126
1222	-1.7353	0.8266
1223	-1.7155	0.8196
1224	-1.7155	0.8196
1225	-1.705	0.8265
1226	-1.705	0.8265
1227	-1.705	0.8265
1228	-1.7144	0.8405
1229	-1.7144	0.8405
1230	-1.7144	0.8405
1231	-1.7144	0.8405
1232	-1.7144	0.8405
1233	-1.7144	0.8405
1234	-1.7144	0.8405
1235	-1.7144	0.8405
1236	-1.7144	0.8405
1237	-1.7144	0.8405
1238	-1.7238	0.8545
1239	-1.7238	0.8545
1240	-1.7238	0.8545
1241	-1.7238	0.8545
1242	-1.7238	0.8545
1243	-1.7238	0.8545
1244	-1.7238	0.8545
1245	-1.7238	0.8545
1246	-1.7238	0.8545
1247	-1.7238	0.8545
1248	-1.7238	0.8545
1249	-1.7238	0.8545
1250	-1.7436	0.8615
1251	-1.7436	0.8615
1252	-1.7436	0.8615
1253	-1.7436	0.8615
1254	-1.7634	0.8685
1255	-1.7634	0.8685
1256	-1.7634	0.8685
1257	-1.7541	0.8545
1258	-1.7634	0.8685
1259	-1.7541	0.8545
1260	-1.7541	0.8545
1261	-1.7739	0.8615
1262	-1.7739	0.8615
1263	-1.7739	0.8615
1264	-1.7739	0.8615
1265	-1.7938	0.8686
1266	-1.7938	0.8686
1267	-1.7938	0.8686
1268	-1.7938	0.8686
1269	-1.7938	0.8686
1270	-1.8136	0.8756
1271	-1.8031	0.8825
1272	-1.8031	0.8825
1273	-1.7833	0.8755
1274	-1.7927	0.8895
1275	-1.7728	0.8825
1276	-1.7728	0.8825
1277	-1.7623	0.8895
1278	-1.7623	0.8895
1279	-1.7623	0.8895
1280	-1.7623	0.8895
1281	-1.7519	0.8964
1282	-1.7519	0.8964
1283	-1.7519	0.8964
1284	-1.7717	0.9035
1285	-1.7717	0.9035
1286	-1.7717	0.9035
1287	-1.7717	0.9035
1288	-1.7717	0.9035
1289	-1.7717	0.9035
1290	-1.7717	0.9035
1291	-1.7612	0.9104
1292	-1.7612	0.9104
1293	-1.7717	0.9035
1294	-1.7811	0.9174
1295	-1.7811	0.9174
1296	-1.7811	0.9174
1297	-1.7811	0.9174
1298	-1.7811	0.9174
1299	-1.7811	0.9174
1300	-1.7811	0.9174
1301	-1.7811	0.9174
1302	-1.7811	0.9174
1303	-1.8009	0.9244
1304	-1.8009	0.9244
1305	-1.8009	0.9244
1306	-1.8009	0.9244
1307	-1.8009	0.9244
1308	-1.7916	0.9105
1309	-1.8009	0.9244
1310	-1.8009	0.9244
1311	-1.8114	0.9175
1312	-1.8114	0.9175
1313	-1.8114	0.9175
1314	-1.8114	0.9175
1315	-1.8208	0.9315
1316	-1.8208	0.9315
1317	-1.8208	0.9315
1318	-1.8208	0.9315
1319	-1.8009	0.9244
1320	-1.7905	0.9314
1321	-1.7998	0.9454
1322	-1.78	0.9384
1323	-1.78	0.9384
1324	-1.7695	0.9454
1325	-1.7695	0.9454
1326	-1.7695	0.9454
1327	-1.7695	0.9454
1328	-1.7695	0.9454
1329	-1.7695	0.9454
1330	-1.7789	0.9593
1331	-1.7789	0.9593
1332	-1.759	0.9523
1333	-1.759	0.9523
1334	-1.759	0.9523
1335	-1.7684	0.9663
1336	-1.7684	0.9663
1337	-1.7684	0.9663
1338	-1.7684	0.9663
1339	-1.7684	0.9663
1340	-1.7684	0.9663
1341	-1.7684	0.9663
1342	-1.7684	0.9663
1343	-1.7684	0.9663
1344	-1.7684	0.9663
1345	-1.7684	0.9663
1346	-1.7684	0.9663
1347	-1.7684	0.9663
1348	-1.7778	0.9803
1349	-1.7778	0.9803
1350	-1.7778	0.9803
1351	-1.7976	0.9873
1352	-1.7976	0.9873
1353	-1.7976	0.9873
1354	-1.7976	0.9873
1355	-1.7976	0.9873
1356	-1.8175	0.9943
1357	-1.8175	0.9943
1358	-1.8175	0.9943
1359	-1.8175	0.9943
1360	-1.8175	0.9943
1361	-1.8175	0.9943
1362	-1.8081	0.9803
1363	-1.8279	0.9874
1364	-1.8279	0.9874
1365	-1.8373	1.0013
1366	-1.8175	0.9943
1367	-1.8175	0.9943
1368	-1.807	1.0013
1369	-1.7871	0.9943
1370	-1.7767	1.0013
1371	-1.7568	0.9942
1372	-1.7662	1.0082
1373	-1.7463	1.0012
1374	-1.7463	1.0012
1375	-1.7557	1.0152
1376	-1.7359	1.0082
1377	-1.7359	1.0082
1378	-1.7359	1.0082
1379	-1.7452	1.0222
1380	-1.7452	1.0222
1381	-1.7452	1.0222
1382	-1.7254	1.0152
1383	-1.7348	1.0291
1384	-1.7348	1.0291
1385	-1.7348	1.0291
1386	-1.7348	1.0291
1387	-1.7348	1.0291
1388	-1.7149	1.0221
1389	-1.7243	1.0361
1390	-1.7243	1.0361
1391	-1.7243	1.0361
1392	-1.7243	1.0361
1393	-1.7243	1.0361
1394	-1.7243	1.0361
1395	-1.7243	1.0361
1396	-1.7441	1.0431
1397	-1.7441	1.0431
1398	-1.7535	1.0571
1399	-1.7535	1.0571
1400	-1.7535	1.0571
1401	-1.7535	1.0571
1402	-1.7535	1.0571
1403	-1.7535	1.0571
1404	-1.7535	1.0571
1405	-1.7441	1.0431
1406	-1.7535	1.0571
1407	-1.7734	1.0641
1408	-1.7734	1.0641
1409	-1.7734	1.0641
1410	-1.7734	1.0641
1411	-1.7734	1.0641
1412	-1.7734	1.0641
1413	-1.7932	1.0711
1414	-1.7932	1.0711
1415	-1.7932	1.0711
1416	-1.7932	1.0711
1417	-1.7932	1.0711
1418	-1.7932	1.0711
1419	-1.7932	1.0711
1420	-1.7827	1.0781
1421	-1.7629	1.0711
1422	-1.7524	1.0781
1423	-1.7419	1.085
1424	-1.7419	1.085
1425	-1.7315	1.092
1426	-1.7116	1.085
1427	-1.7116	1.085
1428	-1.721	1.099
1429	-1.7011	1.092
1430	-1.7011	1.092
1431	-1.7011	1.092
1432	-1.7011	1.092
1433	-1.7011	1.092
1434	-1.7105	1.1059
1435	-1.7105	1.1059
1436	-1.6907	1.0989
1437	-1.6907	1.0989
1438	-1.7	1.1129
1439	-1.7	1.1129
1440	-1.7	1.1129
1441	-1.7	1.1129
1442	-1.7	1.1129
1443	-1.6802	1.1059
1444	-1.6896	1.1199
1445	-1.6896	1.1199
1446	-1.6896	1.1199
1447	-1.7094	1.1269
1448	-1.7094	1.1269
1449	-1.7094	1.1269
1450	-1.7094	1.1269
1451	-1.7094	1.1269
1452	-1.7094	1.1269
1453	-1.7094	1.1269
1454	-1.7094	1.1269
1455	-1.7094	1.1269
1456	-1.7094	1.1269
1457	-1.7094	1.1269
1458	-1.7094	1.1269
1459	-1.7094	1.1269
1460	-1.7292	1.1339
1461	-1.7292	1.1339
1462	-1.7292	1.1339
1463	-1.7292	1.1339
1464	-1.7292	1.1339
1465	-1.7292	1.1339
1466	-1.7491	1.1409
1467	-1.7491	1.1409
1468	-1.7491	1.1409
1469	-1.7292	1.1339
1470	-1.7386	1.1479
1471	-1.7188	1.1409
1472	-1.7083	1.1478
1473	-1.7177	1.1618
1474	-1.6978	1.1548
1475	-1.678	1.1478
1476	-1.6874	1.1618
1477	-1.6675	1.1548
1478	-1.6675	1.1548
1479	-1.6675	1.1548
1480	-1.6675	1.1548
1481	-1.6675	1.1548
1482	-1.6675	1.1548
1483	-1.6769	1.1688
1484	-1.6769	1.1688
1485	-1.6769	1.1688
1486	-1.6769	1.1688
1487	-1.657	1.1617
1488	-1.657	1.1617
1489	-1.657	1.1617
1490	-1.6664	1.1757
1491	-1.6664	1.1757
1492	-1.6664	1.1757
1493	-1.6664	1.1757
1494	-1.6664	1.1757
1495	-1.6664	1.1757
1496	-1.6664	1.1757
1497	-1.6664	1.1757
1498	-1.6664	1.1757
1499	-1.6862	1.1827
1500	-1.6862	1.1827
1501	-1.6862	1.1827
1502	-1.6862	1.1827
1503	-1.6862	1.1827
1504	-1.6862	1.1827
1505	-1.6862	1.1827
1506	-1.7061	1.1898
1507	-1.7061	1.1898
1508	-1.7061	1.1898
1509	-1.7061	1.1898
1510	-1.7061	1.1898
1511	-1.7259	1.1968
1512	-1.7259	1.1968
1513	-1.7166	1.1828
1514	-1.7166	1.1828
1515	-1.7166	1.1828
1516	-1.7259	1.1968
1517	-1.7061	1.1898
1518	-1.7061	1.1898
1519	-1.6956	1.1967
1520	-1.6851	1.2037
1521	-1.6653	1.1967
1522	-1.6653	1.1967
1523	-1.6548	1.2037
1524	-1.635	1.1966
1525	-1.635	1.1966
1526	-1.6444	1.2106
1527	-1.6444	1.2106
1528	-1.6444	1.2106
1529	-1.6444	1.2106
1530	-1.6245	1.2036
1531	-1.6245	1.2036
1532	-1.6245	1.2036
1533	-1.6339	1.2176
1534	-1.6339	1.2176
1535	-1.6339	1.2176
1536	-1.6234	1.2246
1537	-1.6432	1.2316
1538	-1.6234	1.2246
1539	-1.6234	1.2246
1540	-1.6234	1.2246
1541	-1.6234	1.2246
1542	-1.6234	1.2246
1543	-1.6234	1.2246
1544	-1.6432	1.2316
1545	-1.6432	1.2316
1546	-1.6432	1.2316
1547	-1.6432	1.2316
1548	-1.6432	1.2316
1549	-1.6432	1.2316
1550	-1.6432	1.2316
1551	-1.6631	1.2386
1552	-1.6631	1.2386
1553	-1.6631	1.2386
1554	-1.6631	1.2386
1555	-1.6631	1.2386
1556	-1.6631	1.2386
1557	-1.6829	1.2456
1558	-1.6736	1.2316
1559	-1.6736	1.2316
1560	-1.6736	1.2316
1561	-1.6736	1.2316
1562	-1.6934	1.2386
1563	-1.6934	1.2386
1564	-1.6934	1.2386
1565	-1.6934	1.2386
1566	-1.6934	1.2386
1567	-1.6934	1.2386
1568	-1.6736	1.2316
1569	-1.6829	1.2456
1570	-1.6631	1.2386
1571	-1.6526	1.2456
1572	-1.6328	1.2386
1573	-1.6421	1.2525
1574	-1.6223	1.2455
1575	-1.6223	1.2455
1576	-1.6118	1.2525
1577	-1.6118	1.2525
1578	-1.6118	1.2525
1579	-1.6118	1.2525
1580	-1.6118	1.2525
1581	-1.6212	1.2665
1582	-1.6212	1.2665
1583	-1.6013	1.2595
1584	-1.6013	1.2595
1585	-1.6013	1.2595
1586	-1.6013	1.2595
1587	-1.6013	1.2595
1588	-1.6013	1.2595
1589	-1.6107	1.2734
1590	-1.6107	1.2734
1591	-1.6107	1.2734
1592	-1.6107	1.2734
1593	-1.6107	1.2734
1594	-1.6107	1.2734
1595	-1.6107	1.2734
1596	-1.6107	1.2734
1597	-1.6107	1.2734
1598	-1.6306	1.2805
1599	-1.6212	1.2665
1600	-1.6306	1.2805
1601	-1.6306	1.2805
1602	-1.6306	1.2805
1603	-1.6212	1.2665
1604	-1.6212	1.2665
1605	-1.6212	1.2665
1606	-1.6212	1.2665
1607	-1.641	1.2735
1608	-1.641	1.2735
1609	-1.641	1.2735
1610	-1.641	1.2735
1611	-1.641	1.2735
1612	-1.641	1.2735
1613	-1.6609	1.2805
1614	-1.6609	1.2805
1615	-1.6609	1.2805
1616	-1.6609	1.2805
1617	-1.6609	1.2805
1618	-1.6504	1.2875
1619	-1.6306	1.2805
1620	-1.6201	1.2874
1621	-1.6201	1.2874
1622	-1.6096	1.2944
1623	-1.5898	1.2874
1624	-1.5898	1.2874
1625	-1.5991	1.3014
1626	-1.5991	1.3014
1627	-1.5991	1.3014
1628	-1.5991	1.3014
1629	-1.5991	1.3014
1630	-1.5991	1.3014
1631	-1.5991	1.3014
1632	-1.5991	1.3014
1633	-1.5991	1.3014
1634	-1.5793	1.2944
1635	-1.5793	1.2944
1636	-1.5887	1.3083
1637	-1.5887	1.3083
1638	-1.5887	1.3083
1639	-1.5887	1.3083
1640	-1.5887	1.3083
1641	-1.5887	1.3083
1642	-1.5887	1.3083
1643	-1.5887	1.3083
1644	-1.5887	1.3083
1645	-1.5887	1.3083
1646	-1.5887	1.3083
1647	-1.5887	1.3083
1648	-1.5887	1.3083
1649	-1.5887	1.3083
1650	-1.5887	1.3083
1651	-1.6085	1.3154
1652	-1.6085	1.3154
1653	-1.6085	1.3154
1654	-1.6085	1.3154
1655	-1.6085	1.3154
1656	-1.6085	1.3154
1657	-1.6085	1.3154
1658	-1.6085	1.3154
1659	-1.6284	1.3224
1660	-1.6284	1.3224
1661	-1.6085	1.3154
1662	-1.6179	1.3293
1663	-1.598	1.3223
1664	-1.6074	1.3363
1665	-1.5876	1.3293
1666	-1.5677	1.3223
1667	-1.5771	1.3363
1668	-1.5572	1.3293
1669	-1.5572	1.3293
1670	-1.5374	1.3222
1671	-1.5468	1.3362
1672	-1.5468	1.3362
1673	-1.5468	1.3362
1674	-1.5468	1.3362
1675	-1.5468	1.3362
1676	-1.5468	1.3362
1677	-1.5468	1.3362
1678	-1.5468	1.3362
1679	-1.5468	1.3362
1680	-1.5468	1.3362
1681	-1.5561	1.3502
1682	-1.5468	1.3362
1683	-1.5468	1.3362
1684	-1.5468	1.3362
1685	-1.5269	1.3292
1686	-1.5269	1.3292
1687	-1.5269	1.3292
1688	-1.5468	1.3362
1689	-1.5468	1.3362
1690	-1.5468	1.3362
1691	-1.5468	1.3362
1692	-1.5666	1.3432
1693	-1.5666	1.3432
1694	-1.5666	1.3432
1695	-1.5572	1.3293
1696	-1.5572	1.3293
1697	-1.5572	1.3293
1698	-1.5771	1.3363
1699	-1.5771	1.3363
1700	-1.5771	1.3363
1701	-1.5677	1.3223
1702	-1.5876	1.3293
1703	-1.5876	1.3293
1704	-1.5876	1.3293
1705	-1.5876	1.3293
1706	-1.5876	1.3293
1707	-1.5876	1.3293
1708	-1.5876	1.3293
1709	-1.5771	1.3363
1710	-1.5572	1.3293
1711	-1.5374	1.3222
1712	-1.5468	1.3362
1713	-1.5269	1.3292
1714	-1.5363	1.3432
1715	-1.5164	1.3362
1716	-1.5164	1.3362
1717	-1.5164	1.3362
1718	-1.5164	1.3362
1719	-1.5164	1.3362
1720	-1.5164	1.3362
1721	-1.5164	1.3362
1722	-1.5164	1.3362
1723	-1.5164	1.3362
1724	-1.5164	1.3362
1725	-1.5164	1.3362
1726	-1.4966	1.3292
1727	-1.506	1.3432
1728	-1.506	1.3432
1729	-1.506	1.3432
1730	-1.5258	1.3502
1731	-1.5164	1.3362
1732	-1.5164	1.3362
1733	-1.5164	1.3362
1734	-1.5164	1.3362
1735	-1.5164	1.3362
1736	-1.5363	1.3432
1737	-1.5363	1.3432
1738	-1.5363	1.3432
1739	-1.5269	1.3292
1740	-1.5269	1.3292
1741	-1.5269	1.3292
1742	-1.5269	1.3292
1743	-1.5468	1.3362
1744	-1.5468	1.3362
1745	-1.5468	1.3362
1746	-1.5468	1.3362
1747	-1.5572	1.3293
1748	-1.5572	1.3293
1749	-1.5572	1.3293
1750	-1.5771	1.3363
1751	-1.5771	1.3363
1752	-1.5771	1.3363
1753	-1.5771	1.3363
1754	-1.5771	1.3363
1755	-1.5572	1.3293
1756	-1.5572	1.3293
1757	-1.5468	1.3362
1758	-1.5269	1.3292
1759	-1.5269	1.3292
1760	-1.5164	1.3362
1761	-1.5164	1.3362
1762	-1.4966	1.3292
1763	-1.4966	1.3292
1764	-1.4966	1.3292
1765	-1.4966	1.3292
1766	-1.4966	1.3292
1767	-1.4966	1.3292
1768	-1.4966	1.3292
1769	-1.4966	1.3292
1770	-1.506	1.3432
1771	-1.506	1.3432
1772	-1.506	1.3432
1773	-1.506	1.3432
1774	-1.506	1.3432
1775	-1.506	1.3432
1776	-1.506	1.3432
1777	-1.506	1.3432
1778	-1.506	1.3432
1779	-1.506	1.3432
1780	-1.4966	1.3292
1781	-1.5164	1.3362
1782	-1.5164	1.3362
1783	-1.5164	1.3362
1784	-1.5164	1.3362
1785	-1.5164	1.3362
1786	-1.5164	1.3362
1787	-1.5164	1.3362
1788	-1.5164	1.3362
1789	-1.5363	1.3432
1790	-1.5269	1.3292
1791	-1.5269	1.3292
1792	-1.5269	1.3292
1793	-1.5269	1.3292
1794	-1.5374	1.3222
1795	-1.5374	1.3222
1796	-1.5374	1.3222
1797	-1.5374	1.3222
1798	-1.5572	1.3293
1799	-1.5572	1.3293
1800	-1.5572	1.3293
1801	-1.5374	1.3222
1802	-1.5468	1.3362
1803	-1.5269	1.3292
1804	-1.5071	1.3222
1805	-1.5164	1.3362
1806	-1.4966	1.3292
1807	-1.4966	1.3292
1808	-1.4861	1.3361
1809	-1.4861	1.3361
1810	-1.4861	1.3361
1811	-1.4861	1.3361
1812	-1.4861	1.3361
1813	-1.4768	1.3222
1814	-1.4768	1.3222
1815	-1.4768	1.3222
1816	-1.4861	1.3361
1817	-1.4861	1.3361
1818	-1.4861	1.3361
1819	-1.4861	1.3361
1820	-1.4861	1.3361
1821	-1.4768	1.3222
1822	-1.4966	1.3292
1823	-1.4966	1.3292
1824	-1.4966	1.3292
1825	-1.4966	1.3292
1826	-1.4966	1.3292
1827	-1.4966	1.3292
1828	-1.4966	1.3292
1829	-1.5164	1.3362
1830	-1.5071	1.3222
1831	-1.5071	1.3222
1832	-1.5071	1.3222
1833	-1.5071	1.3222
1834	-1.5269	1.3292
1835	-1.5269	1.3292
1836	-1.5269	1.3292
1837	-1.5176	1.3152
1838	-1.5374	1.3222
1839	-1.5374	1.3222
1840	-1.5374	1.3222
1841	-1.5374	1.3222
1842	-1.5374	1.3222
1843	-1.5572	1.3293
1844	-1.5479	1.3153
1845	-1.5479	1.3153
1846	-1.5479	1.3153
1847	-1.5479	1.3153
1848	-1.528	1.3083
1849	-1.5374	1.3222
1850	-1.5176	1.3152
1851	-1.5071	1.3222
1852	-1.5071	1.3222
1853	-1.4966	1.3292
1854	-1.4966	1.3292
1855	-1.4966	1.3292
1856	-1.4966	1.3292
1857	-1.4966	1.3292
1858	-1.4768	1.3222
1859	-1.4768	1.3222
1860	-1.4768	1.3222
1861	-1.4768	1.3222
1862	-1.4768	1.3222
1863	-1.4768	1.3222
1864	-1.4768	1.3222
1865	-1.4768	1.3222
1866	-1.4768	1.3222
1867	-1.4768	1.3222
1868	-1.4768	1.3222
1869	-1.4768	1.3222
1870	-1.4768	1.3222
1871	-1.4768	1.3222
1872	-1.4768	1.3222
1873	-1.4768	1.3222
1874	-1.4768	1.3222
1875	-1.4768	1.3222
1876	-1.4872	1.3152
1877	-1.4872	1.3152
1878	-1.4872	1.3152
1879	-1.4872	1.3152
1880	-1.4872	1.3152
1881	-1.4872	1.3152
1882	-1.5071	1.3222
1883	-1.5071	1.3222
1884	-1.5071	1.3222
1885	-1.5071	1.3222
1886	-1.5071	1.3222
1887	-1.5269	1.3292
1888	-1.5176	1.3152
1889	-1.5176	1.3152
1890	-1.5176	1.3152
1891	-1.5374	1.3222
1892	-1.5374	1.3222
1893	-1.528	1.3083
1894	-1.528	1.3083
1895	-1.5374	1.3222
1896	-1.5374	1.3222
1897	-1.5176	1.3152
1898	-1.5176	1.3152
1899	-1.5071	1.3222
1900	-1.4872	1.3152
1901	-1.4872	1.3152
1902	-1.4768	1.3222
1903	-1.4768	1.3222
1904	-1.4768	1.3222
1905	-1.4768	1.3222
1906	-1.4768	1.3222
1907	-1.4768	1.3222
1908	-1.4768	1.3222
1909	-1.4768	1.3222
1910	-1.4768	1.3222
1911	-1.4768	1.3222
1912	-1.4768	1.3222
1913	-1.4569	1.3152
1914	-1.4569	1.3152
1915	-1.4569	1.3152
1916	-1.4569	1.3152
1917	-1.4569	1.3152
1918	-1.4569	1.3152
1919	-1.4569	1.3152
1920	-1.4569	1.3152
1921	-1.4569	1.3152
1922	-1.4569	1.3152
1923	-1.4768	1.3222
1924	-1.4768	1.3222
1925	-1.4768	1.3222
1926	-1.4768	1.3222
1927	-1.4768	1.3222
1928	-1.4674	1.3082
1929	-1.4674	1.3082
1930	-1.4872	1.3152
1931	-1.4872	1.3152
1932	-1.4872	1.3152
1933	-1.4872	1.3152
1934	-1.4872	1.3152
1935	-1.4977	1.3082
1936	-1.4977	1.3082
1937	-1.4977	1.3082
1938	-1.4977	1.3082
1939	-1.5176	1.3152
1940	-1.5176	1.3152
1941	-1.5176	1.3152
1942	-1.5176	1.3152
1943	-1.4977	1.3082
1944	-1.4977	1.3082
1945	-1.4872	1.3152
1946	-1.4872	1.3152
1947	-1.4674	1.3082
1948	-1.4569	1.3152
1949	-1.4569	1.3152
1950	-1.4569	1.3152
1951	-1.4371	1.3081
1952	-1.4464	1.3221
1953	-1.4464	1.3221
1954	-1.4464	1.3221
1955	-1.4464	1.3221
1956	-1.4371	1.3081
1957	-1.4371	1.3081
1958	-1.4371	1.3081
1959	-1.4371	1.3081
1960	-1.4371	1.3081
1961	-1.4464	1.3221
1962	-1.4464	1.3221
1963	-1.4464	1.3221
1964	-1.4464	1.3221
1965	-1.4464	1.3221
1966	-1.4464	1.3221
1967	-1.4464	1.3221
1968	-1.4464	1.3221
1969	-1.4464	1.3221
1970	-1.4464	1.3221
1971	-1.4371	1.3081
1972	-1.4371	1.3081
1973	-1.4569	1.3152
1974	-1.4569	1.3152
1975	-1.4569	1.3152
1976	-1.4569	1.3152
1977	-1.4569	1.3152
1978	-1.4768	1.3222
1979	-1.4674	1.3082
1980	-1.4674	1.3082
1981	-1.4674	1.3082
1982	-1.4872	1.3152
1983	-1.4872	1.3152
1984	-1.4872	1.3152
1985	-1.4674	1.3082
1986	-1.4674	1.3082
1987	-1.4475	1.3012
1988	-1.4371	1.3081
1989	-1.4371	1.3081
1990	-1.4266	1.3151
1991	-1.4068	1.3081
1992	-1.4068	1.3081
1993	-1.4068	1.3081
1994	-1.3963	1.3151
1995	-1.3963	1.3151
1996	-1.3963	1.3151
1997	-1.3963	1.3151
1998	-1.3963	1.3151
1999	-1.3963	1.3151
2000	-1.3963	1.3151
2001	-1.3764	1.3081
2002	-1.3764	1.3081
2003	-1.3858	1.322
2004	-1.3858	1.322
2005	-1.3858	1.322
2006	-1.3858	1.322
2007	-1.3858	1.322
2008	-1.3858	1.322
2009	-1.3858	1.322
2010	-1.3858	1.322
2011	-1.3858	1.322
2012	-1.3858	1.322
2013	-1.3858	1.322
2014	-1.3764	1.3081
2015	-1.3764	1.3081
2016	-1.3764	1.3081
2017	-1.3764	1.3081
2018	-1.3963	1.3151
2019	-1.3963	1.3151
2020	-1.3963	1.3151
2021	-1.3963	1.3151
2022	-1.3963	1.3151
2023	-1.3963	1.3151
2024	-1.4068	1.3081
2025	-1.4068	1.3081
2026	-1.4068	1.3081
2027	-1.4068	1.3081
2028	-1.4068	1.3081
2029	-1.4068	1.3081
2030	-1.3869	1.3011
2031	-1.3963	1.3151
2032	-1.3858	1.322
2033	-1.366	1.315
2034	-1.3555	1.322
2035	-1.3356	1.315
2036	-1.345	1.329
2037	-1.3252	1.322
2038	-1.3252	1.322
2039	-1.3053	1.315
2040	-1.3053	1.315
2041	-1.3147	1.3289
2042	-1.3147	1.3289
2043	-1.2948	1.3219
2044	-1.2948	1.3219
2045	-1.2948	1.3219
2046	-1.2948	1.3219
2047	-1.2948	1.3219
2048	-1.2948	1.3219
2049	-1.2844	1.3289
[truncated: 39,951 more rows]
