# Supplementary material for: Gender-Related Effect in Oxygenation Dynamics by Using Far-Infrared Intervention with Near-Infrared Spectroscopy Measurement: A Gender Differences Controlled Trial
Source: PLoS One. 2015 Nov 10;10(11):e0135166. doi: 10.1371/journal.pone.0135166 (PMC4640828; doi:10.1371/journal.pone.0135166)
Supplement: S5 File — (XLSX) [file pone.0135166.s005.xlsx]

## Sheet: 工作表1
50	-0.5673	-0.2158
51	-0.5463	-0.2019
52	-0.4951	-0.188
53	-0.4532	-0.1601
54	-0.4008	-0.1252
55	-0.3589	-0.0974
56	-0.3076	-0.0834
57	-0.2575	-0.0905
58	-0.247	-0.0835
59	-0.247	-0.0835
60	-0.247	-0.0835
61	-0.268	-0.0975
62	-0.29	-0.1324
63	-0.3214	-0.1533
64	-0.3633	-0.1812
65	-0.4052	-0.209
66	-0.4366	-0.23
67	-0.4471	-0.2369
68	-0.4471	-0.2369
69	-0.4471	-0.2369
70	-0.4366	-0.23
71	-0.4366	-0.23
72	-0.4063	-0.23
73	-0.4052	-0.209
74	-0.3843	-0.1951
75	-0.3633	-0.1812
76	-0.3424	-0.1672
77	-0.3214	-0.1533
78	-0.311	-0.1463
79	-0.3005	-0.1393
80	-0.29	-0.1324
81	-0.2889	-0.1114
82	-0.268	-0.0975
83	-0.2073	-0.0976
84	-0.1759	-0.0766
85	-0.1246	-0.0627
86	-0.0734	-0.0488
87	-0.0419	-0.0279
88	-0.0011	-0.021
89	0.0198	-0.0071
90	0.0501	-0.0071
91	0.0501	-0.0071
92	0.0501	-0.0071
93	0.0501	-0.0071
94	0.0501	-0.0071
95	0.0501	-0.0071
96	0.0501	-0.0071
97	0.0501	-0.0071
98	0.0397	-0.0141
99	0.0198	-0.0071
100	0.0292	-0.021
101	0.0093	-0.014
102	0.0093	-0.014
103	0.0187	-0.028
104	-0.0011	-0.021
105	0.0082	-0.035
106	0.0082	-0.035
107	-0.0011	-0.021
108	0.0093	-0.014
109	0	0
110	0.0198	-0.0071
111	0.0104	0.0069
112	0.0209	0.0139
113	0.0314	0.0209
114	0.0523	0.0348
115	0.0733	0.0488
116	0.1246	0.0627
117	0.1653	0.0696
118	0.2061	0.0765
119	0.2365	0.0765
120	0.2469	0.0835
121	0.2574	0.0904
122	0.2773	0.0834
123	0.2971	0.0764
124	0.3076	0.0834
125	0.3076	0.0834
126	0.3274	0.0764
127	0.318	0.0903
128	0.318	0.0903
129	0.318	0.0903
130	0.318	0.0903
131	0.3087	0.1043
132	0.3285	0.0973
133	0.3285	0.0973
134	0.3191	0.1113
135	0.339	0.1043
136	0.3296	0.1183
137	0.3296	0.1183
138	0.3495	0.1113
139	0.3401	0.1252
140	0.3401	0.1252
141	0.3506	0.1322
142	0.3506	0.1322
143	0.3506	0.1322
144	0.3307	0.1392
145	0.3307	0.1392
146	0.3307	0.1392
147	0.3307	0.1392
148	0.3307	0.1392
149	0.3307	0.1392
150	0.3214	0.1532
151	0.3214	0.1532
152	0.3015	0.1602
153	0.3109	0.1462
154	0.3004	0.1393
155	0.2806	0.1463
156	0.2899	0.1323
157	0.2701	0.1393
158	0.2701	0.1393
159	0.2701	0.1393
160	0.2502	0.1463
161	0.2596	0.1323
162	0.2398	0.1393
163	0.2398	0.1393
164	0.2293	0.1324
165	0.2293	0.1324
166	0.2293	0.1324
167	0.2095	0.1394
168	0.199	0.1324
169	0.199	0.1324
170	0.1885	0.1254
171	0.1687	0.1325
172	0.1791	0.1394
173	0.2095	0.1394
174	0.2304	0.1533
175	0.2712	0.1603
176	0.312	0.1672
177	0.3423	0.1671
178	0.3726	0.1671
179	0.3831	0.1741
180	0.3831	0.1741
181	0.4123	0.1531
182	0.3925	0.1601
183	0.4018	0.1461
184	0.4018	0.1461
185	0.4018	0.1461
186	0.4018	0.1461
187	0.4018	0.1461
188	0.382	0.1531
189	0.382	0.1531
190	0.382	0.1531
191	0.382	0.1531
192	0.382	0.1531
193	0.3726	0.1671
194	0.3726	0.1671
195	0.3726	0.1671
196	0.3831	0.1741
197	0.3831	0.1741
198	0.3831	0.1741
199	0.3831	0.1741
200	0.3831	0.1741
201	0.3831	0.1741
202	0.3726	0.1671
203	0.3726	0.1671
204	0.3528	0.1741
205	0.3622	0.1601
206	0.3423	0.1671
207	0.3517	0.1532
208	0.3318	0.1602
209	0.3318	0.1602
210	0.3318	0.1602
211	0.3318	0.1602
212	0.3318	0.1602
213	0.312	0.1672
214	0.312	0.1672
215	0.312	0.1672
216	0.312	0.1672
217	0.312	0.1672
218	0.2921	0.1742
219	0.2921	0.1742
220	0.2921	0.1742
221	0.3026	0.1812
222	0.3236	0.1951
223	0.3737	0.1881
224	0.3947	0.202
225	0.425	0.202
226	0.4553	0.2019
227	0.4553	0.2019
228	0.4658	0.2089
229	0.4752	0.1949
230	0.4752	0.1949
231	0.4752	0.1949
232	0.4553	0.2019
233	0.4553	0.2019
234	0.4553	0.2019
235	0.4553	0.2019
236	0.4553	0.2019
237	0.4553	0.2019
238	0.4355	0.2089
239	0.4448	0.1949
240	0.425	0.202
241	0.425	0.202
242	0.425	0.202
243	0.4344	0.188
244	0.4145	0.195
245	0.4145	0.195
246	0.404	0.188
247	0.404	0.188
248	0.404	0.188
249	0.3842	0.195
250	0.3936	0.181
251	0.3737	0.1881
252	0.3737	0.1881
253	0.3737	0.1881
254	0.3633	0.1811
255	0.3633	0.1811
256	0.3528	0.1741
257	0.3528	0.1741
258	0.3329	0.1811
259	0.3225	0.1742
260	0.3225	0.1742
261	0.3026	0.1812
262	0.312	0.1672
263	0.2921	0.1742
264	0.3015	0.1602
265	0.2712	0.1603
266	0.2701	0.1393
267	0.2398	0.1393
268	0.2491	0.1254
269	0.2596	0.1323
270	0.2701	0.1393
271	0.291	0.1532
272	0.3412	0.1462
273	0.3423	0.1671
274	0.382	0.1531
275	0.382	0.1531
276	0.3925	0.1601
277	0.4018	0.1461
278	0.4018	0.1461
279	0.4018	0.1461
280	0.3914	0.1391
281	0.3914	0.1391
282	0.3715	0.1462
283	0.3809	0.1322
284	0.361	0.1392
285	0.361	0.1392
286	0.361	0.1392
287	0.3412	0.1462
288	0.3506	0.1322
289	0.3401	0.1252
290	0.3401	0.1252
291	0.3203	0.1323
292	0.3296	0.1183
293	0.3296	0.1183
294	0.3296	0.1183
295	0.3098	0.1253
296	0.3098	0.1253
297	0.2993	0.1183
298	0.2993	0.1183
299	0.2993	0.1183
300	0.2888	0.1113
301	0.269	0.1183
302	0.269	0.1183
303	0.2585	0.1114
304	0.2585	0.1114
305	0.2387	0.1184
306	0.248	0.1044
307	0.2282	0.1114
308	0.2177	0.1044
309	0.2177	0.1044
310	0.2072	0.0975
311	0.1968	0.0905
312	0.1863	0.0835
313	0.1758	0.0766
314	0.1653	0.0696
315	0.1653	0.0696
316	0.1653	0.0696
317	0.1758	0.0766
318	0.1769	0.0975
319	0.2271	0.0905
320	0.248	0.1044
321	0.2784	0.1044
322	0.2888	0.1113
323	0.3087	0.1043
324	0.318	0.0903
325	0.318	0.0903
326	0.3076	0.0834
327	0.2971	0.0764
328	0.2971	0.0764
329	0.2866	0.0694
330	0.2761	0.0625
331	0.2761	0.0625
332	0.2761	0.0625
333	0.2657	0.0555
334	0.2458	0.0625
335	0.2552	0.0485
336	0.2552	0.0485
337	0.2354	0.0555
338	0.2447	0.0415
339	0.2249	0.0486
340	0.2249	0.0486
341	0.2249	0.0486
342	0.2249	0.0486
343	0.205	0.0556
344	0.2144	0.0416
345	0.2144	0.0416
346	0.2039	0.0346
347	0.2039	0.0346
348	0.1841	0.0416
349	0.1935	0.0276
350	0.1736	0.0347
351	0.183	0.0207
352	0.1631	0.0277
353	0.1631	0.0277
354	0.1527	0.0207
355	0.1328	0.0277
356	0.1328	0.0277
357	0.1223	0.0208
358	0.1223	0.0208
359	0.1119	0.0138
360	0.092	0.0208
361	0.0816	0.0138
362	0.0711	0.0069
363	0.0606	-0.0001
364	0.0501	-0.0071
365	0.0397	-0.0141
366	0.0501	-0.0071
367	0.0606	-0.0001
368	0.0711	0.0069
369	0.1212	-0.0002
370	0.1422	0.0137
371	0.1725	0.0137
372	0.2028	0.0137
373	0.2028	0.0137
374	0.2028	0.0137
375	0.2028	0.0137
376	0.2122	-0.0003
377	0.1924	0.0067
378	0.2017	-0.0073
379	0.2017	-0.0073
380	0.1819	-0.0003
381	0.1912	-0.0143
382	0.1912	-0.0143
383	0.1714	-0.0073
384	0.1714	-0.0073
385	0.1714	-0.0073
386	0.1609	-0.0142
387	0.1609	-0.0142
388	0.1609	-0.0142
389	0.1609	-0.0142
390	0.1808	-0.0212
391	0.1808	-0.0212
392	0.1808	-0.0212
393	0.1714	-0.0073
394	0.1714	-0.0073
395	0.1714	-0.0073
396	0.1714	-0.0073
397	0.1808	-0.0212
398	0.1703	-0.0282
399	0.14	-0.0282
400	0.1295	-0.0351
401	0.119	-0.0421
402	0.0981	-0.056
403	0.0876	-0.063
404	0.0771	-0.07
405	0.0667	-0.077
406	0.0667	-0.077
407	0.0468	-0.07
408	0.0468	-0.07
409	0.0468	-0.07
410	0.0562	-0.0839
411	0.0363	-0.0769
412	0.0259	-0.0839
413	0.0259	-0.0839
414	0.006	-0.0769
415	0.0259	-0.0839
416	0.027	-0.0629
417	0.0573	-0.063
418	0.0876	-0.063
419	0.1179	-0.0631
420	0.1284	-0.0561
421	0.1389	-0.0491
422	0.1587	-0.0561
423	0.1587	-0.0561
424	0.1681	-0.0701
425	0.1576	-0.0771
426	0.1471	-0.0841
427	0.1565	-0.098
428	0.1367	-0.091
429	0.1367	-0.091
430	0.1262	-0.098
431	0.1063	-0.091
432	0.1157	-0.105
433	0.0959	-0.098
434	0.0959	-0.098
435	0.0959	-0.098
436	0.076	-0.0909
437	0.0854	-0.1049
438	0.0749	-0.1119
439	0.0749	-0.1119
440	0.0645	-0.1189
441	0.054	-0.1258
442	0.054	-0.1258
443	0.0435	-0.1328
444	0.0237	-0.1258
445	0.033	-0.1398
446	0.0226	-0.1468
447	0.0027	-0.1397
448	0.0027	-0.1397
449	-0.0078	-0.1467
450	-0.0182	-0.1537
451	-0.0182	-0.1537
452	-0.0287	-0.1607
453	-0.0392	-0.1676
454	-0.0392	-0.1676
455	-0.0497	-0.1746
456	-0.0497	-0.1746
457	-0.0695	-0.1676
458	-0.059	-0.1606
459	-0.0486	-0.1536
460	-0.0182	-0.1537
461	0.0121	-0.1537
462	0.033	-0.1398
463	0.0633	-0.1398
464	0.0633	-0.1398
465	0.0832	-0.1468
466	0.0727	-0.1538
467	0.0821	-0.1678
468	0.0821	-0.1678
469	0.0622	-0.1608
470	0.0716	-0.1748
471	0.0716	-0.1748
472	0.0611	-0.1817
473	0.0413	-0.1747
474	0.0308	-0.1817
475	0.0308	-0.1817
476	0.0308	-0.1817
477	0.0308	-0.1817
478	0.0308	-0.1817
479	0.0308	-0.1817
480	0.0203	-0.1887
481	0.0203	-0.1887
482	0.0203	-0.1887
483	0.0203	-0.1887
484	0.0203	-0.1887
485	0.0308	-0.1817
486	0.0308	-0.1817
487	0.011	-0.1747
488	0.011	-0.1747
489	0.0203	-0.1887
490	0.0005	-0.1816
491	0.0005	-0.1816
492	-0.01	-0.1886
493	-0.01	-0.1886
494	-0.0298	-0.1816
495	-0.0204	-0.1956
496	-0.0309	-0.2026
497	-0.0508	-0.1956
498	-0.0508	-0.1956
499	-0.0403	-0.1886
500	-0.01	-0.1886
501	0.011	-0.1747
502	0.0319	-0.1607
503	0.0622	-0.1608
504	0.0926	-0.1608
505	0.1229	-0.1609
506	0.1427	-0.1679
507	0.1427	-0.1679
508	0.1427	-0.1679
509	0.1427	-0.1679
510	0.1521	-0.1819
511	0.1521	-0.1819
512	0.1521	-0.1819
513	0.1521	-0.1819
514	0.1323	-0.1748
515	0.1323	-0.1748
516	0.1323	-0.1748
517	0.1323	-0.1748
518	0.1323	-0.1748
519	0.1229	-0.1609
520	0.1229	-0.1609
521	0.1229	-0.1609
522	0.1229	-0.1609
523	0.1229	-0.1609
524	0.1229	-0.1609
525	0.1229	-0.1609
526	0.1229	-0.1609
527	0.1229	-0.1609
528	0.1229	-0.1609
529	0.103	-0.1538
530	0.1124	-0.1678
531	0.1124	-0.1678
532	0.0926	-0.1608
533	0.0926	-0.1608
534	0.0821	-0.1678
535	0.0821	-0.1678
536	0.0622	-0.1608
537	0.0622	-0.1608
538	0.0622	-0.1608
539	0.0424	-0.1538
540	0.0518	-0.1677
541	0.0518	-0.1677
542	0.0319	-0.1607
543	0.0319	-0.1607
544	0.0319	-0.1607
545	0.0622	-0.1608
546	0.0832	-0.1468
547	0.124	-0.1399
548	0.1449	-0.126
549	0.1753	-0.126
550	0.1962	-0.1121
551	0.2265	-0.1121
552	0.2464	-0.1191
553	0.2568	-0.1121
554	0.2767	-0.1192
555	0.2767	-0.1192
556	0.2767	-0.1192
557	0.2767	-0.1192
558	0.2767	-0.1192
559	0.2568	-0.1121
560	0.2662	-0.1261
561	0.2464	-0.1191
562	0.2557	-0.1331
563	0.2557	-0.1331
564	0.2557	-0.1331
565	0.2557	-0.1331
566	0.2464	-0.1191
567	0.2464	-0.1191
568	0.2359	-0.1261
569	0.2359	-0.1261
570	0.2359	-0.1261
571	0.2359	-0.1261
572	0.2359	-0.1261
573	0.2359	-0.1261
574	0.2254	-0.1331
575	0.2254	-0.1331
576	0.2056	-0.126
577	0.1951	-0.133
578	0.1951	-0.133
579	0.1951	-0.133
580	0.1753	-0.126
581	0.1753	-0.126
582	0.1846	-0.14
583	0.1648	-0.133
584	0.1449	-0.126
585	0.1543	-0.1399
586	0.1345	-0.1329
587	0.1438	-0.1469
588	0.124	-0.1399
589	0.1135	-0.1469
590	0.0937	-0.1399
591	0.0937	-0.1399
592	0.1041	-0.1329
593	0.1345	-0.1329
594	0.1659	-0.112
595	0.2067	-0.1051
596	0.237	-0.1051
597	0.2579	-0.0912
598	0.2883	-0.0912
599	0.3081	-0.0982
600	0.3186	-0.0913
601	0.3186	-0.0913
602	0.3186	-0.0913
603	0.328	-0.1052
604	0.328	-0.1052
605	0.328	-0.1052
606	0.328	-0.1052
607	0.328	-0.1052
608	0.328	-0.1052
609	0.328	-0.1052
610	0.3081	-0.0982
611	0.3081	-0.0982
612	0.3081	-0.0982
613	0.3081	-0.0982
614	0.2883	-0.0912
615	0.2883	-0.0912
616	0.2976	-0.1052
617	0.2976	-0.1052
618	0.2976	-0.1052
619	0.2976	-0.1052
620	0.2778	-0.0982
621	0.2778	-0.0982
622	0.2778	-0.0982
623	0.2579	-0.0912
624	0.2673	-0.1052
625	0.2475	-0.0982
626	0.2475	-0.0982
627	0.237	-0.1051
628	0.2464	-0.1191
629	0.2265	-0.1121
630	0.2265	-0.1121
631	0.216	-0.1191
632	0.1962	-0.1121
633	0.2056	-0.126
634	0.1857	-0.119
635	0.1753	-0.126
636	0.1753	-0.126
637	0.1648	-0.133
638	0.1543	-0.1399
639	0.1345	-0.1329
640	0.1345	-0.1329
641	0.1449	-0.126
642	0.1753	-0.126
643	0.1962	-0.1121
644	0.2265	-0.1121
645	0.2475	-0.0982
646	0.2778	-0.0982
647	0.2976	-0.1052
648	0.2976	-0.1052
649	0.2976	-0.1052
650	0.307	-0.1192
651	0.2872	-0.1122
652	0.2965	-0.1262
653	0.2767	-0.1192
654	0.2861	-0.1331
655	0.2662	-0.1261
656	0.2662	-0.1261
657	0.2557	-0.1331
658	0.2453	-0.1401
659	0.2254	-0.1331
660	0.2348	-0.147
661	0.2149	-0.14
662	0.2243	-0.154
663	0.2138	-0.161
664	0.194	-0.154
665	0.1835	-0.1609
666	0.1835	-0.1609
667	0.173	-0.1679
668	0.173	-0.1679
669	0.1626	-0.1749
670	0.1626	-0.1749
671	0.1521	-0.1819
672	0.1416	-0.1888
673	0.1218	-0.1818
674	0.1311	-0.1958
675	0.1207	-0.2028
676	0.1008	-0.1958
677	0.0904	-0.2027
678	0.0799	-0.2097
679	0.0694	-0.2167
680	0.0496	-0.2097
681	0.0391	-0.2166
682	0.0286	-0.2236
683	0.0181	-0.2306
684	-0.0017	-0.2236
685	-0.0122	-0.2305
686	-0.0227	-0.2375
687	-0.0331	-0.2445
688	-0.0238	-0.2585
689	-0.0238	-0.2585
690	-0.0133	-0.2515
691	-0.0028	-0.2445
692	0.0181	-0.2306
693	0.0485	-0.2306
694	0.0788	-0.2306
695	0.0892	-0.2237
696	0.0892	-0.2237
697	0.0892	-0.2237
698	0.0986	-0.2377
699	0.0986	-0.2377
700	0.108	-0.2516
701	0.0881	-0.2446
702	0.0881	-0.2446
703	0.0777	-0.2516
704	0.0777	-0.2516
705	0.0672	-0.2586
706	0.0672	-0.2586
707	0.0567	-0.2655
708	0.0567	-0.2655
709	0.0369	-0.2585
710	0.0264	-0.2655
711	0.0264	-0.2655
712	0.0159	-0.2725
713	0.0159	-0.2725
714	0.0253	-0.2865
715	0.0055	-0.2794
716	0.0055	-0.2794
717	-0.005	-0.2864
718	-0.005	-0.2864
719	-0.0155	-0.2934
720	-0.0353	-0.2864
721	-0.0458	-0.2933
722	-0.0563	-0.3003
723	-0.0563	-0.3003
724	-0.0668	-0.3073
725	-0.0668	-0.3073
726	-0.0772	-0.3143
727	-0.0877	-0.3212
728	-0.0982	-0.3282
729	-0.118	-0.3212
730	-0.1285	-0.3282
731	-0.1285	-0.3282
732	-0.118	-0.3212
733	-0.1076	-0.3142
734	-0.0772	-0.3143
735	-0.0563	-0.3003
736	-0.026	-0.3004
737	-0.0155	-0.2934
738	0.0044	-0.3004
739	0.0044	-0.3004
740	0.0044	-0.3004
741	0.0137	-0.3144
742	0.0137	-0.3144
743	0.0137	-0.3144
744	0.0137	-0.3144
745	0.0032	-0.3214
746	0.0032	-0.3214
747	-0.0166	-0.3143
748	-0.0166	-0.3143
749	-0.0364	-0.3073
750	-0.0364	-0.3073
751	-0.0271	-0.3213
752	-0.0469	-0.3143
753	-0.0375	-0.3283
754	-0.0375	-0.3283
755	-0.0574	-0.3213
756	-0.0574	-0.3213
757	-0.048	-0.3353
758	-0.048	-0.3353
759	-0.0679	-0.3282
760	-0.0679	-0.3282
761	-0.0585	-0.3422
762	-0.0783	-0.3352
763	-0.0982	-0.3282
764	-0.0888	-0.3422
765	-0.1087	-0.3352
766	-0.0993	-0.3492
767	-0.1191	-0.3421
768	-0.139	-0.3351
769	-0.1296	-0.3491
770	-0.1495	-0.3421
771	-0.1495	-0.3421
772	-0.139	-0.3351
773	-0.1087	-0.3352
774	-0.0877	-0.3212
775	-0.0469	-0.3143
776	-0.026	-0.3004
777	0.0044	-0.3004
778	0.0347	-0.3004
779	0.0545	-0.3075
780	0.0451	-0.2935
781	0.065	-0.3005
782	0.065	-0.3005
783	0.0744	-0.3145
784	0.0545	-0.3075
785	0.0545	-0.3075
786	0.0545	-0.3075
787	0.0545	-0.3075
788	0.0545	-0.3075
789	0.0545	-0.3075
790	0.0347	-0.3004
791	0.0347	-0.3004
792	0.0347	-0.3004
793	0.0347	-0.3004
794	0.0347	-0.3004
795	0.0347	-0.3004
796	0.0347	-0.3004
797	0.0347	-0.3004
798	0.0347	-0.3004
799	0.0347	-0.3004
800	0.0347	-0.3004
801	0.0347	-0.3004
802	0.0347	-0.3004
803	0.0148	-0.2934
804	0.0148	-0.2934
805	0.0148	-0.2934
806	0.0044	-0.3004
807	0.0044	-0.3004
808	-0.0155	-0.2934
809	-0.0155	-0.2934
810	-0.0353	-0.2864
811	-0.026	-0.3004
812	-0.026	-0.3004
813	-0.0458	-0.2933
814	-0.0458	-0.2933
815	-0.0563	-0.3003
816	-0.0657	-0.2863
817	-0.0458	-0.2933
818	-0.0447	-0.2724
819	-0.0039	-0.2655
820	0.017	-0.2515
821	0.0578	-0.2446
822	0.0986	-0.2377
823	0.1289	-0.2377
824	0.1394	-0.2307
825	0.1499	-0.2238
826	0.1697	-0.2308
827	0.1697	-0.2308
828	0.1697	-0.2308
829	0.1791	-0.2448
830	0.1697	-0.2308
831	0.1791	-0.2448
832	0.1791	-0.2448
833	0.1593	-0.2377
834	0.1593	-0.2377
835	0.1593	-0.2377
836	0.1593	-0.2377
837	0.1593	-0.2377
838	0.1593	-0.2377
839	0.1593	-0.2377
840	0.1593	-0.2377
841	0.1593	-0.2377
842	0.1394	-0.2307
843	0.1394	-0.2307
844	0.1394	-0.2307
845	0.1394	-0.2307
846	0.1394	-0.2307
847	0.1394	-0.2307
848	0.1196	-0.2237
849	0.1196	-0.2237
850	0.1091	-0.2307
851	0.1091	-0.2307
852	0.1091	-0.2307
853	0.0892	-0.2237
854	0.0788	-0.2306
855	0.0788	-0.2306
856	0.0788	-0.2306
857	0.0589	-0.2236
858	0.0683	-0.2376
859	0.0485	-0.2306
860	0.0485	-0.2306
861	0.0286	-0.2236
862	0.038	-0.2376
863	0.0181	-0.2306
864	0.0077	-0.2375
865	0.0181	-0.2306
866	0.0286	-0.2236
867	0.0589	-0.2236
868	0.0799	-0.2097
869	0.1008	-0.1958
870	0.1416	-0.1888
871	0.1719	-0.1889
872	0.2023	-0.1889
873	0.2127	-0.1819
874	0.2221	-0.1959
875	0.2221	-0.1959
876	0.2221	-0.1959
877	0.2023	-0.1889
878	0.2116	-0.2029
879	0.2116	-0.2029
880	0.2116	-0.2029
881	0.2012	-0.2099
882	0.1813	-0.2028
883	0.1708	-0.2098
884	0.151	-0.2028
885	0.1604	-0.2168
886	0.1499	-0.2238
887	0.13	-0.2167
888	0.1394	-0.2307
889	0.1289	-0.2377
890	0.1091	-0.2307
891	0.1185	-0.2447
892	0.1185	-0.2447
893	0.0986	-0.2377
894	0.108	-0.2516
895	0.0881	-0.2446
896	0.0975	-0.2586
897	0.0777	-0.2516
898	0.0672	-0.2586
899	0.0474	-0.2516
900	0.0369	-0.2585
901	0.0369	-0.2585
902	0.0264	-0.2655
903	0.0066	-0.2585
904	-0.0039	-0.2655
905	-0.0238	-0.2585
906	-0.0144	-0.2724
907	-0.0249	-0.2794
908	-0.0447	-0.2724
909	-0.0552	-0.2794
910	-0.0657	-0.2863
911	-0.0761	-0.2933
912	-0.0866	-0.3003
913	-0.1065	-0.2933
914	-0.1065	-0.2933
915	-0.096	-0.2863
916	-0.0657	-0.2863
917	-0.0447	-0.2724
918	-0.0144	-0.2724
919	-0.0039	-0.2655
920	0.0159	-0.2725
921	0.0159	-0.2725
922	0.0253	-0.2865
923	0.0253	-0.2865
924	0.0148	-0.2934
925	0.0044	-0.3004
926	0.0044	-0.3004
927	-0.0061	-0.3074
928	-0.026	-0.3004
929	-0.0364	-0.3073
930	-0.0469	-0.3143
931	-0.0668	-0.3073
932	-0.0574	-0.3213
933	-0.0772	-0.3143
934	-0.0877	-0.3212
935	-0.0877	-0.3212
936	-0.0783	-0.3352
937	-0.0982	-0.3282
938	-0.0982	-0.3282
939	-0.1087	-0.3352
940	-0.1087	-0.3352
941	-0.1191	-0.3421
942	-0.139	-0.3351
943	-0.1296	-0.3491
944	-0.1401	-0.3561
945	-0.1599	-0.3491
946	-0.1704	-0.356
947	-0.1902	-0.349
948	-0.1809	-0.363
949	-0.1914	-0.37
950	-0.2018	-0.377
951	-0.2321	-0.3769
952	-0.2426	-0.3839
953	-0.2531	-0.3909
954	-0.2636	-0.3978
955	-0.2834	-0.3908
956	-0.2834	-0.3908
957	-0.2729	-0.3839
958	-0.2426	-0.3839
959	-0.2123	-0.3839
960	-0.1914	-0.37
961	-0.1809	-0.363
962	-0.161	-0.37
963	-0.161	-0.37
964	-0.161	-0.37
965	-0.161	-0.37
966	-0.1715	-0.377
967	-0.1715	-0.377
968	-0.182	-0.384
969	-0.182	-0.384
970	-0.1925	-0.3909
971	-0.1925	-0.3909
972	-0.2123	-0.3839
973	-0.2123	-0.3839
974	-0.2228	-0.3909
975	-0.2228	-0.3909
976	-0.2228	-0.3909
977	-0.2426	-0.3839
978	-0.2426	-0.3839
979	-0.2426	-0.3839
980	-0.2426	-0.3839
981	-0.2426	-0.3839
982	-0.2426	-0.3839
983	-0.2426	-0.3839
984	-0.2625	-0.3769
985	-0.2531	-0.3909
986	-0.2729	-0.3839
987	-0.2834	-0.3908
988	-0.2834	-0.3908
989	-0.3033	-0.3838
990	-0.2939	-0.3978
991	-0.3137	-0.3908
992	-0.3044	-0.4048
993	-0.3242	-0.3978
994	-0.3137	-0.3908
995	-0.3033	-0.3838
996	-0.2928	-0.3768
997	-0.252	-0.3699
998	-0.2217	-0.3699
999	-0.2007	-0.356
1000	-0.1902	-0.349
1001	-0.1704	-0.356
1002	-0.1506	-0.3631
1003	-0.1506	-0.3631
1004	-0.1506	-0.3631
1005	-0.1506	-0.3631
1006	-0.1506	-0.3631
1007	-0.1704	-0.356
1008	-0.1704	-0.356
1009	-0.1704	-0.356
1010	-0.1809	-0.363
1011	-0.1809	-0.363
1012	-0.2007	-0.356
1013	-0.2007	-0.356
1014	-0.2007	-0.356
1015	-0.2206	-0.349
1016	-0.2112	-0.363
1017	-0.2112	-0.363
1018	-0.2112	-0.363
1019	-0.2112	-0.363
1020	-0.2112	-0.363
1021	-0.2112	-0.363
1022	-0.2112	-0.363
1023	-0.231	-0.356
1024	-0.231	-0.356
1025	-0.231	-0.356
1026	-0.2509	-0.349
1027	-0.2415	-0.3629
1028	-0.2614	-0.3559
1029	-0.2614	-0.3559
1030	-0.2812	-0.3489
1031	-0.2718	-0.3629
1032	-0.2917	-0.3559
1033	-0.2917	-0.3559
1034	-0.3022	-0.3629
1035	-0.322	-0.3558
1036	-0.322	-0.3558
1037	-0.3115	-0.3489
1038	-0.301	-0.3419
1039	-0.2707	-0.3419
1040	-0.2299	-0.335
1041	-0.209	-0.3211
1042	-0.188	-0.3071
1043	-0.1577	-0.3072
1044	-0.1472	-0.3002
1045	-0.1274	-0.3072
1046	-0.1274	-0.3072
1047	-0.1076	-0.3142
1048	-0.1076	-0.3142
1049	-0.1274	-0.3072
1050	-0.1274	-0.3072
1051	-0.1274	-0.3072
1052	-0.118	-0.3212
1053	-0.1379	-0.3142
1054	-0.1379	-0.3142
1055	-0.1379	-0.3142
1056	-0.1577	-0.3072
1057	-0.1483	-0.3212
1058	-0.1483	-0.3212
1059	-0.1682	-0.3141
1060	-0.1682	-0.3141
1061	-0.1682	-0.3141
1062	-0.1682	-0.3141
1063	-0.188	-0.3071
1064	-0.188	-0.3071
1065	-0.188	-0.3071
1066	-0.188	-0.3071
1067	-0.188	-0.3071
1068	-0.2079	-0.3001
1069	-0.2079	-0.3001
1070	-0.2277	-0.2931
1071	-0.2184	-0.3071
1072	-0.2184	-0.3071
1073	-0.2382	-0.3001
1074	-0.2288	-0.3141
1075	-0.2288	-0.3141
1076	-0.2487	-0.307
1077	-0.2487	-0.307
1078	-0.2685	-0.3
1079	-0.2592	-0.314
1080	-0.279	-0.307
1081	-0.2895	-0.314
1082	-0.2895	-0.314
1083	-0.2988	-0.3
1084	-0.2884	-0.293
1085	-0.258	-0.2931
1086	-0.2371	-0.2791
1087	-0.2161	-0.2652
1088	-0.1754	-0.2583
1089	-0.145	-0.2583
1090	-0.1346	-0.2513
1091	-0.1147	-0.2583
1092	-0.0949	-0.2653
1093	-0.0949	-0.2653
1094	-0.0949	-0.2653
1095	-0.0949	-0.2653
1096	-0.0949	-0.2653
1097	-0.0949	-0.2653
1098	-0.1147	-0.2583
1099	-0.1053	-0.2723
1100	-0.1252	-0.2653
1101	-0.1252	-0.2653
1102	-0.1252	-0.2653
1103	-0.1252	-0.2653
1104	-0.145	-0.2583
1105	-0.145	-0.2583
1106	-0.1357	-0.2723
1107	-0.1555	-0.2653
1108	-0.1555	-0.2653
1109	-0.1555	-0.2653
1110	-0.1649	-0.2513
1111	-0.1649	-0.2513
1112	-0.1555	-0.2653
1113	-0.1754	-0.2583
1114	-0.1754	-0.2583
1115	-0.1754	-0.2583
1116	-0.1952	-0.2512
1117	-0.1952	-0.2512
1118	-0.2057	-0.2582
1119	-0.2057	-0.2582
1120	-0.2161	-0.2652
1121	-0.236	-0.2582
1122	-0.236	-0.2582
1123	-0.236	-0.2582
1124	-0.236	-0.2582
1125	-0.2465	-0.2651
1126	-0.2663	-0.2581
1127	-0.2569	-0.2721
1128	-0.2768	-0.2651
1129	-0.2873	-0.2721
1130	-0.3071	-0.2651
1131	-0.3071	-0.2651
1132	-0.3071	-0.2651
1133	-0.3071	-0.2651
1134	-0.2966	-0.2581
1135	-0.2757	-0.2441
1136	-0.2349	-0.2372
1137	-0.2139	-0.2233
1138	-0.1638	-0.2303
1139	-0.1627	-0.2094
1140	-0.1324	-0.2094
1141	-0.1324	-0.2094
1142	-0.1125	-0.2164
1143	-0.1125	-0.2164
1144	-0.1125	-0.2164
1145	-0.1324	-0.2094
1146	-0.123	-0.2234
1147	-0.123	-0.2234
1148	-0.1428	-0.2164
1149	-0.1428	-0.2164
1150	-0.1335	-0.2304
1151	-0.1533	-0.2234
1152	-0.1533	-0.2234
1153	-0.1731	-0.2163
1154	-0.1731	-0.2163
1155	-0.1836	-0.2233
1156	-0.1836	-0.2233
1157	-0.2035	-0.2163
1158	-0.2035	-0.2163
1159	-0.2035	-0.2163
1160	-0.2035	-0.2163
1161	-0.2035	-0.2163
1162	-0.2139	-0.2233
1163	-0.2139	-0.2233
1164	-0.2244	-0.2302
1165	-0.2244	-0.2302
1166	-0.2443	-0.2232
1167	-0.2443	-0.2232
1168	-0.2547	-0.2302
1169	-0.2547	-0.2302
1170	-0.2746	-0.2232
1171	-0.2652	-0.2372
1172	-0.2851	-0.2302
1173	-0.2851	-0.2302
1174	-0.3049	-0.2232
1175	-0.2955	-0.2371
1176	-0.3154	-0.2301
1177	-0.3258	-0.2371
1178	-0.3363	-0.2441
1179	-0.3562	-0.2371
1180	-0.3562	-0.2371
1181	-0.3655	-0.2231
1182	-0.3352	-0.2231
1183	-0.3143	-0.2092
1184	-0.2933	-0.1952
1185	-0.2525	-0.1883
1186	-0.2117	-0.1814
1187	-0.2013	-0.1744
1188	-0.1814	-0.1814
1189	-0.1616	-0.1884
1190	-0.1616	-0.1884
1191	-0.1616	-0.1884
1192	-0.1814	-0.1814
1193	-0.172	-0.1954
1194	-0.1919	-0.1884
1195	-0.1825	-0.2024
1196	-0.2024	-0.1953
1197	-0.2024	-0.1953
1198	-0.2024	-0.1953
1199	-0.2024	-0.1953
1200	-0.2222	-0.1883
1201	-0.2222	-0.1883
1202	-0.2421	-0.1813
1203	-0.2327	-0.1953
1204	-0.2327	-0.1953
1205	-0.2327	-0.1953
1206	-0.2432	-0.2023
1207	-0.2432	-0.2023
1208	-0.2432	-0.2023
1209	-0.263	-0.1953
1210	-0.263	-0.1953
1211	-0.2735	-0.2022
1212	-0.2933	-0.1952
1213	-0.2933	-0.1952
1214	-0.3038	-0.2022
1215	-0.3038	-0.2022
1216	-0.3143	-0.2092
1217	-0.3341	-0.2022
1218	-0.3247	-0.2161
1219	-0.3446	-0.2091
1220	-0.3644	-0.2021
1221	-0.3551	-0.2161
1222	-0.3749	-0.2091
1223	-0.3854	-0.2161
1224	-0.3959	-0.223
1225	-0.4262	-0.223
1226	-0.4366	-0.23
1227	-0.4565	-0.223
1228	-0.4366	-0.23
1229	-0.4262	-0.223
1230	-0.4052	-0.209
1231	-0.3843	-0.1951
1232	-0.3341	-0.2022
1233	-0.3132	-0.1882
1234	-0.2828	-0.1883
1235	-0.2828	-0.1883
1236	-0.2828	-0.1883
1237	-0.2828	-0.1883
1238	-0.2735	-0.2022
1239	-0.2839	-0.2092
1240	-0.3038	-0.2022
1241	-0.2944	-0.2162
1242	-0.3143	-0.2092
1243	-0.3247	-0.2161
1244	-0.3247	-0.2161
1245	-0.3352	-0.2231
1246	-0.3352	-0.2231
1247	-0.3352	-0.2231
1248	-0.3551	-0.2161
1249	-0.3551	-0.2161
1250	-0.3655	-0.2231
1251	-0.3854	-0.2161
1252	-0.376	-0.23
1253	-0.376	-0.23
1254	-0.3959	-0.223
1255	-0.3959	-0.223
1256	-0.3865	-0.237
1257	-0.4063	-0.23
1258	-0.4168	-0.237
1259	-0.4366	-0.23
1260	-0.4471	-0.2369
1261	-0.4471	-0.2369
1262	-0.4576	-0.2439
1263	-0.4681	-0.2509
1264	-0.4879	-0.2439
1265	-0.4785	-0.2578
1266	-0.4984	-0.2508
1267	-0.4984	-0.2508
1268	-0.5089	-0.2578
1269	-0.5287	-0.2508
1270	-0.5392	-0.2578
1271	-0.5392	-0.2578
1272	-0.5287	-0.2508
1273	-0.5182	-0.2438
1274	-0.4973	-0.2299
1275	-0.4763	-0.2159
1276	-0.446	-0.216
1277	-0.4157	-0.216
1278	-0.3959	-0.223
1279	-0.3959	-0.223
1280	-0.3959	-0.223
1281	-0.4063	-0.23
1282	-0.4168	-0.237
1283	-0.4366	-0.23
1284	-0.4471	-0.2369
1285	-0.4471	-0.2369
1286	-0.4576	-0.2439
1287	-0.4576	-0.2439
1288	-0.4576	-0.2439
1289	-0.4576	-0.2439
1290	-0.4576	-0.2439
1291	-0.4681	-0.2509
1292	-0.4681	-0.2509
1293	-0.4681	-0.2509
1294	-0.4879	-0.2439
1295	-0.4785	-0.2578
1296	-0.4984	-0.2508
1297	-0.4984	-0.2508
1298	-0.4984	-0.2508
1299	-0.4984	-0.2508
1300	-0.5089	-0.2578
1301	-0.5287	-0.2508
1302	-0.5392	-0.2578
1303	-0.5392	-0.2578
1304	-0.5497	-0.2647
1305	-0.5497	-0.2647
1306	-0.5601	-0.2717
1307	-0.5601	-0.2717
1308	-0.5706	-0.2787
1309	-0.5905	-0.2717
1310	-0.6103	-0.2647
1311	-0.5905	-0.2717
1312	-0.58	-0.2647
1313	-0.5789	-0.2437
1314	-0.5381	-0.2368
1315	-0.5171	-0.2229
1316	-0.4868	-0.2229
1317	-0.4763	-0.2159
1318	-0.4565	-0.223
1319	-0.4565	-0.223
1320	-0.4565	-0.223
1321	-0.4471	-0.2369
1322	-0.4471	-0.2369
1323	-0.467	-0.2299
1324	-0.4576	-0.2439
1325	-0.4774	-0.2369
1326	-0.4774	-0.2369
1327	-0.4774	-0.2369
1328	-0.4973	-0.2299
1329	-0.4973	-0.2299
1330	-0.4973	-0.2299
1331	-0.5078	-0.2369
1332	-0.5078	-0.2369
1333	-0.5078	-0.2369
1334	-0.5182	-0.2438
1335	-0.5182	-0.2438
1336	-0.5182	-0.2438
1337	-0.5182	-0.2438
1338	-0.5182	-0.2438
1339	-0.5182	-0.2438
1340	-0.5381	-0.2368
1341	-0.5381	-0.2368
1342	-0.5381	-0.2368
1343	-0.5579	-0.2298
1344	-0.5486	-0.2438
1345	-0.5684	-0.2368
1346	-0.5684	-0.2368
1347	-0.5882	-0.2298
1348	-0.5789	-0.2437
1349	-0.5987	-0.2367
1350	-0.5789	-0.2437
1351	-0.5882	-0.2298
1352	-0.5673	-0.2158
1353	-0.537	-0.2159
1354	-0.516	-0.2019
1355	-0.4752	-0.195
1356	-0.4543	-0.181
1357	-0.424	-0.1811
1358	-0.4041	-0.1881
1359	-0.4135	-0.1741
1360	-0.3936	-0.1811
1361	-0.3936	-0.1811
1362	-0.3936	-0.1811
1363	-0.3936	-0.1811
1364	-0.3936	-0.1811
1365	-0.4135	-0.1741
1366	-0.4041	-0.1881
1367	-0.424	-0.1811
1368	-0.424	-0.1811
1369	-0.424	-0.1811
1370	-0.4438	-0.1741
1371	-0.4438	-0.1741
1372	-0.4344	-0.1881
1373	-0.4344	-0.1881
1374	-0.4543	-0.181
1375	-0.4543	-0.181
1376	-0.4543	-0.181
1377	-0.4438	-0.1741
1378	-0.4438	-0.1741
1379	-0.4637	-0.1671
1380	-0.4637	-0.1671
1381	-0.4637	-0.1671
1382	-0.4637	-0.1671
1383	-0.4741	-0.174
1384	-0.4741	-0.174
1385	-0.494	-0.167
1386	-0.494	-0.167
1387	-0.5138	-0.16
1388	-0.5138	-0.16
1389	-0.5044	-0.174
1390	-0.5044	-0.174
1391	-0.5243	-0.167
1392	-0.5348	-0.174
1393	-0.5348	-0.174
1394	-0.5348	-0.174
1395	-0.5243	-0.167
1396	-0.5033	-0.153
1397	-0.4824	-0.1391
1398	-0.4614	-0.1252
1399	-0.4207	-0.1182
1400	-0.3705	-0.1253
1401	-0.3495	-0.1113
1402	-0.3391	-0.1044
1403	-0.3192	-0.1114
1404	-0.3192	-0.1114
1405	-0.3192	-0.1114
1406	-0.3192	-0.1114
1407	-0.3192	-0.1114
1408	-0.3391	-0.1044
1409	-0.3297	-0.1183
1410	-0.3297	-0.1183
1411	-0.3495	-0.1113
1412	-0.3495	-0.1113
1413	-0.3495	-0.1113
1414	-0.3495	-0.1113
1415	-0.3694	-0.1043
1416	-0.3694	-0.1043
1417	-0.3495	-0.1113
1418	-0.3495	-0.1113
1419	-0.3589	-0.0974
1420	-0.3589	-0.0974
1421	-0.3589	-0.0974
1422	-0.3589	-0.0974
1423	-0.3788	-0.0903
1424	-0.3788	-0.0903
1425	-0.3788	-0.0903
1426	-0.3892	-0.0973
1427	-0.3892	-0.0973
1428	-0.3892	-0.0973
1429	-0.4091	-0.0903
1430	-0.4091	-0.0903
1431	-0.4195	-0.0973
1432	-0.4195	-0.0973
1433	-0.4394	-0.0903
1434	-0.4394	-0.0903
1435	-0.4394	-0.0903
1436	-0.4592	-0.0832
1437	-0.4499	-0.0972
1438	-0.4697	-0.0902
1439	-0.4802	-0.0972
1440	-0.4802	-0.0972
1441	-0.4802	-0.0972
1442	-0.4896	-0.0832
1443	-0.4686	-0.0693
1444	-0.4383	-0.0693
1445	-0.3975	-0.0624
1446	-0.3765	-0.0484
1447	-0.3358	-0.0415
1448	-0.3148	-0.0276
1449	-0.295	-0.0346
1450	-0.2845	-0.0276
1451	-0.2845	-0.0276
1452	-0.2751	-0.0416
1453	-0.2751	-0.0416
1454	-0.2751	-0.0416
1455	-0.295	-0.0346
1456	-0.2856	-0.0486
1457	-0.3054	-0.0415
1458	-0.3054	-0.0415
1459	-0.3054	-0.0415
1460	-0.3253	-0.0345
1461	-0.3159	-0.0485
1462	-0.3358	-0.0415
1463	-0.3358	-0.0415
1464	-0.3462	-0.0485
1465	-0.3462	-0.0485
1466	-0.3462	-0.0485
1467	-0.3462	-0.0485
1468	-0.3462	-0.0485
1469	-0.3661	-0.0415
1470	-0.3661	-0.0415
1471	-0.3661	-0.0415
1472	-0.3661	-0.0415
1473	-0.3765	-0.0484
1474	-0.3765	-0.0484
1475	-0.3765	-0.0484
1476	-0.3964	-0.0414
1477	-0.4162	-0.0344
1478	-0.4069	-0.0484
1479	-0.4267	-0.0414
1480	-0.4267	-0.0414
1481	-0.4372	-0.0484
1482	-0.4372	-0.0484
1483	-0.4477	-0.0553
1484	-0.4477	-0.0553
1485	-0.4675	-0.0483
1486	-0.478	-0.0553
1487	-0.4978	-0.0483
1488	-0.4978	-0.0483
1489	-0.4978	-0.0483
1490	-0.4873	-0.0413
1491	-0.4466	-0.0344
1492	-0.4256	-0.0204
1493	-0.3953	-0.0205
1494	-0.3545	-0.0135
1495	-0.344	-0.0066
1496	-0.3335	0.0004
1497	-0.3335	0.0004
1498	-0.3335	0.0004
1499	-0.3242	-0.0136
1500	-0.3242	-0.0136
1501	-0.3347	-0.0205
1502	-0.3451	-0.0275
1503	-0.3451	-0.0275
1504	-0.3556	-0.0345
1505	-0.3661	-0.0415
1506	-0.3859	-0.0345
1507	-0.3765	-0.0484
1508	-0.3964	-0.0414
1509	-0.4069	-0.0484
1510	-0.4173	-0.0554
1511	-0.4173	-0.0554
1512	-0.4278	-0.0623
1513	-0.4477	-0.0553
1514	-0.4477	-0.0553
1515	-0.4383	-0.0693
1516	-0.4581	-0.0623
1517	-0.4581	-0.0623
1518	-0.4686	-0.0693
1519	-0.4686	-0.0693
1520	-0.4791	-0.0762
1521	-0.4989	-0.0692
1522	-0.4989	-0.0692
1523	-0.5094	-0.0762
1524	-0.5292	-0.0692
1525	-0.5397	-0.0762
1526	-0.5502	-0.0831
1527	-0.5502	-0.0831
1528	-0.5607	-0.0901
1529	-0.5805	-0.0831
1530	-0.5711	-0.0971
1531	-0.591	-0.0901
1532	-0.6015	-0.097
1533	-0.6318	-0.097
1534	-0.6423	-0.104
1535	-0.6423	-0.104
1536	-0.6318	-0.097
1537	-0.6213	-0.09
1538	-0.591	-0.0901
1539	-0.57	-0.0761
1540	-0.5397	-0.0762
1541	-0.5292	-0.0692
1542	-0.5094	-0.0762
1543	-0.5094	-0.0762
1544	-0.5094	-0.0762
1545	-0.5199	-0.0832
1546	-0.5304	-0.0901
1547	-0.5502	-0.0831
1548	-0.5408	-0.0971
1549	-0.5607	-0.0901
1550	-0.5607	-0.0901
1551	-0.5711	-0.0971
1552	-0.5711	-0.0971
1553	-0.5816	-0.104
1554	-0.6015	-0.097
1555	-0.6119	-0.104
1556	-0.6119	-0.104
1557	-0.6224	-0.111
1558	-0.6224	-0.111
1559	-0.6329	-0.1179
1560	-0.6329	-0.1179
1561	-0.6329	-0.1179
1562	-0.6527	-0.1109
1563	-0.6434	-0.1249
1564	-0.6632	-0.1179
1565	-0.6538	-0.1319
1566	-0.6737	-0.1249
1567	-0.6737	-0.1249
1568	-0.6842	-0.1318
1569	-0.704	-0.1248
1570	-0.704	-0.1248
1571	-0.7145	-0.1318
1572	-0.7249	-0.1388
1573	-0.7354	-0.1457
1574	-0.7553	-0.1387
1575	-0.7751	-0.1317
1576	-0.7553	-0.1387
1577	-0.7448	-0.1318
1578	-0.7145	-0.1318
1579	-0.6935	-0.1179
1580	-0.6632	-0.1179
1581	-0.6527	-0.1109
1582	-0.6423	-0.104
1583	-0.6224	-0.111
1584	-0.6329	-0.1179
1585	-0.6329	-0.1179
1586	-0.6235	-0.1319
1587	-0.6434	-0.1249
1588	-0.6632	-0.1179
1589	-0.6538	-0.1319
1590	-0.6737	-0.1249
1591	-0.6737	-0.1249
1592	-0.6842	-0.1318
1593	-0.6842	-0.1318
1594	-0.704	-0.1248
1595	-0.6946	-0.1388
1596	-0.7145	-0.1318
1597	-0.7145	-0.1318
1598	-0.7145	-0.1318
1599	-0.7145	-0.1318
1600	-0.7145	-0.1318
1601	-0.7145	-0.1318
1602	-0.7145	-0.1318
1603	-0.7343	-0.1248
1604	-0.7343	-0.1248
1605	-0.7249	-0.1388
1606	-0.7448	-0.1318
1607	-0.7448	-0.1318
1608	-0.7553	-0.1387
1609	-0.7751	-0.1317
1610	-0.7751	-0.1317
1611	-0.7856	-0.1387
1612	-0.7961	-0.1457
1613	-0.7961	-0.1457
1614	-0.8054	-0.1317
1615	-0.795	-0.1247
1616	-0.7646	-0.1248
1617	-0.7437	-0.1108
1618	-0.7029	-0.1039
1619	-0.6819	-0.0899
1620	-0.6516	-0.09
1621	-0.6412	-0.083
1622	-0.6213	-0.09
1623	-0.6213	-0.09
1624	-0.6015	-0.097
1625	-0.6015	-0.097
1626	-0.6213	-0.09
1627	-0.6213	-0.09
1628	-0.6213	-0.09
1629	-0.6318	-0.097
1630	-0.6318	-0.097
1631	-0.6516	-0.09
1632	-0.6516	-0.09
1633	-0.6516	-0.09
1634	-0.6516	-0.09
1635	-0.6621	-0.0969
1636	-0.6621	-0.0969
1637	-0.6621	-0.0969
1638	-0.6621	-0.0969
1639	-0.6819	-0.0899
1640	-0.6819	-0.0899
1641	-0.6819	-0.0899
1642	-0.6819	-0.0899
1643	-0.6819	-0.0899
1644	-0.6819	-0.0899
1645	-0.6819	-0.0899
1646	-0.7018	-0.0829
1647	-0.6924	-0.0969
1648	-0.7123	-0.0899
1649	-0.7123	-0.0899
1650	-0.7321	-0.0829
1651	-0.7227	-0.0969
1652	-0.7426	-0.0899
1653	-0.7426	-0.0899
1654	-0.7624	-0.0828
1655	-0.7729	-0.0898
1656	-0.7823	-0.0758
1657	-0.7624	-0.0828
1658	-0.7415	-0.0689
1659	-0.7007	-0.062
1660	-0.6797	-0.048
1661	-0.6389	-0.0411
1662	-0.618	-0.0272
1663	-0.5877	-0.0272
1664	-0.5574	-0.0272
1665	-0.5574	-0.0272
1666	-0.5375	-0.0342
1667	-0.5469	-0.0203
1668	-0.5469	-0.0203
1669	-0.5469	-0.0203
1670	-0.5469	-0.0203
1671	-0.5375	-0.0342
1672	-0.5375	-0.0342
1673	-0.5574	-0.0272
1674	-0.5574	-0.0272
1675	-0.5574	-0.0272
1676	-0.5772	-0.0202
1677	-0.5772	-0.0202
1678	-0.5772	-0.0202
1679	-0.5772	-0.0202
1680	-0.5772	-0.0202
1681	-0.5772	-0.0202
1682	-0.5772	-0.0202
1683	-0.5772	-0.0202
1684	-0.5772	-0.0202
1685	-0.5772	-0.0202
1686	-0.5772	-0.0202
1687	-0.597	-0.0132
1688	-0.597	-0.0132
1689	-0.6169	-0.0062
1690	-0.6169	-0.0062
1691	-0.6169	-0.0062
1692	-0.6274	-0.0132
1693	-0.6274	-0.0132
1694	-0.6472	-0.0062
1695	-0.6472	-0.0062
1696	-0.6472	-0.0062
1697	-0.6577	-0.0131
1698	-0.6577	-0.0131
1699	-0.6577	-0.0131
1700	-0.6775	-0.0061
1701	-0.6775	-0.0061
1702	-0.688	-0.0131
1703	-0.688	-0.0131
1704	-0.6974	0.0009
1705	-0.6671	0.0008
1706	-0.6461	0.0148
1707	-0.6252	0.0287
1708	-0.5844	0.0357
1709	-0.5529	0.0566
1710	-0.5226	0.0565
1711	-0.4923	0.0565
1712	-0.4818	0.0635
1713	-0.4818	0.0635
1714	-0.4818	0.0635
1715	-0.4818	0.0635
1716	-0.4818	0.0635
1717	-0.4818	0.0635
1718	-0.4818	0.0635
1719	-0.4818	0.0635
1720	-0.5017	0.0705
1721	-0.5017	0.0705
1722	-0.4923	0.0565
1723	-0.4923	0.0565
1724	-0.5121	0.0635
1725	-0.5121	0.0635
1726	-0.5121	0.0635
1727	-0.532	0.0705
1728	-0.5226	0.0565
1729	-0.5226	0.0565
1730	-0.532	0.0705
1731	-0.532	0.0705
1732	-0.532	0.0705
1733	-0.5518	0.0775
1734	-0.5518	0.0775
1735	-0.5518	0.0775
1736	-0.5518	0.0775
1737	-0.5717	0.0845
1738	-0.5717	0.0845
1739	-0.5623	0.0706
1740	-0.5822	0.0776
1741	-0.5822	0.0776
1742	-0.602	0.0846
1743	-0.5926	0.0706
1744	-0.6125	0.0776
1745	-0.6125	0.0776
1746	-0.6125	0.0776
1747	-0.6323	0.0846
1748	-0.6323	0.0846
1749	-0.6522	0.0916
1750	-0.6428	0.0777
1751	-0.6626	0.0847
1752	-0.6626	0.0847
1753	-0.6731	0.0777
1754	-0.6731	0.0777
1755	-0.6731	0.0777
1756	-0.6825	0.0917
1757	-0.6615	0.1056
1758	-0.6406	0.1196
1759	-0.5998	0.1265
1760	-0.559	0.1334
1761	-0.5287	0.1334
1762	-0.5182	0.1404
1763	-0.5077	0.1473
1764	-0.5077	0.1473
1765	-0.5077	0.1473
1766	-0.5077	0.1473
1767	-0.5077	0.1473
1768	-0.5077	0.1473
1769	-0.4984	0.1333
1770	-0.5182	0.1404
1771	-0.5182	0.1404
1772	-0.5287	0.1334
1773	-0.5287	0.1334
1774	-0.5485	0.1404
1775	-0.559	0.1334
1776	-0.559	0.1334
1777	-0.5788	0.1404
1778	-0.5695	0.1264
1779	-0.5893	0.1335
1780	-0.5799	0.1195
1781	-0.5998	0.1265
1782	-0.5998	0.1265
1783	-0.6103	0.1195
1784	-0.6103	0.1195
1785	-0.6207	0.1125
1786	-0.6406	0.1196
1787	-0.6406	0.1196
1788	-0.6511	0.1126
1789	-0.6709	0.1196
1790	-0.6814	0.1126
1791	-0.672	0.0986
1792	-0.6919	0.1057
1793	-0.7023	0.0987
1794	-0.7222	0.1057
1795	-0.7128	0.0917
1796	-0.7326	0.0987
1797	-0.7431	0.0918
1798	-0.763	0.0988
1799	-0.763	0.0988
1800	-0.7734	0.0918
1801	-0.7933	0.0988
1802	-0.7839	0.0848
1803	-0.8038	0.0918
1804	-0.8142	0.0849
1805	-0.8247	0.0779
1806	-0.8446	0.0849
1807	-0.8446	0.0849
1808	-0.8446	0.0849
1809	-0.8142	0.0849
1810	-0.8131	0.1058
1811	-0.7828	0.1058
1812	-0.7619	0.1197
1813	-0.7315	0.1197
1814	-0.7117	0.1127
1815	-0.7117	0.1127
1816	-0.7117	0.1127
1817	-0.7315	0.1197
1818	-0.7222	0.1057
1819	-0.7222	0.1057
1820	-0.7326	0.0987
1821	-0.7326	0.0987
1822	-0.7431	0.0918
1823	-0.763	0.0988
1824	-0.763	0.0988
1825	-0.7734	0.0918
1826	-0.7839	0.0848
1827	-0.8038	0.0918
1828	-0.8038	0.0918
1829	-0.8142	0.0849
1830	-0.8142	0.0849
1831	-0.8142	0.0849
1832	-0.8247	0.0779
1833	-0.8247	0.0779
1834	-0.8247	0.0779
1835	-0.8446	0.0849
1836	-0.8446	0.0849
1837	-0.8446	0.0849
1838	-0.855	0.0779
1839	-0.8749	0.0849
1840	-0.8947	0.092
1841	-0.8853	0.078
1842	-0.9052	0.085
1843	-0.9157	0.078
1844	-0.9157	0.078
1845	-0.9261	0.071
1846	-0.9261	0.071
1847	-0.946	0.0781
1848	-0.9565	0.0711
1849	-0.9763	0.0781
1850	-0.9669	0.0641
1851	-0.9669	0.0641
1852	-0.9669	0.0641
1853	-0.9763	0.0781
1854	-0.9658	0.0851
1855	-0.9355	0.085
1856	-0.9146	0.099
1857	-0.8842	0.0989
1858	-0.8738	0.1059
1859	-0.8633	0.1129
1860	-0.8633	0.1129
1861	-0.8539	0.0989
1862	-0.8539	0.0989
1863	-0.8738	0.1059
1864	-0.8644	0.0919
1865	-0.8644	0.0919
1866	-0.8842	0.0989
1867	-0.8947	0.092
1868	-0.8947	0.092
1869	-0.9052	0.085
1870	-0.925	0.092
1871	-0.9157	0.078
1872	-0.9355	0.085
1873	-0.9355	0.085
1874	-0.946	0.0781
1875	-0.946	0.0781
1876	-0.9658	0.0851
1877	-0.9658	0.0851
1878	-0.9658	0.0851
1879	-0.9658	0.0851
1880	-0.9658	0.0851
1881	-0.9857	0.0921
1882	-0.9763	0.0781
1883	-0.9961	0.0851
1884	-1.0066	0.0781
1885	-1.0066	0.0781
1886	-1.0265	0.0851
1887	-1.0171	0.0712
1888	-1.0369	0.0782
1889	-1.0474	0.0712
1890	-1.0474	0.0712
1891	-1.0673	0.0782
1892	-1.0777	0.0712
1893	-1.0976	0.0783
1894	-1.0882	0.0643
1895	-1.0976	0.0783
1896	-1.0871	0.0852
1897	-1.0568	0.0852
1898	-1.0358	0.0991
1899	-1.0149	0.1131
1900	-0.9846	0.113
1901	-0.9543	0.113
1902	-0.9438	0.12
1903	-0.9239	0.1129
1904	-0.9239	0.1129
1905	-0.9333	0.1269
1906	-0.9333	0.1269
1907	-0.9333	0.1269
1908	-0.9438	0.12
1909	-0.9438	0.12
1910	-0.9438	0.12
1911	-0.9543	0.113
1912	-0.9543	0.113
1913	-0.9741	0.12
1914	-0.9741	0.12
1915	-0.9741	0.12
1916	-0.9939	0.127
1917	-0.9846	0.113
1918	-0.9846	0.113
1919	-0.9846	0.113
1920	-1.0044	0.12
1921	-1.0044	0.12
1922	-1.0044	0.12
1923	-1.0044	0.12
1924	-1.0243	0.1271
1925	-1.0243	0.1271
1926	-1.0243	0.1271
1927	-1.0347	0.1201
1928	-1.0347	0.1201
1929	-1.0452	0.1131
1930	-1.0651	0.1201
1931	-1.0651	0.1201
1932	-1.0849	0.1271
1933	-1.0755	0.1132
1934	-1.0755	0.1132
1935	-1.0954	0.1202
1936	-1.0954	0.1202
1937	-1.1152	0.1272
1938	-1.1058	0.1132
1939	-1.1257	0.1202
1940	-1.1362	0.1132
1941	-1.1362	0.1132
1942	-1.1362	0.1132
1943	-1.1257	0.1202
1944	-1.1246	0.1412
1945	-1.1036	0.1551
1946	-1.0535	0.148
1947	-1.0325	0.162
1948	-1.0116	0.1759
1949	-1.0011	0.1829
1950	-0.9813	0.1759
1951	-0.9614	0.1689
1952	-0.9614	0.1689
1953	-0.9614	0.1689
1954	-0.9614	0.1689
1955	-0.9813	0.1759
1956	-0.9813	0.1759
1957	-0.9813	0.1759
1958	-0.9813	0.1759
1959	-0.9917	0.1689
1960	-0.9917	0.1689
1961	-0.9917	0.1689
1962	-1.0116	0.1759
1963	-1.0116	0.1759
1964	-1.0116	0.1759
1965	-1.0314	0.1829
1966	-1.0314	0.1829
1967	-1.0314	0.1829
1968	-1.0314	0.1829
1969	-1.0314	0.1829
1970	-1.0314	0.1829
1971	-1.0314	0.1829
1972	-1.0513	0.19
1973	-1.0513	0.19
1974	-1.0419	0.176
1975	-1.0617	0.183
1976	-1.0617	0.183
1977	-1.0816	0.19
1978	-1.0722	0.176
1979	-1.0921	0.183
1980	-1.0921	0.183
1981	-1.1119	0.19
1982	-1.1025	0.1761
1983	-1.1224	0.1831
1984	-1.1224	0.1831
1985	-1.1422	0.1901
1986	-1.1422	0.1901
1987	-1.1527	0.1831
1988	-1.1527	0.1831
1989	-1.1725	0.1901
1990	-1.183	0.1831
1991	-1.183	0.1831
1992	-1.1935	0.1762
1993	-1.1935	0.1762
1994	-1.2029	0.1902
1995	-1.1725	0.1901
1996	-1.1516	0.2041
1997	-1.1306	0.218
1998	-1.0899	0.2249
1999	-1.0595	0.2249
2000	-1.0397	0.2179
2001	-1.0491	0.2319
2002	-1.0491	0.2319
2003	-1.0292	0.2248
2004	-1.0292	0.2248
2005	-1.0397	0.2179
2006	-1.0397	0.2179
2007	-1.0595	0.2249
2008	-1.0502	0.2109
2009	-1.0502	0.2109
2010	-1.07	0.2179
2011	-1.07	0.2179
2012	-1.0899	0.2249
2013	-1.0805	0.2109
2014	-1.1003	0.218
2015	-1.1003	0.218
2016	-1.1003	0.218
2017	-1.1202	0.225
2018	-1.1202	0.225
2019	-1.1202	0.225
2020	-1.1202	0.225
2021	-1.1202	0.225
2022	-1.1202	0.225
2023	-1.1306	0.218
2024	-1.1306	0.218
2025	-1.1505	0.225
2026	-1.1505	0.225
2027	-1.161	0.218
2028	-1.161	0.218
2029	-1.1808	0.2251
2030	-1.2007	0.2321
2031	-1.1913	0.2181
2032	-1.2111	0.2251
2033	-1.2111	0.2251
2034	-1.2216	0.2181
2035	-1.2216	0.2181
2036	-1.2216	0.2181
2037	-1.2414	0.2251
2038	-1.2519	0.2182
2039	-1.2519	0.2182
2040	-1.2718	0.2252
2041	-1.2822	0.2182
2042	-1.2822	0.2182
2043	-1.2927	0.2112
2044	-1.3126	0.2182
2045	-1.3032	0.2043
2046	-1.3126	0.2182
2047	-1.3021	0.2252
2048	-1.2811	0.2392
2049	-1.2508	0.2391
[truncated: 39,951 more rows]
