# Supplementary material for: Gender-Related Effect in Oxygenation Dynamics by Using Far-Infrared Intervention with Near-Infrared Spectroscopy Measurement: A Gender Differences Controlled Trial
Source: PLoS One. 2015 Nov 10;10(11):e0135166. doi: 10.1371/journal.pone.0135166 (PMC4640828; doi:10.1371/journal.pone.0135166)
Supplement: S7 File — (XLSX) [file pone.0135166.s007.xlsx]

## Sheet: 工作表1
50	-0.7331	1.0487
51	-0.7529	1.0557
52	-0.7331	1.0487
53	-0.7226	1.0557
54	-0.6829	1.0416
55	-0.663	1.0346
56	-0.6432	1.0276
57	-0.6234	1.0206
58	-0.6234	1.0206
59	-0.6338	1.0136
60	-0.6245	0.9997
61	-0.6245	0.9997
62	-0.6349	0.9927
63	-0.6548	0.9997
64	-0.6548	0.9997
65	-0.6548	0.9997
66	-0.6548	0.9997
67	-0.6548	0.9997
68	-0.6548	0.9997
69	-0.6548	0.9997
70	-0.6642	1.0137
71	-0.6642	1.0137
72	-0.6642	1.0137
73	-0.6548	0.9997
74	-0.6548	0.9997
75	-0.6548	0.9997
76	-0.6548	0.9997
77	-0.6548	0.9997
78	-0.6548	0.9997
79	-0.6746	1.0067
80	-0.6746	1.0067
81	-0.6746	1.0067
82	-0.6851	0.9997
83	-0.6851	0.9997
84	-0.7049	1.0068
85	-0.6956	0.9928
86	-0.7154	0.9998
87	-0.7259	0.9928
88	-0.7259	0.9928
89	-0.7259	0.9928
90	-0.7364	0.9858
91	-0.7364	0.9858
92	-0.7562	0.9928
93	-0.7562	0.9928
94	-0.7364	0.9858
95	-0.7165	0.9788
96	-0.706	0.9858
97	-0.706	0.9858
98	-0.6862	0.9788
99	-0.6664	0.9718
100	-0.6465	0.9648
101	-0.6465	0.9648
102	-0.6173	0.9438
103	-0.6371	0.9508
104	-0.6371	0.9508
105	-0.6371	0.9508
106	-0.6476	0.9438
107	-0.6476	0.9438
108	-0.6476	0.9438
109	-0.6476	0.9438
110	-0.6675	0.9508
111	-0.6675	0.9508
112	-0.6476	0.9438
113	-0.6476	0.9438
114	-0.6476	0.9438
115	-0.6675	0.9508
116	-0.6675	0.9508
117	-0.6675	0.9508
118	-0.6675	0.9508
119	-0.6581	0.9368
120	-0.6779	0.9439
121	-0.6779	0.9439
122	-0.6779	0.9439
123	-0.6779	0.9439
124	-0.6978	0.9509
125	-0.6978	0.9509
126	-0.6978	0.9509
127	-0.7176	0.9579
128	-0.7083	0.9439
129	-0.7083	0.9439
130	-0.7281	0.9509
131	-0.7281	0.9509
132	-0.7083	0.9439
133	-0.6884	0.9369
134	-0.6779	0.9439
135	-0.6581	0.9368
136	-0.6184	0.9228
137	-0.6184	0.9228
138	-0.5986	0.9158
139	-0.5986	0.9158
140	-0.609	0.9088
141	-0.609	0.9088
142	-0.609	0.9088
143	-0.6289	0.9158
144	-0.6289	0.9158
145	-0.6195	0.9019
146	-0.6195	0.9019
147	-0.6394	0.9089
148	-0.6289	0.9158
149	-0.6289	0.9158
150	-0.6289	0.9158
151	-0.6289	0.9158
152	-0.6289	0.9158
153	-0.6289	0.9158
154	-0.6289	0.9158
155	-0.6289	0.9158
156	-0.6289	0.9158
157	-0.6289	0.9158
158	-0.6289	0.9158
159	-0.6289	0.9158
160	-0.6289	0.9158
161	-0.6382	0.9298
162	-0.6382	0.9298
163	-0.6581	0.9368
164	-0.6581	0.9368
165	-0.6581	0.9368
166	-0.6581	0.9368
167	-0.6581	0.9368
168	-0.6382	0.9298
169	-0.6278	0.9368
170	-0.6079	0.9298
171	-0.5776	0.9297
172	-0.5578	0.9227
173	-0.5379	0.9157
174	-0.5274	0.9227
175	-0.5274	0.9227
176	-0.5274	0.9227
177	-0.5274	0.9227
178	-0.5274	0.9227
179	-0.5274	0.9227
180	-0.5274	0.9227
181	-0.5473	0.9297
182	-0.5473	0.9297
183	-0.5473	0.9297
184	-0.5473	0.9297
185	-0.5274	0.9227
186	-0.5274	0.9227
187	-0.5368	0.9367
188	-0.5368	0.9367
189	-0.5368	0.9367
190	-0.5368	0.9367
191	-0.5368	0.9367
192	-0.5368	0.9367
193	-0.5368	0.9367
194	-0.5368	0.9367
195	-0.5368	0.9367
196	-0.5368	0.9367
197	-0.5368	0.9367
198	-0.5462	0.9507
199	-0.566	0.9577
200	-0.5567	0.9437
201	-0.566	0.9577
202	-0.5765	0.9507
203	-0.5567	0.9437
204	-0.5567	0.9437
205	-0.5368	0.9367
206	-0.5263	0.9436
207	-0.496	0.9436
208	-0.4762	0.9366
209	-0.4563	0.9296
210	-0.4459	0.9366
211	-0.4459	0.9366
212	-0.426	0.9295
213	-0.426	0.9295
214	-0.426	0.9295
215	-0.4459	0.9366
216	-0.426	0.9295
217	-0.4459	0.9366
218	-0.4459	0.9366
219	-0.4354	0.9435
220	-0.4155	0.9365
221	-0.4155	0.9365
222	-0.4249	0.9505
223	-0.4249	0.9505
224	-0.4051	0.9435
225	-0.4051	0.9435
226	-0.4051	0.9435
227	-0.4144	0.9575
228	-0.4144	0.9575
229	-0.4144	0.9575
230	-0.3946	0.9505
231	-0.4238	0.9715
232	-0.4238	0.9715
233	-0.4238	0.9715
234	-0.4437	0.9785
235	-0.4437	0.9785
236	-0.4437	0.9785
237	-0.4437	0.9785
238	-0.4437	0.9785
239	-0.4635	0.9855
240	-0.4635	0.9855
241	-0.4541	0.9715
242	-0.4437	0.9785
243	-0.4238	0.9715
244	-0.4133	0.9784
245	-0.3736	0.9644
246	-0.3538	0.9574
247	-0.3433	0.9644
248	-0.3235	0.9573
249	-0.3235	0.9573
250	-0.3235	0.9573
251	-0.3235	0.9573
252	-0.3235	0.9573
253	-0.3141	0.9434
254	-0.3235	0.9573
255	-0.3235	0.9573
256	-0.3235	0.9573
257	-0.3235	0.9573
258	-0.3235	0.9573
259	-0.3329	0.9713
260	-0.313	0.9643
261	-0.313	0.9643
262	-0.313	0.9643
263	-0.313	0.9643
264	-0.313	0.9643
265	-0.313	0.9643
266	-0.3224	0.9783
267	-0.3224	0.9783
268	-0.3224	0.9783
269	-0.3224	0.9783
270	-0.3422	0.9853
271	-0.3422	0.9853
272	-0.3329	0.9713
273	-0.3422	0.9853
274	-0.3621	0.9923
275	-0.3621	0.9923
276	-0.3527	0.9783
277	-0.3725	0.9854
278	-0.3725	0.9854
279	-0.3725	0.9854
280	-0.3924	0.9924
281	-0.383	0.9784
282	-0.4029	0.9854
283	-0.3935	0.9714
284	-0.3935	0.9714
285	-0.3736	0.9644
286	-0.3632	0.9714
287	-0.3235	0.9573
288	-0.3235	0.9573
289	-0.3036	0.9503
290	-0.2838	0.9433
291	-0.2838	0.9433
292	-0.2744	0.9293
293	-0.2744	0.9293
294	-0.2744	0.9293
295	-0.2943	0.9364
296	-0.3036	0.9503
297	-0.3036	0.9503
298	-0.2838	0.9433
299	-0.2838	0.9433
300	-0.2838	0.9433
301	-0.2838	0.9433
302	-0.2838	0.9433
303	-0.2932	0.9573
304	-0.2733	0.9503
305	-0.2733	0.9503
306	-0.2733	0.9503
307	-0.2932	0.9573
308	-0.2932	0.9573
309	-0.2932	0.9573
310	-0.2932	0.9573
311	-0.2932	0.9573
312	-0.313	0.9643
313	-0.313	0.9643
314	-0.3224	0.9783
315	-0.3224	0.9783
316	-0.3224	0.9783
317	-0.3224	0.9783
318	-0.3224	0.9783
319	-0.3224	0.9783
320	-0.3224	0.9783
321	-0.3224	0.9783
322	-0.3329	0.9713
323	-0.3329	0.9713
324	-0.3329	0.9713
325	-0.313	0.9643
326	-0.3025	0.9713
327	-0.2827	0.9643
328	-0.2524	0.9642
329	-0.2524	0.9642
330	-0.2419	0.9712
331	-0.2419	0.9712
332	-0.2419	0.9712
333	-0.2419	0.9712
334	-0.2419	0.9712
335	-0.2419	0.9712
336	-0.2419	0.9712
337	-0.2419	0.9712
338	-0.2419	0.9712
339	-0.2419	0.9712
340	-0.2513	0.9852
341	-0.2513	0.9852
342	-0.2513	0.9852
343	-0.2314	0.9782
344	-0.2314	0.9782
345	-0.2314	0.9782
346	-0.2314	0.9782
347	-0.2513	0.9852
348	-0.2513	0.9852
349	-0.2513	0.9852
350	-0.2513	0.9852
351	-0.2606	0.9992
352	-0.2606	0.9992
353	-0.2606	0.9992
354	-0.2805	1.0062
355	-0.3003	1.0132
356	-0.3003	1.0132
357	-0.3003	1.0132
358	-0.3108	1.0062
359	-0.3108	1.0062
360	-0.3108	1.0062
361	-0.3014	0.9922
362	-0.3213	0.9993
363	-0.3213	0.9993
364	-0.3213	0.9993
365	-0.3317	0.9923
366	-0.3317	0.9923
367	-0.3516	0.9993
368	-0.3422	0.9853
369	-0.3422	0.9853
370	-0.3317	0.9923
371	-0.3119	0.9853
372	-0.2921	0.9783
373	-0.2628	0.9573
374	-0.2628	0.9573
375	-0.2628	0.9573
376	-0.2628	0.9573
377	-0.2827	0.9643
378	-0.2827	0.9643
379	-0.2733	0.9503
380	-0.2733	0.9503
381	-0.2733	0.9503
382	-0.2932	0.9573
383	-0.2932	0.9573
384	-0.2932	0.9573
385	-0.2932	0.9573
386	-0.2932	0.9573
387	-0.2932	0.9573
388	-0.3025	0.9713
389	-0.3025	0.9713
390	-0.2932	0.9573
391	-0.2932	0.9573
392	-0.313	0.9643
393	-0.313	0.9643
394	-0.313	0.9643
395	-0.3329	0.9713
396	-0.3235	0.9573
397	-0.3433	0.9644
398	-0.334	0.9504
399	-0.3538	0.9574
400	-0.3736	0.9644
401	-0.3841	0.9574
402	-0.3747	0.9434
403	-0.3946	0.9505
404	-0.3946	0.9505
405	-0.4144	0.9575
406	-0.4144	0.9575
407	-0.4249	0.9505
408	-0.4249	0.9505
409	-0.4448	0.9575
410	-0.4448	0.9575
411	-0.4552	0.9505
412	-0.4552	0.9505
413	-0.4657	0.9436
414	-0.4657	0.9436
415	-0.4459	0.9366
416	-0.4459	0.9366
417	-0.426	0.9295
418	-0.4062	0.9225
419	-0.3863	0.9155
420	-0.3863	0.9155
421	-0.377	0.9015
422	-0.3676	0.8876
423	-0.3874	0.8946
424	-0.3874	0.8946
425	-0.3874	0.8946
426	-0.3874	0.8946
427	-0.3874	0.8946
428	-0.3874	0.8946
429	-0.3874	0.8946
430	-0.3968	0.9086
431	-0.3874	0.8946
432	-0.3874	0.8946
433	-0.3874	0.8946
434	-0.3874	0.8946
435	-0.3874	0.8946
436	-0.3874	0.8946
437	-0.4073	0.9016
438	-0.4178	0.8946
439	-0.4178	0.8946
440	-0.4282	0.8876
441	-0.4282	0.8876
442	-0.4387	0.8807
443	-0.4387	0.8807
444	-0.4387	0.8807
445	-0.4585	0.8877
446	-0.4585	0.8877
447	-0.4585	0.8877
448	-0.4492	0.8737
449	-0.469	0.8807
450	-0.4795	0.8737
451	-0.4795	0.8737
452	-0.49	0.8668
453	-0.5098	0.8738
454	-0.5004	0.8598
455	-0.5203	0.8668
456	-0.5308	0.8598
457	-0.5308	0.8598
458	-0.5412	0.8529
459	-0.5214	0.8459
460	-0.5214	0.8459
461	-0.5015	0.8388
462	-0.4817	0.8318
463	-0.4619	0.8248
464	-0.4514	0.8318
465	-0.442	0.8178
466	-0.442	0.8178
467	-0.442	0.8178
468	-0.442	0.8178
469	-0.4619	0.8248
470	-0.4619	0.8248
471	-0.4619	0.8248
472	-0.4619	0.8248
473	-0.4619	0.8248
474	-0.4817	0.8318
475	-0.4817	0.8318
476	-0.4817	0.8318
477	-0.4817	0.8318
478	-0.4817	0.8318
479	-0.4817	0.8318
480	-0.4817	0.8318
481	-0.4817	0.8318
482	-0.5015	0.8388
483	-0.5015	0.8388
484	-0.4922	0.8249
485	-0.512	0.8319
486	-0.512	0.8319
487	-0.5026	0.8179
488	-0.5225	0.8249
489	-0.5131	0.8109
490	-0.533	0.8179
491	-0.533	0.8179
492	-0.5434	0.811
493	-0.5434	0.811
494	-0.5434	0.811
495	-0.5633	0.818
496	-0.5539	0.804
497	-0.5738	0.811
498	-0.5738	0.811
499	-0.5738	0.811
500	-0.5738	0.811
501	-0.5434	0.811
502	-0.5236	0.8039
503	-0.5131	0.8109
504	-0.4933	0.8039
505	-0.4933	0.8039
506	-0.4734	0.7969
507	-0.4734	0.7969
508	-0.4734	0.7969
509	-0.4734	0.7969
510	-0.4734	0.7969
511	-0.4734	0.7969
512	-0.4933	0.8039
513	-0.4933	0.8039
514	-0.4734	0.7969
515	-0.4933	0.8039
516	-0.4933	0.8039
517	-0.4933	0.8039
518	-0.4933	0.8039
519	-0.4933	0.8039
520	-0.4828	0.8109
521	-0.4828	0.8109
522	-0.4734	0.7969
523	-0.4933	0.8039
524	-0.4933	0.8039
525	-0.4933	0.8039
526	-0.4933	0.8039
527	-0.5131	0.8109
528	-0.5131	0.8109
529	-0.5131	0.8109
530	-0.533	0.8179
531	-0.533	0.8179
532	-0.5236	0.8039
533	-0.5434	0.811
534	-0.5434	0.811
535	-0.5633	0.818
536	-0.5633	0.818
537	-0.5633	0.818
538	-0.5831	0.825
539	-0.5738	0.811
540	-0.5738	0.811
541	-0.5936	0.818
542	-0.5936	0.818
543	-0.6041	0.811
544	-0.6041	0.811
545	-0.6041	0.811
546	-0.5738	0.811
547	-0.5539	0.804
548	-0.5236	0.8039
549	-0.5038	0.7969
550	-0.4933	0.8039
551	-0.4839	0.7899
552	-0.4839	0.7899
553	-0.4839	0.7899
554	-0.4839	0.7899
555	-0.4745	0.7759
556	-0.4839	0.7899
557	-0.4944	0.783
558	-0.4944	0.783
559	-0.4944	0.783
560	-0.4944	0.783
561	-0.5142	0.79
562	-0.5142	0.79
563	-0.5049	0.776
564	-0.5049	0.776
565	-0.5247	0.783
566	-0.5153	0.769
567	-0.5153	0.769
568	-0.5352	0.776
569	-0.5258	0.762
570	-0.5258	0.762
571	-0.5457	0.769
572	-0.5457	0.769
573	-0.5457	0.769
574	-0.5561	0.7621
575	-0.5561	0.7621
576	-0.576	0.7691
577	-0.576	0.7691
578	-0.576	0.7691
579	-0.5864	0.7621
580	-0.5864	0.7621
581	-0.6063	0.7691
582	-0.6168	0.7622
583	-0.6168	0.7622
584	-0.6168	0.7622
585	-0.6074	0.7482
586	-0.6272	0.7552
587	-0.6471	0.7622
588	-0.6377	0.7482
589	-0.6576	0.7552
590	-0.668	0.7483
591	-0.6879	0.7553
592	-0.6879	0.7553
593	-0.668	0.7483
594	-0.6283	0.7342
595	-0.6085	0.7272
596	-0.598	0.7342
597	-0.5782	0.7272
598	-0.5583	0.7202
599	-0.5583	0.7202
600	-0.5583	0.7202
601	-0.5688	0.7132
602	-0.5688	0.7132
603	-0.5688	0.7132
604	-0.5688	0.7132
605	-0.5688	0.7132
606	-0.5887	0.7202
607	-0.5793	0.7062
608	-0.5793	0.7062
609	-0.5699	0.6922
610	-0.5898	0.6993
611	-0.5898	0.6993
612	-0.5898	0.6993
613	-0.5898	0.6993
614	-0.5898	0.6993
615	-0.6096	0.7063
616	-0.6096	0.7063
617	-0.6096	0.7063
618	-0.6002	0.6923
619	-0.6201	0.6993
620	-0.6201	0.6993
621	-0.6399	0.7063
622	-0.6504	0.6993
623	-0.6504	0.6993
624	-0.6504	0.6993
625	-0.6609	0.6924
626	-0.6609	0.6924
627	-0.6807	0.6994
628	-0.6807	0.6994
629	-0.6807	0.6994
630	-0.6807	0.6994
631	-0.6713	0.6854
632	-0.6912	0.6924
633	-0.6912	0.6924
634	-0.6713	0.6854
635	-0.6609	0.6924
636	-0.6306	0.6923
637	-0.6107	0.6853
638	-0.5804	0.6853
639	-0.5605	0.6783
640	-0.5699	0.6922
641	-0.5699	0.6922
642	-0.5699	0.6922
643	-0.5699	0.6922
644	-0.5605	0.6783
645	-0.5804	0.6853
646	-0.5909	0.6783
647	-0.5909	0.6783
648	-0.6013	0.6713
649	-0.6212	0.6783
650	-0.6212	0.6783
651	-0.641	0.6854
652	-0.6317	0.6714
653	-0.6317	0.6714
654	-0.6317	0.6714
655	-0.641	0.6854
656	-0.641	0.6854
657	-0.641	0.6854
658	-0.6317	0.6714
659	-0.641	0.6854
660	-0.6515	0.6784
661	-0.6515	0.6784
662	-0.6515	0.6784
663	-0.6713	0.6854
664	-0.662	0.6714
665	-0.6818	0.6784
666	-0.6818	0.6784
667	-0.7017	0.6854
668	-0.7017	0.6854
669	-0.6923	0.6715
670	-0.7121	0.6785
671	-0.7226	0.6715
672	-0.7226	0.6715
673	-0.7425	0.6785
674	-0.7331	0.6645
675	-0.7529	0.6715
676	-0.7436	0.6576
677	-0.7436	0.6576
678	-0.7436	0.6576
679	-0.7331	0.6645
680	-0.6934	0.6505
681	-0.6829	0.6575
682	-0.6432	0.6434
683	-0.6526	0.6574
684	-0.6328	0.6504
685	-0.6234	0.6364
686	-0.6234	0.6364
687	-0.6339	0.6295
688	-0.6339	0.6295
689	-0.6339	0.6295
690	-0.6537	0.6365
691	-0.6537	0.6365
692	-0.6736	0.6435
693	-0.6642	0.6295
694	-0.6642	0.6295
695	-0.6642	0.6295
696	-0.6642	0.6295
697	-0.6747	0.6225
698	-0.6747	0.6225
699	-0.6851	0.6156
700	-0.705	0.6226
701	-0.6956	0.6086
702	-0.6956	0.6086
703	-0.7154	0.6156
704	-0.7154	0.6156
705	-0.7061	0.6016
706	-0.7259	0.6086
707	-0.7364	0.6017
708	-0.7364	0.6017
709	-0.7562	0.6087
710	-0.7469	0.5947
711	-0.7667	0.6017
712	-0.7667	0.6017
713	-0.7772	0.5947
714	-0.797	0.6017
715	-0.797	0.6017
716	-0.7877	0.5878
717	-0.8075	0.5948
718	-0.7981	0.5808
719	-0.818	0.5878
720	-0.8285	0.5808
721	-0.8285	0.5808
722	-0.8483	0.5878
723	-0.8285	0.5808
724	-0.818	0.5878
725	-0.7877	0.5878
726	-0.748	0.5737
727	-0.7375	0.5807
728	-0.6978	0.5667
729	-0.6978	0.5667
730	-0.678	0.5597
731	-0.678	0.5597
732	-0.678	0.5597
733	-0.6978	0.5667
734	-0.6978	0.5667
735	-0.7177	0.5737
736	-0.7177	0.5737
737	-0.7177	0.5737
738	-0.7177	0.5737
739	-0.7177	0.5737
740	-0.7177	0.5737
741	-0.7177	0.5737
742	-0.7177	0.5737
743	-0.7281	0.5667
744	-0.7281	0.5667
745	-0.7281	0.5667
746	-0.7281	0.5667
747	-0.748	0.5737
748	-0.7386	0.5598
749	-0.7585	0.5668
750	-0.7585	0.5668
751	-0.7689	0.5598
752	-0.7888	0.5668
753	-0.7794	0.5528
754	-0.7992	0.5598
755	-0.7899	0.5459
756	-0.8097	0.5529
757	-0.8097	0.5529
758	-0.8296	0.5599
759	-0.8296	0.5599
760	-0.8202	0.5459
761	-0.8202	0.5459
762	-0.84	0.5529
763	-0.84	0.5529
764	-0.84	0.5529
765	-0.84	0.5529
766	-0.84	0.5529
767	-0.8296	0.5599
768	-0.7992	0.5598
769	-0.7596	0.5458
770	-0.7491	0.5528
771	-0.7094	0.5388
772	-0.7188	0.5527
773	-0.7188	0.5527
774	-0.6989	0.5457
775	-0.6895	0.5318
776	-0.7094	0.5388
777	-0.7094	0.5388
778	-0.7292	0.5458
779	-0.7292	0.5458
780	-0.7292	0.5458
781	-0.7491	0.5528
782	-0.7491	0.5528
783	-0.7491	0.5528
784	-0.7491	0.5528
785	-0.7491	0.5528
786	-0.7491	0.5528
787	-0.7491	0.5528
788	-0.7491	0.5528
789	-0.7397	0.5388
790	-0.7596	0.5458
791	-0.7596	0.5458
792	-0.77	0.5388
793	-0.77	0.5388
794	-0.7899	0.5459
795	-0.7805	0.5319
796	-0.7805	0.5319
797	-0.8003	0.5389
798	-0.8003	0.5389
799	-0.8108	0.5319
800	-0.8108	0.5319
801	-0.8307	0.5389
802	-0.8213	0.5249
803	-0.8411	0.532
804	-0.8411	0.532
805	-0.8318	0.518
806	-0.8213	0.5249
807	-0.8015	0.5179
808	-0.7711	0.5179
809	-0.7408	0.5178
810	-0.721	0.5108
811	-0.7105	0.5178
812	-0.6907	0.5108
813	-0.6907	0.5108
814	-0.6907	0.5108
815	-0.7105	0.5178
816	-0.7105	0.5178
817	-0.7105	0.5178
818	-0.721	0.5108
819	-0.721	0.5108
820	-0.721	0.5108
821	-0.7408	0.5178
822	-0.7408	0.5178
823	-0.7408	0.5178
824	-0.7408	0.5178
825	-0.7408	0.5178
826	-0.7408	0.5178
827	-0.7408	0.5178
828	-0.7408	0.5178
829	-0.7408	0.5178
830	-0.7314	0.5039
831	-0.7513	0.5109
832	-0.7711	0.5179
833	-0.7618	0.5039
834	-0.7618	0.5039
835	-0.7816	0.5109
836	-0.7722	0.4969
837	-0.7921	0.5039
838	-0.7921	0.5039
839	-0.8026	0.497
840	-0.8026	0.497
841	-0.8026	0.497
842	-0.8026	0.497
843	-0.7827	0.49
844	-0.7722	0.4969
845	-0.7419	0.4969
846	-0.7116	0.4969
847	-0.7011	0.5038
848	-0.6907	0.5108
849	-0.6708	0.5038
850	-0.6708	0.5038
851	-0.6813	0.4968
852	-0.6813	0.4968
853	-0.7011	0.5038
854	-0.7011	0.5038
855	-0.7011	0.5038
856	-0.7011	0.5038
857	-0.7011	0.5038
858	-0.6907	0.5108
859	-0.7	0.5248
860	-0.7	0.5248
861	-0.6802	0.5178
862	-0.6802	0.5178
863	-0.6802	0.5178
864	-0.6802	0.5178
865	-0.6802	0.5178
866	-0.7	0.5248
867	-0.6907	0.5108
868	-0.6907	0.5108
869	-0.6907	0.5108
870	-0.7105	0.5178
871	-0.7105	0.5178
872	-0.7105	0.5178
873	-0.7303	0.5248
874	-0.721	0.5108
875	-0.7408	0.5178
876	-0.7314	0.5039
877	-0.7513	0.5109
878	-0.7419	0.4969
879	-0.7419	0.4969
880	-0.7116	0.4969
881	-0.6813	0.4968
882	-0.651	0.4968
883	-0.6206	0.4967
884	-0.6102	0.5037
885	-0.5997	0.5107
886	-0.5798	0.5037
887	-0.5798	0.5037
888	-0.5798	0.5037
889	-0.5798	0.5037
890	-0.5997	0.5107
891	-0.5997	0.5107
892	-0.5997	0.5107
893	-0.6091	0.5247
894	-0.5892	0.5176
895	-0.5892	0.5176
896	-0.5892	0.5176
897	-0.5892	0.5176
898	-0.5892	0.5176
899	-0.5892	0.5176
900	-0.5986	0.5316
901	-0.5986	0.5316
902	-0.5986	0.5316
903	-0.5986	0.5316
904	-0.5986	0.5316
905	-0.5892	0.5176
906	-0.5892	0.5176
907	-0.6091	0.5247
908	-0.6091	0.5247
909	-0.6091	0.5247
910	-0.6289	0.5317
911	-0.6289	0.5317
912	-0.6289	0.5317
913	-0.6394	0.5247
914	-0.6394	0.5247
915	-0.6394	0.5247
916	-0.6394	0.5247
917	-0.6289	0.5317
918	-0.5986	0.5316
919	-0.5683	0.5316
920	-0.538	0.5315
921	-0.4983	0.5175
922	-0.4878	0.5245
923	-0.4679	0.5175
924	-0.4679	0.5175
925	-0.4575	0.5245
926	-0.4575	0.5245
927	-0.4575	0.5245
928	-0.4575	0.5245
929	-0.447	0.5314
930	-0.447	0.5314
931	-0.447	0.5314
932	-0.4668	0.5384
933	-0.4668	0.5384
934	-0.4668	0.5384
935	-0.447	0.5314
936	-0.447	0.5314
937	-0.4564	0.5454
938	-0.4564	0.5454
939	-0.4365	0.5384
940	-0.4365	0.5384
941	-0.4459	0.5524
942	-0.4459	0.5524
943	-0.4459	0.5524
944	-0.4564	0.5454
945	-0.4657	0.5594
946	-0.4657	0.5594
947	-0.4762	0.5524
948	-0.4762	0.5524
949	-0.4762	0.5524
950	-0.4762	0.5524
951	-0.4762	0.5524
952	-0.4961	0.5594
953	-0.4961	0.5594
954	-0.4867	0.5455
955	-0.5065	0.5525
956	-0.4867	0.5455
957	-0.4762	0.5524
958	-0.4564	0.5454
959	-0.4062	0.5384
960	-0.3957	0.5453
961	-0.3654	0.5453
962	-0.3351	0.5452
963	-0.3351	0.5452
964	-0.3246	0.5522
965	-0.3246	0.5522
966	-0.3246	0.5522
967	-0.3048	0.5452
968	-0.3141	0.5592
969	-0.3141	0.5592
970	-0.3141	0.5592
971	-0.3235	0.5732
972	-0.3235	0.5732
973	-0.3037	0.5662
974	-0.3037	0.5662
975	-0.3037	0.5662
976	-0.3235	0.5732
977	-0.3235	0.5732
978	-0.3141	0.5592
979	-0.3141	0.5592
980	-0.3141	0.5592
981	-0.334	0.5662
982	-0.334	0.5662
983	-0.334	0.5662
984	-0.334	0.5662
985	-0.3538	0.5732
986	-0.3538	0.5732
987	-0.3445	0.5592
988	-0.3445	0.5592
989	-0.3643	0.5662
990	-0.3549	0.5523
991	-0.3549	0.5523
992	-0.3748	0.5593
993	-0.3748	0.5593
994	-0.3748	0.5593
995	-0.3748	0.5593
996	-0.3748	0.5593
997	-0.3853	0.5523
998	-0.3853	0.5523
999	-0.3748	0.5593
1000	-0.3445	0.5592
1001	-0.334	0.5662
1002	-0.2943	0.5522
1003	-0.264	0.5521
1004	-0.2535	0.5591
1005	-0.2337	0.5521
1006	-0.2337	0.5521
1007	-0.2337	0.5521
1008	-0.2337	0.5521
1009	-0.2535	0.5591
1010	-0.2441	0.5451
1011	-0.264	0.5521
1012	-0.264	0.5521
1013	-0.264	0.5521
1014	-0.264	0.5521
1015	-0.2838	0.5592
1016	-0.2838	0.5592
1017	-0.2838	0.5592
1018	-0.2838	0.5592
1019	-0.2838	0.5592
1020	-0.2838	0.5592
1021	-0.2838	0.5592
1022	-0.2838	0.5592
1023	-0.2838	0.5592
1024	-0.2838	0.5592
1025	-0.2838	0.5592
1026	-0.2838	0.5592
1027	-0.2838	0.5592
1028	-0.2745	0.5452
1029	-0.2838	0.5592
1030	-0.2838	0.5592
1031	-0.2838	0.5592
1032	-0.3037	0.5662
1033	-0.3037	0.5662
1034	-0.3037	0.5662
1035	-0.3235	0.5732
1036	-0.3235	0.5732
1037	-0.3434	0.5802
1038	-0.3235	0.5732
1039	-0.3037	0.5662
1040	-0.2733	0.5661
1041	-0.243	0.5661
1042	-0.2033	0.5521
1043	-0.1929	0.559
1044	-0.1929	0.559
1045	-0.173	0.552
1046	-0.173	0.552
1047	-0.1929	0.559
1048	-0.1929	0.559
1049	-0.1929	0.559
1050	-0.1929	0.559
1051	-0.1929	0.559
1052	-0.2127	0.566
1053	-0.1929	0.559
1054	-0.1929	0.559
1055	-0.1929	0.559
1056	-0.2022	0.573
1057	-0.2221	0.58
1058	-0.2127	0.566
1059	-0.2127	0.566
1060	-0.2127	0.566
1061	-0.2127	0.566
1062	-0.2232	0.5591
1063	-0.2232	0.5591
1064	-0.243	0.5661
1065	-0.2524	0.5801
1066	-0.2524	0.5801
1067	-0.243	0.5661
1068	-0.2524	0.5801
1069	-0.2722	0.5871
1070	-0.2722	0.5871
1071	-0.2629	0.5731
1072	-0.2827	0.5801
1073	-0.2827	0.5801
1074	-0.2733	0.5661
1075	-0.2733	0.5661
1076	-0.2827	0.5801
1077	-0.3026	0.5871
1078	-0.3026	0.5871
1079	-0.3026	0.5871
1080	-0.2827	0.5801
1081	-0.2524	0.5801
1082	-0.2419	0.587
1083	-0.2116	0.587
1084	-0.1719	0.573
1085	-0.1614	0.5799
1086	-0.1416	0.5729
1087	-0.1416	0.5729
1088	-0.1416	0.5729
1089	-0.1416	0.5729
1090	-0.1614	0.5799
1091	-0.1614	0.5799
1092	-0.1614	0.5799
1093	-0.1813	0.587
1094	-0.1719	0.573
1095	-0.1719	0.573
1096	-0.1719	0.573
1097	-0.1719	0.573
1098	-0.1719	0.573
1099	-0.1719	0.573
1100	-0.1719	0.573
1101	-0.1719	0.573
1102	-0.1719	0.573
1103	-0.1918	0.58
1104	-0.1918	0.58
1105	-0.1918	0.58
1106	-0.2116	0.587
1107	-0.2116	0.587
1108	-0.2022	0.573
1109	-0.2221	0.58
1110	-0.2221	0.58
1111	-0.2221	0.58
1112	-0.2419	0.587
1113	-0.2419	0.587
1114	-0.2618	0.594
1115	-0.2524	0.5801
1116	-0.2524	0.5801
1117	-0.2722	0.5871
1118	-0.2722	0.5871
1119	-0.2921	0.5941
1120	-0.2827	0.5801
1121	-0.3026	0.5871
1122	-0.3224	0.5941
1123	-0.313	0.5801
1124	-0.313	0.5801
1125	-0.2827	0.5801
1126	-0.2629	0.5731
1127	-0.2326	0.5731
1128	-0.2022	0.573
1129	-0.1824	0.566
1130	-0.1719	0.573
1131	-0.1719	0.573
1132	-0.1719	0.573
1133	-0.1719	0.573
1134	-0.1625	0.559
1135	-0.1625	0.559
1136	-0.1824	0.566
1137	-0.1824	0.566
1138	-0.1824	0.566
1139	-0.2022	0.573
1140	-0.2022	0.573
1141	-0.2127	0.566
1142	-0.2127	0.566
1143	-0.2127	0.566
1144	-0.2127	0.566
1145	-0.2232	0.5591
1146	-0.2232	0.5591
1147	-0.2232	0.5591
1148	-0.243	0.5661
1149	-0.2337	0.5521
1150	-0.2535	0.5591
1151	-0.2535	0.5591
1152	-0.264	0.5521
1153	-0.264	0.5521
1154	-0.2745	0.5452
1155	-0.2943	0.5522
1156	-0.3141	0.5592
1157	-0.3048	0.5452
1158	-0.3048	0.5452
1159	-0.3246	0.5522
1160	-0.3246	0.5522
1161	-0.3246	0.5522
1162	-0.3351	0.5452
1163	-0.3351	0.5452
1164	-0.3257	0.5313
1165	-0.3456	0.5383
1166	-0.3362	0.5243
1167	-0.356	0.5313
1168	-0.356	0.5313
1169	-0.3362	0.5243
1170	-0.3257	0.5313
1171	-0.3152	0.5382
1172	-0.2756	0.5242
1173	-0.2651	0.5312
1174	-0.2452	0.5242
1175	-0.2452	0.5242
1176	-0.2452	0.5242
1177	-0.2452	0.5242
1178	-0.2452	0.5242
1179	-0.2651	0.5312
1180	-0.2651	0.5312
1181	-0.2756	0.5242
1182	-0.2756	0.5242
1183	-0.2756	0.5242
1184	-0.2756	0.5242
1185	-0.2756	0.5242
1186	-0.2954	0.5312
1187	-0.2954	0.5312
1188	-0.2954	0.5312
1189	-0.286	0.5172
1190	-0.286	0.5172
1191	-0.3059	0.5243
1192	-0.3059	0.5243
1193	-0.3059	0.5243
1194	-0.3059	0.5243
1195	-0.3163	0.5173
1196	-0.3163	0.5173
1197	-0.3163	0.5173
1198	-0.3163	0.5173
1199	-0.3268	0.5103
1200	-0.3268	0.5103
1201	-0.3268	0.5103
1202	-0.3467	0.5173
1203	-0.3467	0.5173
1204	-0.3665	0.5243
1205	-0.3665	0.5243
1206	-0.3665	0.5243
1207	-0.377	0.5174
1208	-0.377	0.5174
1209	-0.3665	0.5243
1210	-0.3467	0.5173
1211	-0.3163	0.5173
1212	-0.286	0.5172
1213	-0.2662	0.5102
1214	-0.2557	0.5172
1215	-0.2557	0.5172
1216	-0.2359	0.5102
1217	-0.2359	0.5102
1218	-0.2359	0.5102
1219	-0.2557	0.5172
1220	-0.2756	0.5242
1221	-0.2756	0.5242
1222	-0.2756	0.5242
1223	-0.2756	0.5242
1224	-0.2756	0.5242
1225	-0.2756	0.5242
1226	-0.2756	0.5242
1227	-0.2756	0.5242
1228	-0.2756	0.5242
1229	-0.2849	0.5382
1230	-0.2849	0.5382
1231	-0.2849	0.5382
1232	-0.2849	0.5382
1233	-0.3048	0.5452
1234	-0.2954	0.5312
1235	-0.2954	0.5312
1236	-0.2954	0.5312
1237	-0.3152	0.5382
1238	-0.3152	0.5382
1239	-0.3152	0.5382
1240	-0.3351	0.5452
1241	-0.3351	0.5452
1242	-0.3351	0.5452
1243	-0.3257	0.5313
1244	-0.3456	0.5383
1245	-0.3456	0.5383
1246	-0.3654	0.5453
1247	-0.3759	0.5383
1248	-0.3957	0.5453
1249	-0.3864	0.5313
1250	-0.3968	0.5244
1251	-0.3968	0.5244
1252	-0.377	0.5174
1253	-0.3665	0.5243
1254	-0.3268	0.5103
1255	-0.3163	0.5173
1256	-0.2767	0.5033
1257	-0.2568	0.4963
1258	-0.2662	0.5102
1259	-0.2568	0.4963
1260	-0.2568	0.4963
1261	-0.2767	0.5033
1262	-0.2767	0.5033
1263	-0.2871	0.4963
1264	-0.2871	0.4963
1265	-0.307	0.5033
1266	-0.307	0.5033
1267	-0.307	0.5033
1268	-0.307	0.5033
1269	-0.2965	0.5103
1270	-0.307	0.5033
1271	-0.307	0.5033
1272	-0.307	0.5033
1273	-0.307	0.5033
1274	-0.307	0.5033
1275	-0.307	0.5033
1276	-0.3268	0.5103
1277	-0.3268	0.5103
1278	-0.3467	0.5173
1279	-0.3373	0.5033
1280	-0.3373	0.5033
1281	-0.3571	0.5104
1282	-0.3571	0.5104
1283	-0.3676	0.5034
1284	-0.3676	0.5034
1285	-0.3781	0.4964
1286	-0.3781	0.4964
1287	-0.3979	0.5034
1288	-0.3979	0.5034
1289	-0.4084	0.4965
1290	-0.4084	0.4965
1291	-0.4283	0.5035
1292	-0.4283	0.5035
1293	-0.4387	0.4965
1294	-0.4387	0.4965
1295	-0.4387	0.4965
1296	-0.4084	0.4965
1297	-0.3979	0.5034
1298	-0.3582	0.4894
1299	-0.3279	0.4894
1300	-0.3081	0.4823
1301	-0.2882	0.4753
1302	-0.2882	0.4753
1303	-0.2882	0.4753
1304	-0.2789	0.4614
1305	-0.2987	0.4684
1306	-0.2987	0.4684
1307	-0.3186	0.4754
1308	-0.3186	0.4754
1309	-0.3186	0.4754
1310	-0.3186	0.4754
1311	-0.3186	0.4754
1312	-0.3186	0.4754
1313	-0.3384	0.4824
1314	-0.3384	0.4824
1315	-0.3384	0.4824
1316	-0.329	0.4684
1317	-0.329	0.4684
1318	-0.329	0.4684
1319	-0.329	0.4684
1320	-0.329	0.4684
1321	-0.329	0.4684
1322	-0.3582	0.4894
1323	-0.3489	0.4754
1324	-0.3489	0.4754
1325	-0.3687	0.4824
1326	-0.3687	0.4824
1327	-0.3792	0.4755
1328	-0.3792	0.4755
1329	-0.399	0.4825
1330	-0.399	0.4825
1331	-0.4095	0.4755
1332	-0.4294	0.4825
1333	-0.42	0.4685
1334	-0.4106	0.4545
1335	-0.4305	0.4616
1336	-0.4106	0.4545
1337	-0.4001	0.4615
1338	-0.3803	0.4545
1339	-0.35	0.4545
1340	-0.3395	0.4614
1341	-0.2998	0.4474
1342	-0.2998	0.4474
1343	-0.2998	0.4474
1344	-0.3197	0.4544
1345	-0.3197	0.4544
1346	-0.3103	0.4404
1347	-0.3301	0.4475
1348	-0.3208	0.4335
1349	-0.3406	0.4405
1350	-0.3406	0.4405
1351	-0.3406	0.4405
1352	-0.3605	0.4475
1353	-0.3605	0.4475
1354	-0.3605	0.4475
1355	-0.3605	0.4475
1356	-0.3605	0.4475
1357	-0.3406	0.4405
1358	-0.3406	0.4405
1359	-0.3406	0.4405
1360	-0.3406	0.4405
1361	-0.3406	0.4405
1362	-0.3698	0.4615
1363	-0.3698	0.4615
1364	-0.3698	0.4615
1365	-0.3698	0.4615
1366	-0.3698	0.4615
1367	-0.3698	0.4615
1368	-0.3698	0.4615
1369	-0.3897	0.4685
1370	-0.3897	0.4685
1371	-0.4001	0.4615
1372	-0.4001	0.4615
1373	-0.4001	0.4615
1374	-0.3897	0.4685
1375	-0.3792	0.4755
1376	-0.3489	0.4754
1377	-0.3092	0.4614
1378	-0.2987	0.4684
1379	-0.2882	0.4753
1380	-0.2684	0.4683
1381	-0.2684	0.4683
1382	-0.2684	0.4683
1383	-0.2684	0.4683
1384	-0.2882	0.4753
1385	-0.2882	0.4753
1386	-0.2789	0.4614
1387	-0.2987	0.4684
1388	-0.2987	0.4684
1389	-0.2987	0.4684
1390	-0.3186	0.4754
1391	-0.3186	0.4754
1392	-0.3092	0.4614
1393	-0.3092	0.4614
1394	-0.3092	0.4614
1395	-0.3186	0.4754
1396	-0.3092	0.4614
1397	-0.329	0.4684
1398	-0.329	0.4684
1399	-0.3489	0.4754
1400	-0.3489	0.4754
1401	-0.3594	0.4684
1402	-0.3594	0.4684
1403	-0.3594	0.4684
1404	-0.3594	0.4684
1405	-0.3792	0.4755
1406	-0.3698	0.4615
1407	-0.3897	0.4685
1408	-0.3897	0.4685
1409	-0.3897	0.4685
1410	-0.4095	0.4755
1411	-0.4001	0.4615
1412	-0.42	0.4685
1413	-0.42	0.4685
1414	-0.42	0.4685
1415	-0.3897	0.4685
1416	-0.35	0.4545
1417	-0.3489	0.4754
1418	-0.3092	0.4614
1419	-0.2789	0.4614
1420	-0.2684	0.4683
1421	-0.2684	0.4683
1422	-0.2684	0.4683
1423	-0.2684	0.4683
1424	-0.259	0.4543
1425	-0.2789	0.4614
1426	-0.2789	0.4614
1427	-0.2789	0.4614
1428	-0.2789	0.4614
1429	-0.2789	0.4614
1430	-0.2987	0.4684
1431	-0.2987	0.4684
1432	-0.2987	0.4684
1433	-0.2789	0.4614
1434	-0.2789	0.4614
1435	-0.2882	0.4753
1436	-0.2882	0.4753
1437	-0.2882	0.4753
1438	-0.2882	0.4753
1439	-0.2882	0.4753
1440	-0.3081	0.4823
1441	-0.3081	0.4823
1442	-0.3186	0.4754
1443	-0.3186	0.4754
1444	-0.329	0.4684
1445	-0.3489	0.4754
1446	-0.3395	0.4614
1447	-0.3395	0.4614
1448	-0.3594	0.4684
1449	-0.3594	0.4684
1450	-0.3594	0.4684
1451	-0.3687	0.4824
1452	-0.3687	0.4824
1453	-0.3886	0.4894
1454	-0.3792	0.4755
1455	-0.3792	0.4755
1456	-0.3687	0.4824
1457	-0.3384	0.4824
1458	-0.3081	0.4823
1459	-0.2976	0.4893
1460	-0.2673	0.4893
1461	-0.237	0.4892
1462	-0.2171	0.4822
1463	-0.2067	0.4892
1464	-0.1962	0.4962
1465	-0.1962	0.4962
1466	-0.1962	0.4962
1467	-0.1962	0.4962
1468	-0.1962	0.4962
1469	-0.216	0.5032
1470	-0.216	0.5032
1471	-0.2265	0.4962
1472	-0.2171	0.4822
1473	-0.237	0.4892
1474	-0.2474	0.4823
1475	-0.2673	0.4893
1476	-0.2579	0.4753
1477	-0.2778	0.4823
1478	-0.2684	0.4683
1479	-0.2882	0.4753
1480	-0.2882	0.4753
1481	-0.2882	0.4753
1482	-0.2882	0.4753
1483	-0.2789	0.4614
1484	-0.2987	0.4684
1485	-0.2987	0.4684
1486	-0.2987	0.4684
1487	-0.3186	0.4754
1488	-0.3186	0.4754
1489	-0.3186	0.4754
1490	-0.3384	0.4824
1491	-0.3384	0.4824
1492	-0.329	0.4684
1493	-0.3489	0.4754
1494	-0.3489	0.4754
1495	-0.3489	0.4754
1496	-0.3687	0.4824
1497	-0.3489	0.4754
1498	-0.329	0.4684
1499	-0.3186	0.4754
1500	-0.2789	0.4614
1501	-0.2684	0.4683
1502	-0.2485	0.4613
1503	-0.2485	0.4613
1504	-0.2485	0.4613
1505	-0.2392	0.4473
1506	-0.259	0.4543
1507	-0.259	0.4543
1508	-0.2695	0.4474
1509	-0.2695	0.4474
1510	-0.2893	0.4544
1511	-0.28	0.4404
1512	-0.2998	0.4474
1513	-0.2998	0.4474
1514	-0.3103	0.4404
1515	-0.3103	0.4404
1516	-0.3103	0.4404
1517	-0.3103	0.4404
1518	-0.3103	0.4404
1519	-0.3301	0.4475
1520	-0.3103	0.4404
1521	-0.3197	0.4544
1522	-0.3197	0.4544
1523	-0.3092	0.4614
1524	-0.3092	0.4614
1525	-0.3092	0.4614
1526	-0.329	0.4684
1527	-0.329	0.4684
1528	-0.3395	0.4614
1529	-0.3395	0.4614
1530	-0.35	0.4545
1531	-0.3605	0.4475
1532	-0.3709	0.4405
1533	-0.3814	0.4336
1534	-0.3919	0.4266
1535	-0.3919	0.4266
1536	-0.372	0.4196
1537	-0.3522	0.4126
1538	-0.3323	0.4055
1539	-0.3323	0.4055
1540	-0.3125	0.3985
1541	-0.3125	0.3985
1542	-0.3125	0.3985
1543	-0.3125	0.3985
1544	-0.3323	0.4055
1545	-0.3323	0.4055
1546	-0.3125	0.3985
1547	-0.3125	0.3985
1548	-0.3125	0.3985
1549	-0.3219	0.4125
1550	-0.3219	0.4125
1551	-0.3312	0.4265
1552	-0.3312	0.4265
1553	-0.3312	0.4265
1554	-0.3312	0.4265
1555	-0.3312	0.4265
1556	-0.3312	0.4265
1557	-0.3312	0.4265
1558	-0.3312	0.4265
1559	-0.3312	0.4265
1560	-0.3312	0.4265
1561	-0.3511	0.4335
1562	-0.3709	0.4405
1563	-0.3616	0.4265
1564	-0.3814	0.4336
1565	-0.3814	0.4336
1566	-0.372	0.4196
1567	-0.3919	0.4266
1568	-0.4117	0.4336
1569	-0.4024	0.4196
1570	-0.4024	0.4196
1571	-0.4128	0.4126
1572	-0.4327	0.4196
1573	-0.4327	0.4196
1574	-0.4327	0.4196
1575	-0.4128	0.4126
1576	-0.3825	0.4126
1577	-0.3522	0.4126
1578	-0.3219	0.4125
1579	-0.302	0.4055
1580	-0.2916	0.4125
1581	-0.2916	0.4125
1582	-0.2916	0.4125
1583	-0.2916	0.4125
1584	-0.2916	0.4125
1585	-0.2916	0.4125
1586	-0.3114	0.4195
1587	-0.3114	0.4195
1588	-0.3114	0.4195
1589	-0.3114	0.4195
1590	-0.3114	0.4195
1591	-0.3114	0.4195
1592	-0.3114	0.4195
1593	-0.3114	0.4195
1594	-0.3114	0.4195
1595	-0.3114	0.4195
1596	-0.3312	0.4265
1597	-0.3312	0.4265
1598	-0.3312	0.4265
1599	-0.3312	0.4265
1600	-0.3312	0.4265
1601	-0.3511	0.4335
1602	-0.3511	0.4335
1603	-0.3709	0.4405
1604	-0.3709	0.4405
1605	-0.3814	0.4336
1606	-0.3814	0.4336
1607	-0.3814	0.4336
1608	-0.4012	0.4406
1609	-0.3919	0.4266
1610	-0.3919	0.4266
1611	-0.4117	0.4336
1612	-0.4222	0.4266
1613	-0.4222	0.4266
1614	-0.4222	0.4266
1615	-0.4024	0.4196
1616	-0.3919	0.4266
1617	-0.3616	0.4265
1618	-0.3312	0.4265
1619	-0.3208	0.4335
1620	-0.3009	0.4265
1621	-0.3009	0.4265
1622	-0.3009	0.4265
1623	-0.2811	0.4194
1624	-0.2811	0.4194
1625	-0.3009	0.4265
1626	-0.3009	0.4265
1627	-0.3009	0.4265
1628	-0.3009	0.4265
1629	-0.3009	0.4265
1630	-0.3009	0.4265
1631	-0.3208	0.4335
1632	-0.3208	0.4335
1633	-0.3208	0.4335
1634	-0.3208	0.4335
1635	-0.3406	0.4405
1636	-0.3406	0.4405
1637	-0.3406	0.4405
1638	-0.3312	0.4265
1639	-0.3511	0.4335
1640	-0.3511	0.4335
1641	-0.3709	0.4405
1642	-0.3709	0.4405
1643	-0.3814	0.4336
1644	-0.3814	0.4336
1645	-0.4012	0.4406
1646	-0.3919	0.4266
1647	-0.3919	0.4266
1648	-0.4024	0.4196
1649	-0.4222	0.4266
1650	-0.4128	0.4126
1651	-0.4327	0.4196
1652	-0.4431	0.4127
1653	-0.4338	0.3987
1654	-0.4735	0.4127
1655	-0.4641	0.3987
1656	-0.4547	0.3848
1657	-0.4349	0.3777
1658	-0.4244	0.3847
1659	-0.3847	0.3707
1660	-0.3649	0.3637
1661	-0.3649	0.3637
1662	-0.3555	0.3497
1663	-0.3555	0.3497
1664	-0.366	0.3427
1665	-0.3963	0.3428
1666	-0.4266	0.3428
1667	-0.4277	0.3219
1668	-0.4382	0.3149
1669	-0.4685	0.3149
1670	-0.479	0.308
1671	-0.4895	0.301
1672	-0.4801	0.287
1673	-0.4999	0.294
1674	-0.4999	0.294
1675	-0.4906	0.28
1676	-0.4906	0.28
1677	-0.4906	0.28
1678	-0.5104	0.287
1679	-0.5303	0.294
1680	-0.5209	0.2801
1681	-0.5314	0.2731
1682	-0.5512	0.2801
1683	-0.5617	0.2731
1684	-0.5815	0.2801
1685	-0.5722	0.2662
1686	-0.592	0.2732
1687	-0.592	0.2732
1688	-0.592	0.2732
1689	-0.6118	0.2802
1690	-0.6025	0.2662
1691	-0.6025	0.2662
1692	-0.6223	0.2732
1693	-0.6129	0.2592
1694	-0.6328	0.2662
1695	-0.6526	0.2733
1696	-0.6328	0.2662
1697	-0.6328	0.2662
1698	-0.6025	0.2662
1699	-0.5826	0.2592
1700	-0.5722	0.2662
1701	-0.5523	0.2592
1702	-0.5325	0.2521
1703	-0.5325	0.2521
1704	-0.5325	0.2521
1705	-0.5325	0.2521
1706	-0.5231	0.2382
1707	-0.5429	0.2452
1708	-0.5429	0.2452
1709	-0.5534	0.2382
1710	-0.5733	0.2452
1711	-0.5931	0.2522
1712	-0.6036	0.2453
1713	-0.614	0.2383
1714	-0.6152	0.2173
1715	-0.6256	0.2104
1716	-0.6466	0.1964
1717	-0.6675	0.1825
1718	-0.678	0.1755
1719	-0.6989	0.1616
1720	-0.7293	0.1616
1721	-0.7304	0.1406
1722	-0.7607	0.1407
1723	-0.7816	0.1267
1724	-0.8224	0.1198
1725	-0.834	0.0919
1726	-0.8643	0.0919
1727	-0.8759	0.064
1728	-0.9062	0.064
1729	-0.9167	0.0571
1730	-0.9272	0.0501
1731	-0.9365	0.0641
1732	-0.9365	0.0641
1733	-0.9261	0.0711
1734	-0.9261	0.0711
1735	-0.9261	0.0711
1736	-0.9156	0.078
1737	-0.9051	0.085
1738	-0.8842	0.0989
1739	-0.8445	0.0849
1740	-0.8142	0.0849
1741	-0.8037	0.0918
1742	-0.7838	0.0848
1743	-0.7838	0.0848
1744	-0.7838	0.0848
1745	-0.7838	0.0848
1746	-0.8037	0.0918
1747	-0.8037	0.0918
1748	-0.8235	0.0989
1749	-0.8434	0.1059
1750	-0.834	0.0919
1751	-0.834	0.0919
1752	-0.8632	0.1129
1753	-0.8632	0.1129
1754	-0.8632	0.1129
1755	-0.8434	0.1059
1756	-0.8434	0.1059
1757	-0.8434	0.1059
1758	-0.8434	0.1059
1759	-0.8539	0.0989
1760	-0.8539	0.0989
1761	-0.8737	0.1059
1762	-0.8737	0.1059
1763	-0.8737	0.1059
1764	-0.8831	0.1199
1765	-0.9029	0.1269
1766	-0.9029	0.1269
1767	-0.9029	0.1269
1768	-0.9029	0.1269
1769	-0.9228	0.1339
1770	-0.9228	0.1339
1771	-0.9228	0.1339
1772	-0.9123	0.1409
1773	-0.9018	0.1479
1774	-0.8715	0.1478
1775	-0.8412	0.1478
1776	-0.8015	0.1338
1777	-0.791	0.1407
1778	-0.791	0.1407
1779	-0.8015	0.1338
1780	-0.7921	0.1198
1781	-0.812	0.1268
1782	-0.8224	0.1198
1783	-0.8423	0.1268
1784	-0.8423	0.1268
1785	-0.8621	0.1338
1786	-0.8621	0.1338
1787	-0.8726	0.1269
1788	-0.8831	0.1199
1789	-0.8935	0.1129
1790	-0.904	0.106
1791	-0.9051	0.085
1792	-0.9156	0.078
1793	-0.9261	0.0711
1794	-0.9459	0.0781
1795	-0.9365	0.0641
1796	-0.947	0.0571
1797	-0.9669	0.0641
1798	-0.9773	0.0572
1799	-0.9972	0.0642
1800	-1.0077	0.0572
1801	-1.0275	0.0642
1802	-1.038	0.0572
1803	-1.038	0.0572
1804	-1.0485	0.0503
1805	-1.0485	0.0503
1806	-1.0485	0.0503
1807	-1.0485	0.0503
1808	-1.038	0.0572
1809	-1.0077	0.0572
1810	-0.9575	0.0501
1811	-0.9365	0.0641
1812	-0.8969	0.0501
1813	-0.9062	0.064
1814	-0.9062	0.064
1815	-0.8969	0.0501
1816	-0.9272	0.0501
1817	-0.9376	0.0431
1818	-0.9481	0.0362
1819	-0.9784	0.0362
1820	-0.9691	0.0222
1821	-0.9889	0.0292
1822	-0.9983	0.0432
1823	-0.9784	0.0362
1824	-0.9878	0.0502
1825	-0.9773	0.0572
1826	-0.9575	0.0501
1827	-0.947	0.0571
1828	-0.9669	0.0641
1829	-0.9575	0.0501
1830	-0.9773	0.0572
1831	-0.9784	0.0362
1832	-1.0088	0.0362
1833	-1.0297	0.0223
1834	-1.0308	0.0013
1835	-1.0611	0.0014
1836	-1.0915	0.0014
1837	-1.1019	-0.0055
1838	-1.0926	-0.0195
1839	-1.1124	-0.0125
1840	-1.0926	-0.0195
1841	-1.0821	-0.0126
1842	-1.0518	-0.0126
1843	-1.0214	-0.0126
1844	-0.9911	-0.0127
1845	-0.9713	-0.0197
1846	-0.9514	-0.0267
1847	-0.9514	-0.0267
1848	-0.9713	-0.0197
1849	-0.9818	-0.0267
1850	-0.9922	-0.0336
1851	-1.0027	-0.0406
1852	-1.0424	-0.0266
1853	-1.033	-0.0406
1854	-1.0435	-0.0475
1855	-1.054	-0.0545
1856	-1.0738	-0.0475
1857	-1.0644	-0.0615
1858	-1.0644	-0.0615
1859	-1.0749	-0.0684
1860	-1.0749	-0.0684
1861	-1.0854	-0.0754
1862	-1.0854	-0.0754
1863	-1.1052	-0.0684
1864	-1.1052	-0.0684
1865	-1.1052	-0.0684
1866	-1.1251	-0.0614
1867	-1.1356	-0.0684
1868	-1.1262	-0.0823
1869	-1.146	-0.0753
1870	-1.1565	-0.0823
1871	-1.1565	-0.0823
1872	-1.1367	-0.0893
1873	-1.1168	-0.0963
1874	-1.0865	-0.0964
1875	-1.076	-0.0894
1876	-1.0457	-0.0894
1877	-1.0457	-0.0894
1878	-1.0259	-0.0965
1879	-1.0457	-0.0894
1880	-1.0363	-0.1034
1881	-1.0468	-0.1104
1882	-1.0667	-0.1034
1883	-1.0865	-0.0964
1884	-1.0771	-0.1104
1885	-1.097	-0.1033
1886	-1.1074	-0.1103
1887	-1.1074	-0.1103
1888	-1.1074	-0.1103
1889	-1.1179	-0.1173
1890	-1.1074	-0.1103
1891	-1.1074	-0.1103
1892	-1.097	-0.1033
1893	-1.0865	-0.0964
1894	-1.0854	-0.0754
1895	-1.0656	-0.0824
1896	-1.0656	-0.0824
1897	-1.0854	-0.0754
1898	-1.1052	-0.0684
1899	-1.1157	-0.0754
1900	-1.1157	-0.0754
1901	-1.1262	-0.0823
1902	-1.146	-0.0753
1903	-1.1262	-0.0823
1904	-1.1157	-0.0754
1905	-1.0854	-0.0754
1906	-1.0352	-0.0825
1907	-1.0143	-0.0685
1908	-0.9944	-0.0755
1909	-0.9746	-0.0825
1910	-0.9746	-0.0825
1911	-0.9746	-0.0825
1912	-1.0049	-0.0825
1913	-0.9955	-0.0965
1914	-1.0259	-0.0965
1915	-1.0457	-0.0894
1916	-1.0363	-0.1034
1917	-1.0562	-0.0964
1918	-1.0667	-0.1034
1919	-1.0667	-0.1034
1920	-1.0667	-0.1034
1921	-1.076	-0.0894
1922	-1.076	-0.0894
1923	-1.0656	-0.0824
1924	-1.0551	-0.0755
1925	-1.054	-0.0545
1926	-1.0435	-0.0475
1927	-1.0132	-0.0476
1928	-1.0027	-0.0406
1929	-1.0121	-0.0266
1930	-1.0016	-0.0196
1931	-1.011	-0.0057
1932	-1.011	-0.0057
1933	-1.011	-0.0057
1934	-1.0203	0.0083
1935	-1.0203	0.0083
1936	-1.0203	0.0083
1937	-1.0203	0.0083
1938	-1.0005	0.0013
1939	-0.9702	0.0013
1940	-0.9399	0.0012
1941	-0.9095	0.0012
1942	-0.8792	0.0011
1943	-0.8594	-0.0059
1944	-0.8687	0.0081
1945	-0.8687	0.0081
1946	-0.8687	0.0081
1947	-0.8687	0.0081
1948	-0.8594	-0.0059
1949	-0.8792	0.0011
1950	-0.8991	0.0082
1951	-0.9095	0.0012
1952	-0.9095	0.0012
1953	-0.92	-0.0058
1954	-0.92	-0.0058
1955	-0.9399	0.0012
1956	-0.9305	-0.0128
1957	-0.9503	-0.0057
1958	-0.9503	-0.0057
1959	-0.9503	-0.0057
1960	-0.9503	-0.0057
1961	-0.9503	-0.0057
1962	-0.9597	0.0082
1963	-0.9492	0.0152
1964	-0.9388	0.0222
1965	-0.9283	0.0291
1966	-0.9178	0.0361
1967	-0.9272	0.0501
1968	-0.9272	0.0501
1969	-0.9272	0.0501
1970	-0.947	0.0571
1971	-0.947	0.0571
1972	-0.947	0.0571
1973	-0.947	0.0571
1974	-0.9564	0.0711
1975	-0.9459	0.0781
1976	-0.9354	0.085
1977	-0.8946	0.092
1978	-0.834	0.0919
1979	-0.7932	0.0988
1980	-0.7723	0.1128
1981	-0.7419	0.1127
1982	-0.7221	0.1057
1983	-0.7221	0.1057
1984	-0.7221	0.1057
1985	-0.7419	0.1127
1986	-0.7524	0.1058
1987	-0.7524	0.1058
1988	-0.7629	0.0988
1989	-0.7629	0.0988
1990	-0.7827	0.1058
1991	-0.7827	0.1058
1992	-0.7827	0.1058
1993	-0.7921	0.1198
1994	-0.7816	0.1267
1995	-0.7618	0.1197
1996	-0.7712	0.1337
1997	-0.7607	0.1407
1998	-0.7408	0.1337
1999	-0.7502	0.1477
2000	-0.7304	0.1406
2001	-0.7397	0.1546
2002	-0.7596	0.1616
2003	-0.7596	0.1616
2004	-0.769	0.1756
2005	-0.769	0.1756
2006	-0.769	0.1756
2007	-0.7888	0.1826
2008	-0.7794	0.1687
2009	-0.7993	0.1757
2010	-0.7993	0.1757
2011	-0.7993	0.1757
2012	-0.7993	0.1757
2013	-0.8191	0.1827
2014	-0.8191	0.1827
2015	-0.8191	0.1827
2016	-0.7993	0.1757
2017	-0.7888	0.1826
2018	-0.7585	0.1826
2019	-0.7282	0.1826
2020	-0.6978	0.1825
2021	-0.6675	0.1825
2022	-0.6675	0.1825
2023	-0.6675	0.1825
2024	-0.6582	0.1685
2025	-0.6582	0.1685
2026	-0.678	0.1755
2027	-0.678	0.1755
2028	-0.6885	0.1685
2029	-0.6885	0.1685
2030	-0.7083	0.1755
2031	-0.7083	0.1755
2032	-0.7083	0.1755
2033	-0.7083	0.1755
2034	-0.7083	0.1755
2035	-0.7083	0.1755
2036	-0.7083	0.1755
2037	-0.7282	0.1826
2038	-0.7282	0.1826
2039	-0.7282	0.1826
2040	-0.7282	0.1826
2041	-0.7282	0.1826
2042	-0.748	0.1896
2043	-0.7386	0.1756
2044	-0.7386	0.1756
2045	-0.7585	0.1826
2046	-0.7585	0.1826
2047	-0.7783	0.1896
2048	-0.7783	0.1896
2049	-0.7783	0.1896
[truncated: 39,951 more rows]
