# Supplementary material for: Gender-Related Effect in Oxygenation Dynamics by Using Far-Infrared Intervention with Near-Infrared Spectroscopy Measurement: A Gender Differences Controlled Trial
Source: PLoS One. 2015 Nov 10;10(11):e0135166. doi: 10.1371/journal.pone.0135166 (PMC4640828; doi:10.1371/journal.pone.0135166)
Supplement: S8 File — (XLSX) [file pone.0135166.s008.xlsx]

## Sheet: 工作表1
50	2.4261	1.6582
51	2.4261	1.6582
52	2.4151	1.6516
53	2.4151	1.6516
54	2.4137	1.6308
55	2.4137	1.6308
56	2.3819	1.6316
57	2.3819	1.6316
58	2.3819	1.6316
59	2.3819	1.6316
60	2.3599	1.6183
61	2.3585	1.5975
62	2.3267	1.5983
63	2.3267	1.5983
64	2.3047	1.585
65	2.3047	1.585
66	2.3033	1.5642
67	2.3033	1.5642
68	2.3033	1.5642
69	2.3033	1.5642
70	2.2812	1.5509
71	2.2591	1.5376
72	2.2688	1.5235
73	2.2688	1.5235
74	2.2688	1.5235
75	2.3226	1.5361
76	2.3971	1.5412
77	2.3971	1.5412
78	2.3971	1.5412
79	2.3971	1.5412
80	2.4606	1.5397
81	2.4702	1.5256
82	2.4702	1.5256
83	2.4702	1.5256
84	2.4385	1.5264
85	2.4164	1.513
86	2.4164	1.513
87	2.4054	1.5064
88	2.3736	1.5071
89	2.3833	1.4931
90	2.3833	1.4931
91	2.3833	1.4931
92	2.3833	1.4931
93	2.3833	1.4931
94	2.3929	1.479
95	2.3929	1.479
96	2.3819	1.4723
97	2.3819	1.4723
98	2.3819	1.4723
99	2.3502	1.4731
100	2.3281	1.4598
101	2.306	1.4464
102	2.306	1.4464
103	2.306	1.4464
104	2.2743	1.4472
105	2.2743	1.4472
106	2.2522	1.4339
107	2.2522	1.4339
108	2.2522	1.4339
109	2.2301	1.4206
110	2.208	1.4073
111	2.208	1.4073
112	2.1859	1.3939
113	2.1859	1.3939
114	2.1639	1.3806
115	2.1639	1.3806
116	2.1418	1.3673
117	2.099	1.3614
118	2.099	1.3614
119	2.099	1.3614
120	2.0866	1.334
121	2.0866	1.334
122	2.0645	1.3207
123	2.0852	1.3133
124	2.0852	1.3133
125	2.0852	1.3133
126	2.1597	1.3184
127	2.1597	1.3184
128	2.2549	1.3161
129	2.2549	1.3161
130	2.277	1.3294
131	2.2659	1.3228
132	2.2659	1.3228
133	2.2659	1.3228
134	2.2342	1.3235
135	2.2342	1.3235
136	2.2342	1.3235
137	2.2232	1.3169
138	2.1914	1.3176
139	2.1914	1.3176
140	2.19	1.2969
141	2.179	1.2902
142	2.179	1.2902
143	2.179	1.2902
144	2.179	1.2902
145	2.179	1.2902
146	2.179	1.2902
147	2.179	1.2902
148	2.179	1.2902
149	2.179	1.2902
150	2.179	1.2902
151	2.1887	1.2761
152	2.1569	1.2769
153	2.1459	1.2702
154	2.1142	1.271
155	2.0824	1.2718
156	2.0824	1.2718
157	2.0824	1.2718
158	2.0603	1.2585
159	2.0603	1.2585
160	2.0493	1.2518
161	2.0493	1.2518
162	2.0272	1.2385
163	2.0051	1.2252
164	2.0051	1.2252
165	2.0051	1.2252
166	1.983	1.2118
167	1.983	1.2118
168	1.961	1.1985
169	1.961	1.1985
170	1.9182	1.1926
171	1.9182	1.1926
172	1.8961	1.1793
173	1.8961	1.1793
174	1.8961	1.1793
175	1.8961	1.1793
176	1.8961	1.1793
177	1.8851	1.1726
178	1.9168	1.1719
179	2.0024	1.1837
180	2.0658	1.1822
181	2.0658	1.1822
182	2.0769	1.1888
183	2.0769	1.1888
184	2.0769	1.1888
185	2.0769	1.1888
186	2.0658	1.1822
187	2.0231	1.1763
188	2.001	1.1629
189	2.001	1.1629
190	2.001	1.1629
191	1.9789	1.1496
192	1.9678	1.143
193	1.9678	1.143
194	1.9678	1.143
195	1.9678	1.143
196	1.9678	1.143
197	1.9678	1.143
198	1.9568	1.1363
199	1.9568	1.1363
200	1.9458	1.1296
201	1.914	1.1304
202	1.914	1.1304
203	1.914	1.1304
204	1.9126	1.1097
205	1.9126	1.1097
206	1.8699	1.1038
207	1.8699	1.1038
208	1.8381	1.1045
209	1.8381	1.1045
210	1.8381	1.1045
211	1.816	1.0912
212	1.8147	1.0705
213	1.8147	1.0705
214	1.7829	1.0712
215	1.7829	1.0712
216	1.7705	1.0438
217	1.7705	1.0438
218	1.7388	1.0446
219	1.7388	1.0446
220	1.696	1.0387
221	1.696	1.0387
222	1.6643	1.0395
223	1.6643	1.0395
224	1.6518	1.0121
225	1.6518	1.0121
226	1.6725	1.0046
227	1.6725	1.0046
228	1.747	1.0098
229	1.747	1.0098
230	1.8326	1.0216
231	1.8326	1.0216
232	1.8754	1.0275
233	1.8754	1.0275
234	1.885	1.0134
235	1.885	1.0134
236	1.885	1.0134
237	1.8533	1.0141
238	1.8215	1.0149
239	1.8215	1.0149
240	1.7898	1.0157
241	1.7898	1.0157
242	1.7898	1.0157
243	1.7788	1.009
244	1.7677	1.0023
245	1.7677	1.0023
246	1.7884	0.9949
247	1.7884	0.9949
248	1.7884	0.9949
249	1.7884	0.9949
250	1.7677	1.0023
251	1.7677	1.0023
252	1.7567	0.9957
253	1.7456	0.989
254	1.7456	0.989
255	1.7139	0.9898
256	1.7139	0.9898
257	1.7139	0.9898
258	1.7029	0.9831
259	1.7029	0.9831
260	1.6711	0.9839
261	1.6711	0.9839
262	1.6394	0.9847
263	1.6394	0.9847
264	1.6284	0.978
265	1.6284	0.978
266	1.6284	0.978
267	1.6173	0.9713
268	1.5966	0.9788
269	1.5856	0.9721
270	1.5856	0.9721
271	1.5856	0.9721
272	1.5842	0.9514
273	1.5842	0.9514
274	1.5525	0.9521
275	1.5525	0.9521
276	1.5525	0.9521
277	1.5525	0.9521
278	1.5856	0.9721
279	1.5856	0.9721
280	1.6918	0.9765
281	1.6918	0.9765
282	1.6918	0.9765
283	1.7456	0.989
284	1.7663	0.9816
285	1.7663	0.9816
286	1.7663	0.9816
287	1.7553	0.9749
288	1.7236	0.9757
289	1.7236	0.9757
290	1.6918	0.9765
291	1.6918	0.9765
292	1.6918	0.9765
293	1.6808	0.9698
294	1.6697	0.9632
295	1.6697	0.9632
296	1.6697	0.9632
297	1.6697	0.9632
298	1.6697	0.9632
299	1.6697	0.9632
300	1.6697	0.9632
301	1.6697	0.9632
302	1.6587	0.9565
303	1.6587	0.9565
304	1.627	0.9573
305	1.627	0.9573
306	1.627	0.9573
307	1.6049	0.9439
308	1.5732	0.9447
309	1.5732	0.9447
310	1.5732	0.9447
311	1.5718	0.924
312	1.54	0.9247
313	1.54	0.9247
314	1.529	0.9181
315	1.5069	0.9047
316	1.5069	0.9047
317	1.5069	0.9047
318	1.4752	0.9055
319	1.4752	0.9055
320	1.4641	0.8988
321	1.4641	0.8988
322	1.4324	0.8996
323	1.4324	0.8996
324	1.4324	0.8996
325	1.4324	0.8996
326	1.5166	0.8907
327	1.5166	0.8907
328	1.5814	0.9099
329	1.5814	0.9099
330	1.6449	0.9084
331	1.6449	0.9084
332	1.6559	0.915
333	1.6559	0.915
334	1.6546	0.8943
335	1.6546	0.8943
336	1.6546	0.8943
337	1.6339	0.9017
338	1.6339	0.9017
339	1.6132	0.9091
340	1.6021	0.9025
341	1.6021	0.9025
342	1.6021	0.9025
343	1.6021	0.9025
344	1.5925	0.9165
345	1.5925	0.9165
346	1.5925	0.9165
347	1.5925	0.9165
348	1.6132	0.9091
349	1.6132	0.9091
350	1.5925	0.9165
351	1.5718	0.924
352	1.5718	0.924
353	1.5718	0.924
354	1.5607	0.9173
355	1.54	0.9247
356	1.54	0.9247
357	1.529	0.9181
358	1.529	0.9181
359	1.529	0.9181
360	1.5083	0.9255
361	1.5083	0.9255
362	1.4973	0.9188
363	1.4973	0.9188
364	1.4766	0.9262
365	1.4655	0.9196
366	1.4655	0.9196
367	1.4655	0.9196
368	1.4338	0.9204
369	1.4338	0.9204
370	1.4338	0.9204
371	1.4227	0.9137
372	1.391	0.9145
373	1.391	0.9145
374	1.38	0.9078
375	1.38	0.9078
376	1.38	0.9078
377	1.38	0.9078
378	1.402	0.9211
379	1.4973	0.9188
380	1.5718	0.924
381	1.5718	0.924
382	1.6035	0.9232
383	1.5828	0.9306
384	1.5828	0.9306
385	1.5828	0.9306
386	1.5718	0.924
387	1.5718	0.924
388	1.54	0.9247
389	1.54	0.9247
390	1.5083	0.9255
391	1.5083	0.9255
392	1.5083	0.9255
393	1.5179	0.9114
394	1.5276	0.8973
395	1.5276	0.8973
396	1.5276	0.8973
397	1.5069	0.9047
398	1.5069	0.9047
399	1.5069	0.9047
400	1.5069	0.9047
401	1.5069	0.9047
402	1.5069	0.9047
403	1.4655	0.9196
404	1.4545	0.9129
405	1.4545	0.9129
406	1.4545	0.9129
407	1.4434	0.9063
408	1.4227	0.9137
409	1.4227	0.9137
410	1.4117	0.907
411	1.4117	0.907
412	1.4007	0.9004
413	1.4007	0.9004
414	1.4007	0.9004
415	1.4007	0.9004
416	1.4007	0.9004
417	1.3896	0.8937
418	1.3689	0.9011
419	1.3579	0.8945
420	1.3468	0.8878
421	1.3151	0.8886
422	1.3151	0.8886
423	1.3151	0.8886
424	1.3151	0.8886
425	1.3151	0.8886
426	1.3689	0.9011
427	1.3689	0.9011
428	1.4338	0.9204
429	1.4338	0.9204
430	1.4973	0.9188
431	1.4973	0.9188
432	1.5083	0.9255
433	1.5083	0.9255
434	1.5083	0.9255
435	1.5179	0.9114
436	1.4973	0.9188
437	1.4973	0.9188
438	1.4862	0.9122
439	1.4862	0.9122
440	1.4862	0.9122
441	1.4862	0.9122
442	1.4655	0.9196
443	1.4655	0.9196
444	1.4655	0.9196
445	1.4655	0.9196
446	1.4655	0.9196
447	1.4655	0.9196
448	1.4655	0.9196
449	1.4655	0.9196
450	1.4448	0.927
451	1.4448	0.927
452	1.4131	0.9278
453	1.4131	0.9278
454	1.402	0.9211
455	1.402	0.9211
456	1.391	0.9145
457	1.391	0.9145
458	1.38	0.9078
459	1.38	0.9078
460	1.3689	0.9011
461	1.3689	0.9011
462	1.3689	0.9011
463	1.3689	0.9011
464	1.3372	0.9019
465	1.3261	0.8952
466	1.3151	0.8886
467	1.2834	0.8893
468	1.2834	0.8893
469	1.2834	0.8893
470	1.2627	0.8968
471	1.2627	0.8968
472	1.2309	0.8975
473	1.2309	0.8975
474	1.2309	0.8975
475	1.2309	0.8975
476	1.3151	0.8886
477	1.3151	0.8886
478	1.38	0.9078
479	1.38	0.9078
480	1.4227	0.9137
481	1.4227	0.9137
482	1.4227	0.9137
483	1.4227	0.9137
484	1.4227	0.9137
485	1.4227	0.9137
486	1.391	0.9145
487	1.391	0.9145
488	1.391	0.9145
489	1.391	0.9145
490	1.3703	0.9219
491	1.3703	0.9219
492	1.3703	0.9219
493	1.3703	0.9219
494	1.3703	0.9219
495	1.3703	0.9219
496	1.3703	0.9219
497	1.3703	0.9219
498	1.3703	0.9219
499	1.3703	0.9219
500	1.3496	0.9293
501	1.3496	0.9293
502	1.3289	0.9367
503	1.3289	0.9367
504	1.3386	0.9226
505	1.3386	0.9226
506	1.3179	0.9301
507	1.3179	0.9301
508	1.3068	0.9234
509	1.3068	0.9234
510	1.2861	0.9308
511	1.2861	0.9308
512	1.2861	0.9308
513	1.2861	0.9308
514	1.2751	0.9242
515	1.2751	0.9242
516	1.2544	0.9316
517	1.2544	0.9316
518	1.2434	0.9249
519	1.2434	0.9249
520	1.2116	0.9257
521	1.2116	0.9257
522	1.1909	0.9331
523	1.1909	0.9331
524	1.1799	0.9265
525	1.1799	0.9265
526	1.2227	0.9324
527	1.2227	0.9324
528	1.2972	0.9375
529	1.2972	0.9375
530	1.2972	0.9375
531	1.362	0.9567
532	1.3731	0.9634
533	1.3731	0.9634
534	1.3731	0.9634
535	1.362	0.9567
536	1.3413	0.9641
537	1.3413	0.9641
538	1.3303	0.9575
539	1.3303	0.9575
540	1.3303	0.9575
541	1.3096	0.9649
542	1.3096	0.9649
543	1.3096	0.9649
544	1.3096	0.9649
545	1.3096	0.9649
546	1.3096	0.9649
547	1.3096	0.9649
548	1.3096	0.9649
549	1.3096	0.9649
550	1.2779	0.9656
551	1.2779	0.9656
552	1.2668	0.959
553	1.2668	0.959
554	1.2558	0.9523
555	1.2558	0.9523
556	1.2241	0.9531
557	1.2241	0.9531
558	1.213	0.9464
559	1.213	0.9464
560	1.213	0.9464
561	1.202	0.9398
562	1.1909	0.9331
563	1.1592	0.9339
564	1.1592	0.9339
565	1.1592	0.9339
566	1.1482	0.9272
567	1.1482	0.9272
568	1.1164	0.928
569	1.1164	0.928
570	1.1054	0.9213
571	1.1054	0.9213
572	1.0736	0.9221
573	1.0736	0.9221
574	1.0736	0.9221
575	1.0736	0.9221
576	1.1468	0.9065
577	1.1468	0.9065
578	1.1909	0.9331
579	1.1909	0.9331
580	1.2544	0.9316
581	1.2544	0.9316
582	1.2447	0.9457
583	1.2447	0.9457
584	1.2447	0.9457
585	1.2241	0.9531
586	1.2241	0.9531
587	1.2241	0.9531
588	1.2241	0.9531
589	1.2241	0.9531
590	1.2034	0.9605
591	1.2034	0.9605
592	1.213	0.9464
593	1.213	0.9464
594	1.213	0.9464
595	1.1923	0.9539
596	1.1923	0.9539
597	1.1923	0.9539
598	1.1923	0.9539
599	1.1923	0.9539
600	1.1813	0.9472
601	1.1813	0.9472
602	1.1606	0.9546
603	1.1606	0.9546
604	1.1495	0.948
605	1.1495	0.948
606	1.1385	0.9413
607	1.1385	0.9413
608	1.1068	0.9421
609	1.1068	0.9421
610	1.0861	0.9495
611	1.0861	0.9495
612	1.0861	0.9495
613	1.0861	0.9495
614	1.075	0.9428
615	1.0543	0.9502
616	1.0226	0.951
617	1.0226	0.951
618	1.0116	0.9444
619	1.0116	0.9444
620	1.0005	0.9377
621	1.0005	0.9377
622	0.9688	0.9385
623	0.9688	0.9385
624	0.937	0.9392
625	0.937	0.9392
626	0.937	0.9392
627	0.926	0.9326
628	0.9467	0.9251
629	0.9467	0.9251
630	1.0005	0.9377
631	1.0005	0.9377
632	1.075	0.9428
633	1.075	0.9428
634	1.0971	0.9561
635	1.0971	0.9561
636	1.0875	0.9702
637	1.0875	0.9702
638	1.0971	0.9561
639	1.0971	0.9561
640	1.0971	0.9561
641	1.0764	0.9636
642	1.0764	0.9636
643	1.0764	0.9636
644	1.0557	0.971
645	1.0557	0.971
646	1.0557	0.971
647	1.0557	0.971
648	1.0461	0.9851
649	1.0461	0.9851
650	1.0557	0.971
651	1.0557	0.971
652	1.0557	0.971
653	1.0557	0.971
654	1.035	0.9784
655	1.035	0.9784
656	1.0033	0.9792
657	1.0033	0.9792
658	1.0033	0.9792
659	0.9826	0.9866
660	0.9715	0.9799
661	0.9715	0.9799
662	0.9508	0.9874
663	0.9508	0.9874
664	0.9398	0.9807
665	0.9398	0.9807
666	0.9288	0.974
667	0.9288	0.974
668	0.897	0.9748
669	0.897	0.9748
670	0.886	0.9681
671	0.886	0.9681
672	0.8543	0.9689
673	0.8543	0.9689
674	0.8543	0.9689
675	0.8432	0.9623
676	0.8432	0.9623
677	0.8322	0.9556
678	0.8004	0.9564
679	0.8004	0.9564
680	0.8211	0.9489
681	0.8211	0.9489
682	0.875	0.9615
683	0.875	0.9615
684	0.9288	0.974
685	0.9288	0.974
686	0.9288	0.974
687	0.9398	0.9807
688	0.9398	0.9807
689	0.9398	0.9807
690	0.9288	0.974
691	0.9288	0.974
692	0.9288	0.974
693	0.9288	0.974
694	0.9081	0.9815
695	0.9081	0.9815
696	0.8874	0.9889
697	0.8874	0.9889
698	0.897	0.9748
699	0.897	0.9748
700	0.8763	0.9822
701	0.8763	0.9822
702	0.8763	0.9822
703	0.8763	0.9822
704	0.8763	0.9822
705	0.8763	0.9822
706	0.8763	0.9822
707	0.8349	0.9971
708	0.8239	0.9904
709	0.8239	0.9904
710	0.7922	0.9912
711	0.7922	0.9912
712	0.7811	0.9845
713	0.7811	0.9845
714	0.7797	0.9638
715	0.7797	0.9638
716	0.759	0.9712
717	0.759	0.9712
718	0.7273	0.972
719	0.7273	0.972
720	0.7163	0.9653
721	0.7163	0.9653
722	0.7163	0.9653
723	0.7052	0.9586
724	0.6942	0.952
725	0.6942	0.952
726	0.6624	0.9527
727	0.6624	0.9527
728	0.6624	0.9527
729	0.6211	0.9676
730	0.599	0.9543
731	0.599	0.9543
732	0.6086	0.9402
733	0.6086	0.9402
734	0.6197	0.9469
735	0.6197	0.9469
736	0.6845	0.9661
737	0.7383	0.9786
738	0.7383	0.9786
739	0.7383	0.9786
740	0.7604	0.9919
741	0.7604	0.9919
742	0.7604	0.9919
743	0.7604	0.9919
744	0.7397	0.9994
745	0.7397	0.9994
746	0.7494	0.9853
747	0.7494	0.9853
748	0.708	1.0001
749	0.708	1.0001
750	0.7177	0.986
751	0.7177	0.986
752	0.708	1.0001
753	0.708	1.0001
754	0.708	1.0001
755	0.708	1.0001
756	0.708	1.0001
757	0.708	1.0001
758	0.708	1.0001
759	0.708	1.0001
760	0.6873	1.0075
761	0.6873	1.0075
762	0.6763	1.0009
763	0.6763	1.0009
764	0.6349	1.0157
765	0.6349	1.0157
766	0.6349	1.0157
767	0.6349	1.0157
768	0.6238	1.0091
769	0.6238	1.0091
770	0.5824	1.0239
771	0.5824	1.0239
772	0.5617	1.0313
773	0.5617	1.0313
774	0.5714	1.0173
775	0.5714	1.0173
776	0.53	1.0321
777	0.53	1.0321
778	0.5286	1.0114
779	0.5286	1.0114
780	0.5176	1.0047
781	0.5176	1.0047
782	0.4858	1.0055
783	0.4858	1.0055
784	0.4748	0.9988
785	0.4748	0.9988
786	0.4748	0.9988
787	0.4638	0.9921
788	0.4858	1.0055
789	0.4858	1.0055
790	0.5714	1.0173
791	0.5714	1.0173
792	0.6142	1.0232
793	0.6142	1.0232
794	0.6252	1.0298
795	0.6252	1.0298
796	0.6045	1.0372
797	0.6045	1.0372
798	0.5935	1.0306
799	0.5935	1.0306
800	0.5521	1.0454
801	0.5521	1.0454
802	0.541	1.0388
803	0.541	1.0388
804	0.541	1.0388
805	0.541	1.0388
806	0.541	1.0388
807	0.541	1.0388
808	0.541	1.0388
809	0.541	1.0388
810	0.541	1.0388
811	0.5507	1.0247
812	0.53	1.0321
813	0.53	1.0321
814	0.519	1.0254
815	0.519	1.0254
816	0.4872	1.0262
817	0.4872	1.0262
818	0.4665	1.0336
819	0.4555	1.027
820	0.4555	1.027
821	0.4555	1.027
822	0.4238	1.0277
823	0.4238	1.0277
824	0.4238	1.0277
825	0.4031	1.0352
826	0.392	1.0285
827	0.392	1.0285
828	0.381	1.0218
829	0.381	1.0218
830	0.3699	1.0152
831	0.3699	1.0152
832	0.3285	1.03
833	0.3285	1.03
834	0.3285	1.03
835	0.3272	1.0093
836	0.3272	1.0093
837	0.3272	1.0093
838	0.3492	1.0226
839	0.3492	1.0226
840	0.4348	1.0344
841	0.4348	1.0344
842	0.4776	1.0403
843	0.4776	1.0403
844	0.4997	1.0536
845	0.4997	1.0536
846	0.4997	1.0536
847	0.4997	1.0536
848	0.4886	1.0469
849	0.4886	1.0469
850	0.4679	1.0544
851	0.4679	1.0544
852	0.4679	1.0544
853	0.4679	1.0544
854	0.4376	1.0759
855	0.4376	1.0759
856	0.4376	1.0759
857	0.4376	1.0759
858	0.4583	1.0685
859	0.4583	1.0685
860	0.4583	1.0685
861	0.4583	1.0685
862	0.4376	1.0759
863	0.4376	1.0759
864	0.4376	1.0759
865	0.4376	1.0759
866	0.4265	1.0692
867	0.4265	1.0692
868	0.4058	1.0766
869	0.4058	1.0766
870	0.3851	1.0841
871	0.3851	1.0841
872	0.3851	1.0841
873	0.3644	1.0915
874	0.3437	1.0989
875	0.3437	1.0989
876	0.323	1.1063
877	0.323	1.1063
878	0.323	1.1063
879	0.323	1.1063
880	0.323	1.1063
881	0.312	1.0997
882	0.312	1.0997
883	0.2913	1.1071
884	0.301	1.093
885	0.301	1.093
886	0.2817	1.1212
887	0.2817	1.1212
888	0.3658	1.1122
889	0.3658	1.1122
890	0.4417	1.1381
891	0.4417	1.1381
892	0.4845	1.144
893	0.4845	1.144
894	0.4955	1.1507
895	0.4955	1.1507
896	0.4748	1.1581
897	0.4542	1.1655
898	0.4542	1.1655
899	0.4542	1.1655
900	0.4638	1.1514
901	0.4638	1.1514
902	0.4335	1.1729
903	0.4335	1.1729
904	0.4335	1.1729
905	0.4335	1.1729
906	0.4238	1.187
907	0.4238	1.187
908	0.4238	1.187
909	0.4238	1.187
910	0.4445	1.1796
911	0.4238	1.187
912	0.4031	1.1944
913	0.4031	1.1944
914	0.3921	1.1878
915	0.3921	1.1878
916	0.3921	1.1878
917	0.381	1.1811
918	0.37	1.1744
919	0.37	1.1744
920	0.3493	1.1819
921	0.3493	1.1819
922	0.3382	1.1752
923	0.3382	1.1752
924	0.3272	1.1686
925	0.3272	1.1686
926	0.3065	1.176
927	0.3065	1.176
928	0.3065	1.176
929	0.3065	1.176
930	0.2955	1.1693
931	0.2748	1.1767
932	0.2748	1.1767
933	0.2748	1.1767
934	0.2969	1.1901
935	0.2969	1.1901
936	0.3921	1.1878
937	0.3921	1.1878
938	0.3921	1.1878
939	0.4348	1.1937
940	0.4569	1.207
941	0.4569	1.207
942	0.4569	1.207
943	0.4569	1.207
944	0.4362	1.2144
945	0.4362	1.2144
946	0.4362	1.2144
947	0.4155	1.2218
948	0.4155	1.2218
949	0.4155	1.2218
950	0.4155	1.2218
951	0.4155	1.2218
952	0.4155	1.2218
953	0.4155	1.2218
954	0.4059	1.2359
955	0.4059	1.2359
956	0.4059	1.2359
957	0.4059	1.2359
958	0.4059	1.2359
959	0.3852	1.2433
960	0.3741	1.2367
961	0.3741	1.2367
962	0.3741	1.2367
963	0.3741	1.2367
964	0.3534	1.2441
965	0.3534	1.2441
966	0.3424	1.2374
967	0.3424	1.2374
968	0.3424	1.2374
969	0.3424	1.2374
970	0.3314	1.2308
971	0.3107	1.2382
972	0.2996	1.2315
973	0.2996	1.2315
974	0.2789	1.239
975	0.2789	1.239
976	0.2375	1.2538
977	0.2375	1.2538
978	0.2375	1.2538
979	0.2265	1.2471
980	0.2155	1.2405
981	0.2155	1.2405
982	0.1948	1.2479
983	0.1948	1.2479
984	0.2375	1.2538
985	0.2375	1.2538
986	0.3231	1.2656
987	0.3231	1.2656
988	0.3769	1.2782
989	0.3769	1.2782
990	0.399	1.2915
991	0.399	1.2915
992	0.3893	1.3056
993	0.3893	1.3056
994	0.3893	1.3056
995	0.3893	1.3056
996	0.3893	1.3056
997	0.3893	1.3056
998	0.3893	1.3056
999	0.3893	1.3056
1000	0.3797	1.3196
1001	0.3797	1.3196
1002	0.3797	1.3196
1003	0.37	1.3337
1004	0.3907	1.3263
1005	0.3907	1.3263
1006	0.3811	1.3404
1007	0.3811	1.3404
1008	0.3811	1.3404
1009	0.3811	1.3404
1010	0.3811	1.3404
1011	0.3811	1.3404
1012	0.3604	1.3478
1013	0.3604	1.3478
1014	0.3397	1.3552
1015	0.3397	1.3552
1016	0.3286	1.3486
1017	0.3286	1.3486
1018	0.3286	1.3486
1019	0.3286	1.3486
1020	0.2872	1.3634
1021	0.2872	1.3634
1022	0.2969	1.3493
1023	0.2969	1.3493
1024	0.2555	1.3642
1025	0.2555	1.3642
1026	0.2445	1.3575
1027	0.2445	1.3575
1028	0.2334	1.3509
1029	0.2334	1.3509
1030	0.2334	1.3509
1031	0.2224	1.3442
1032	0.2113	1.3375
1033	0.2113	1.3375
1034	0.2541	1.3434
1035	0.2541	1.3434
1036	0.2541	1.3434
1037	0.2983	1.3701
1038	0.3618	1.3685
1039	0.3618	1.3685
1040	0.3618	1.3685
1041	0.3618	1.3685
1042	0.3618	1.3685
1043	0.3618	1.3685
1044	0.3411	1.376
1045	0.3411	1.376
1046	0.3204	1.3834
1047	0.3204	1.3834
1048	0.3093	1.3767
1049	0.3093	1.3767
1050	0.3093	1.3767
1051	0.3093	1.3767
1052	0.2997	1.3908
1053	0.2997	1.3908
1054	0.3093	1.3767
1055	0.3093	1.3767
1056	0.3093	1.3767
1057	0.2997	1.3908
1058	0.2886	1.3842
1059	0.2886	1.3842
1060	0.2569	1.3849
1061	0.2569	1.3849
1062	0.2362	1.3923
1063	0.2362	1.3923
1064	0.2252	1.3857
1065	0.2252	1.3857
1066	0.2252	1.3857
1067	0.2045	1.3931
1068	0.1934	1.3864
1069	0.1934	1.3864
1070	0.1824	1.3798
1071	0.1824	1.3798
1072	0.1713	1.3731
1073	0.1713	1.3731
1074	0.1713	1.3731
1075	0.1506	1.3805
1076	0.1506	1.3805
1077	0.1189	1.3813
1078	0.1079	1.3746
1079	0.1079	1.3746
1080	0.0968	1.368
1081	0.0968	1.368
1082	0.0872	1.3821
1083	0.0872	1.3821
1084	0.1299	1.388
1085	0.1299	1.388
1086	0.2045	1.3931
1087	0.2045	1.3931
1088	0.2583	1.4057
1089	0.2583	1.4057
1090	0.2693	1.4123
1091	0.2693	1.4123
1092	0.2486	1.4197
1093	0.2486	1.4197
1094	0.2486	1.4197
1095	0.2583	1.4057
1096	0.2376	1.4131
1097	0.2376	1.4131
1098	0.2169	1.4205
1099	0.2169	1.4205
1100	0.2169	1.4205
1101	0.2169	1.4205
1102	0.2072	1.4346
1103	0.2072	1.4346
1104	0.2072	1.4346
1105	0.2072	1.4346
1106	0.2072	1.4346
1107	0.2072	1.4346
1108	0.2183	1.4412
1109	0.1976	1.4487
1110	0.2072	1.4346
1111	0.2072	1.4346
1112	0.2072	1.4346
1113	0.1769	1.4561
1114	0.1658	1.4494
1115	0.1658	1.4494
1116	0.1658	1.4494
1117	0.1658	1.4494
1118	0.1451	1.4568
1119	0.1451	1.4568
1120	0.1245	1.4643
1121	0.1245	1.4643
1122	0.1245	1.4643
1123	0.1038	1.4717
1124	0.1038	1.4717
1125	0.1038	1.4717
1126	0.1038	1.4717
1127	0.0927	1.465
1128	0.072	1.4725
1129	0.072	1.4725
1130	0.061	1.4658
1131	0.061	1.4658
1132	0.0403	1.4732
1133	0.0403	1.4732
1134	0.0624	1.4865
1135	0.0624	1.4865
1136	0.0624	1.4865
1137	0.1272	1.5058
1138	0.2114	1.4968
1139	0.2114	1.4968
1140	0.2114	1.4968
1141	0.2224	1.5035
1142	0.2128	1.5175
1143	0.2128	1.5175
1144	0.2017	1.5109
1145	0.2017	1.5109
1146	0.181	1.5183
1147	0.181	1.5183
1148	0.1493	1.5191
1149	0.1493	1.5191
1150	0.1493	1.5191
1151	0.1493	1.5191
1152	0.1493	1.5191
1153	0.1493	1.5191
1154	0.1493	1.5191
1155	0.1493	1.5191
1156	0.1493	1.5191
1157	0.1493	1.5191
1158	0.1493	1.5191
1159	0.1493	1.5191
1160	0.1176	1.5198
1161	0.1176	1.5198
1162	0.0969	1.5273
1163	0.0969	1.5273
1164	0.0858	1.5206
1165	0.0858	1.5206
1166	0.0748	1.5139
1167	0.0748	1.5139
1168	0.0748	1.5139
1169	0.0638	1.5073
1170	0.0638	1.5073
1171	0.0638	1.5073
1172	0.0527	1.5006
1173	0.0113	1.5155
1174	0.0113	1.5155
1175	0.0003	1.5088
1176	0.0003	1.5088
1177	0.0003	1.5088
1178	-0.0204	1.5162
1179	-0.0315	1.5096
1180	-0.0315	1.5096
1181	-0.0315	1.5096
1182	0.021	1.5014
1183	0.021	1.5014
1184	0.0858	1.5206
1185	0.0858	1.5206
1186	0.0858	1.5206
1187	0.1493	1.5191
1188	0.1507	1.5398
1189	0.1507	1.5398
1190	0.1507	1.5398
1191	0.1507	1.5398
1192	0.13	1.5472
1193	0.13	1.5472
1194	0.1093	1.5547
1195	0.1093	1.5547
1196	0.119	1.5406
1197	0.119	1.5406
1198	0.0983	1.548
1199	0.0983	1.548
1200	0.0983	1.548
1201	0.0983	1.548
1202	0.0983	1.548
1203	0.0983	1.548
1204	0.0983	1.548
1205	0.0886	1.5621
1206	0.0776	1.5554
1207	0.0776	1.5554
1208	0.0776	1.5554
1209	0.0776	1.5554
1210	0.0665	1.5488
1211	0.0665	1.5488
1212	0.0665	1.5488
1213	0.0665	1.5488
1214	0.0458	1.5562
1215	0.0348	1.5495
1216	0.0141	1.5569
1217	0.0141	1.5569
1218	0.0141	1.5569
1219	-0.0066	1.5644
1220	-0.0176	1.5577
1221	-0.0176	1.5577
1222	-0.0176	1.5577
1223	-0.0383	1.5651
1224	-0.0494	1.5585
1225	-0.0494	1.5585
1226	-0.0701	1.5659
1227	-0.0701	1.5659
1228	-0.0701	1.5659
1229	-0.0908	1.5733
1230	-0.0908	1.5733
1231	-0.0908	1.5733
1232	-0.0163	1.5785
1233	-0.0163	1.5785
1234	0.0596	1.6043
1235	0.0596	1.6043
1236	0.1135	1.6169
1237	0.1135	1.6169
1238	0.1245	1.6235
1239	0.1245	1.6235
1240	0.1245	1.6235
1241	0.1245	1.6235
1242	0.1038	1.631
1243	0.1038	1.631
1244	0.0831	1.6384
1245	0.0831	1.6384
1246	0.0831	1.6384
1247	0.0831	1.6384
1248	0.0831	1.6384
1249	0.0831	1.6384
1250	0.0941	1.645
1251	0.0941	1.645
1252	0.0845	1.6591
1253	0.0845	1.6591
1254	0.0845	1.6591
1255	0.0845	1.6591
1256	0.0845	1.6591
1257	0.0845	1.6591
1258	0.0638	1.6666
1259	0.0638	1.6666
1260	0.0638	1.6666
1261	0.0528	1.6599
1262	0.0321	1.6673
1263	0.0321	1.6673
1264	0.0003	1.6681
1265	0.0003	1.6681
1266	0.0003	1.6681
1267	-0.0107	1.6614
1268	-0.0107	1.6614
1269	-0.0107	1.6614
1270	-0.0425	1.6622
1271	-0.0425	1.6622
1272	-0.0535	1.6555
1273	-0.0535	1.6555
1274	-0.0535	1.6555
1275	-0.0756	1.6422
1276	-0.0756	1.6422
1277	-0.0756	1.6422
1278	-0.0756	1.6422
1279	-0.0121	1.6407
1280	0.0528	1.6599
1281	0.0528	1.6599
1282	0.0528	1.6599
1283	0.1066	1.6724
1284	0.1176	1.6791
1285	0.1176	1.6791
1286	0.0969	1.6865
1287	0.0969	1.6865
1288	0.0969	1.6865
1289	0.0969	1.6865
1290	0.0762	1.694
1291	0.0762	1.694
1292	0.0652	1.6873
1293	0.0652	1.6873
1294	0.0541	1.6806
1295	0.0541	1.6806
1296	0.0541	1.6806
1297	0.0445	1.6947
1298	0.0445	1.6947
1299	0.0652	1.6873
1300	0.0652	1.6873
1301	0.0652	1.6873
1302	0.0652	1.6873
1303	0.0652	1.6873
1304	0.0445	1.6947
1305	0.0334	1.6881
1306	0.0224	1.6814
1307	0.0224	1.6814
1308	-0.019	1.6962
1309	-0.019	1.6962
1310	-0.03	1.6896
1311	-0.03	1.6896
1312	-0.03	1.6896
1313	-0.03	1.6896
1314	-0.03	1.6896
1315	-0.0411	1.6829
1316	-0.0521	1.6763
1317	-0.0728	1.6837
1318	-0.0838	1.677
1319	-0.0838	1.677
1320	-0.0949	1.6704
1321	-0.0949	1.6704
1322	-0.1059	1.6637
1323	-0.1059	1.6637
1324	-0.1363	1.6852
1325	-0.1363	1.6852
1326	-0.0728	1.6837
1327	-0.0728	1.6837
1328	-0.0728	1.6837
1329	0.0127	1.6955
1330	0.0127	1.6955
1331	0.0666	1.708
1332	0.0886	1.7214
1333	0.0886	1.7214
1334	0.0886	1.7214
1335	0.0886	1.7214
1336	0.0886	1.7214
1337	0.0886	1.7214
1338	0.0886	1.7214
1339	0.0886	1.7214
1340	0.0583	1.7429
1341	0.0583	1.7429
1342	0.0583	1.7429
1343	0.0486	1.7569
1344	0.079	1.7354
1345	0.079	1.7354
1346	0.0693	1.7495
1347	0.0693	1.7495
1348	0.0804	1.7562
1349	0.0804	1.7562
1350	0.0707	1.7703
1351	0.0707	1.7703
1352	0.05	1.7777
1353	0.05	1.7777
1354	0.05	1.7777
1355	0.05	1.7777
1356	0.05	1.7777
1357	0.05	1.7777
1358	0.0293	1.7851
1359	0.0183	1.7784
1360	0.0183	1.7784
1361	-0.0024	1.7859
1362	-0.0024	1.7859
1363	-0.0024	1.7859
1364	-0.0024	1.7859
1365	-0.0024	1.7859
1366	-0.0134	1.7792
1367	-0.0341	1.7866
1368	-0.0341	1.7866
1369	-0.0341	1.7866
1370	-0.0341	1.7866
1371	-0.0659	1.7874
1372	-0.0866	1.7948
1373	-0.0866	1.7948
1374	-0.0866	1.7948
1375	-0.0548	1.7941
1376	-0.0548	1.7941
1377	-0.0548	1.7941
1378	-0.0548	1.7941
1379	0.0197	1.7992
1380	0.1052	1.811
1381	0.148	1.8169
1382	0.1384	1.831
1383	0.1384	1.831
1384	0.1384	1.831
1385	0.1384	1.831
1386	0.1177	1.8384
1387	0.1177	1.8384
1388	0.1066	1.8317
1389	0.0956	1.8251
1390	0.0749	1.8325
1391	0.0749	1.8325
1392	0.0749	1.8325
1393	0.0749	1.8325
1394	0.0859	1.8391
1395	0.0859	1.8391
1396	0.0859	1.8391
1397	0.0859	1.8391
1398	0.0956	1.8251
1399	0.0956	1.8251
1400	0.0749	1.8325
1401	0.0749	1.8325
1402	0.0638	1.8258
1403	0.0638	1.8258
1404	0.0638	1.8258
1405	0.0431	1.8332
1406	0.0431	1.8332
1407	0.0225	1.8407
1408	0.0225	1.8407
1409	-0.0093	1.8414
1410	-0.0093	1.8414
1411	-0.0203	1.8348
1412	-0.0203	1.8348
1413	-0.0203	1.8348
1414	-0.0314	1.8281
1415	-0.0424	1.8215
1416	-0.0631	1.8289
1417	-0.0631	1.8289
1418	-0.0948	1.8296
1419	-0.0948	1.8296
1420	-0.0948	1.8296
1421	-0.0852	1.8156
1422	-0.0314	1.8281
1423	-0.0314	1.8281
1424	-0.0314	1.8281
1425	0.0542	1.8399
1426	0.0542	1.8399
1427	0.119	1.8591
1428	0.1715	1.8509
1429	0.1715	1.8509
1430	0.1618	1.865
1431	0.1618	1.865
1432	0.1411	1.8724
1433	0.1411	1.8724
1434	0.1204	1.8799
1435	0.1204	1.8799
1436	0.1204	1.8799
1437	0.1204	1.8799
1438	0.1204	1.8799
1439	0.1204	1.8799
1440	0.1108	1.8939
1441	0.1108	1.8939
1442	0.1315	1.8865
1443	0.1315	1.8865
1444	0.1315	1.8865
1445	0.1218	1.9006
1446	0.1315	1.8865
1447	0.1315	1.8865
1448	0.1315	1.8865
1449	0.1315	1.8865
1450	0.1108	1.8939
1451	0.1108	1.8939
1452	0.1108	1.8939
1453	0.0901	1.9014
1454	0.0694	1.9088
1455	0.0694	1.9088
1456	0.0694	1.9088
1457	0.0487	1.9162
1458	0.0487	1.9162
1459	0.0583	1.9021
1460	0.0376	1.9096
1461	0.0376	1.9096
1462	0.0376	1.9096
1463	0.0376	1.9096
1464	0.017	1.917
1465	0.017	1.917
1466	0.017	1.917
1467	0.0059	1.9103
1468	0.017	1.917
1469	0.017	1.917
1470	0.017	1.917
1471	0.1011	1.908
1472	0.1674	1.948
1473	0.1674	1.948
1474	0.2419	1.9531
1475	0.2419	1.9531
1476	0.264	1.9664
1477	0.264	1.9664
1478	0.264	1.9664
1479	0.2543	1.9805
1480	0.2336	1.9879
1481	0.2336	1.9879
1482	0.2336	1.9879
1483	0.2336	1.9879
1484	0.2226	1.9813
1485	0.2226	1.9813
1486	0.2226	1.9813
1487	0.2226	1.9813
1488	0.2226	1.9813
1489	0.2336	1.9879
1490	0.2336	1.9879
1491	0.2447	1.9946
1492	0.235	2.0087
1493	0.235	2.0087
1494	0.235	2.0087
1495	0.235	2.0087
1496	0.224	2.002
1497	0.224	2.002
1498	0.224	2.002
1499	0.2129	1.9954
1500	0.1812	1.9961
1501	0.1812	1.9961
1502	0.1701	1.9895
1503	0.1701	1.9895
1504	0.1591	1.9828
1505	0.1591	1.9828
1506	0.1384	1.9902
1507	0.1384	1.9902
1508	0.1274	1.9836
1509	0.1274	1.9836
1510	0.1067	1.991
1511	0.1067	1.991
1512	0.1067	1.991
1513	0.086	1.9984
1514	0.1494	1.9969
1515	0.1494	1.9969
1516	0.2653	1.9872
1517	0.2653	1.9872
1518	0.3302	2.0064
1519	0.3302	2.0064
1520	0.3523	2.0197
1521	0.3523	2.0197
1522	0.3523	2.0197
1523	0.3523	2.0197
1524	0.3426	2.0338
1525	0.3426	2.0338
1526	0.3426	2.0338
1527	0.3316	2.0271
1528	0.3316	2.0271
1529	0.3316	2.0271
1530	0.3012	2.0486
1531	0.3012	2.0486
1532	0.3219	2.0412
1533	0.3219	2.0412
1534	0.3219	2.0412
1535	0.3219	2.0412
1536	0.333	2.0479
1537	0.333	2.0479
1538	0.333	2.0479
1539	0.333	2.0479
1540	0.333	2.0479
1541	0.3219	2.0412
1542	0.3219	2.0412
1543	0.3012	2.0486
1544	0.3012	2.0486
1545	0.2805	2.0561
1546	0.2805	2.0561
1547	0.2695	2.0494
1548	0.2695	2.0494
1549	0.2378	2.0502
1550	0.2378	2.0502
1551	0.2378	2.0502
1552	0.2171	2.0576
1553	0.2157	2.0368
1554	0.2046	2.0302
1555	0.2046	2.0302
1556	0.1839	2.0376
1557	0.1839	2.0376
1558	0.1729	2.0309
1559	0.1729	2.0309
1560	0.1729	2.0309
1561	0.2046	2.0302
1562	0.2902	2.042
1563	0.2902	2.042
1564	0.3868	2.0604
1565	0.3868	2.0604
1566	0.4503	2.0589
1567	0.4503	2.0589
1568	0.4517	2.0796
1569	0.4517	2.0796
1570	0.4517	2.0796
1571	0.4517	2.0796
1572	0.4517	2.0796
1573	0.431	2.0871
1574	0.431	2.0871
1575	0.431	2.0871
1576	0.431	2.0871
1577	0.431	2.0871
1578	0.431	2.0871
1579	0.4213	2.1011
1580	0.4323	2.1078
1581	0.4323	2.1078
1582	0.453	2.1004
1583	0.453	2.1004
1584	0.4434	2.1145
1585	0.4434	2.1145
1586	0.4434	2.1145
1587	0.4227	2.1219
1588	0.4227	2.1219
1589	0.4227	2.1219
1590	0.402	2.1293
1591	0.402	2.1293
1592	0.402	2.1293
1593	0.402	2.1293
1594	0.402	2.1293
1595	0.402	2.1293
1596	0.391	2.1227
1597	0.3703	2.1301
1598	0.3496	2.1375
1599	0.3496	2.1375
1600	0.3496	2.1375
1601	0.3496	2.1375
1602	0.3385	2.1308
1603	0.3385	2.1308
1604	0.3385	2.1308
1605	0.3275	2.1242
1606	0.3178	2.1383
1607	0.3178	2.1383
1608	0.3178	2.1383
1609	0.3606	2.1442
1610	0.4669	2.1485
1611	0.4669	2.1485
1612	0.5428	2.1744
1613	0.5428	2.1744
1614	0.5428	2.1744
1615	0.5855	2.1803
1616	0.5759	2.1944
1617	0.5759	2.1944
1618	0.5759	2.1944
1619	0.5759	2.1944
1620	0.5648	2.1877
1621	0.5648	2.1877
1622	0.5538	2.1811
1623	0.5538	2.1811
1624	0.5538	2.1811
1625	0.5538	2.1811
1626	0.5538	2.1811
1627	0.5441	2.1951
1628	0.5441	2.1951
1629	0.5441	2.1951
1630	0.5552	2.2018
1631	0.5648	2.1877
1632	0.5441	2.1951
1633	0.5441	2.1951
1634	0.5331	2.1885
1635	0.5331	2.1885
1636	0.5221	2.1818
1637	0.5221	2.1818
1638	0.4903	2.1826
1639	0.4903	2.1826
1640	0.4903	2.1826
1641	0.4793	2.1759
1642	0.4682	2.1693
1643	0.4682	2.1693
1644	0.4682	2.1693
1645	0.4365	2.17
1646	0.4365	2.17
1647	0.4255	2.1634
1648	0.4144	2.1567
1649	0.4144	2.1567
1650	0.4144	2.1567
1651	0.3827	2.1575
1652	0.3716	2.1508
1653	0.3716	2.1508
1654	0.3716	2.1508
1655	0.4351	2.1493
1656	0.5207	2.1611
1657	0.5207	2.1611
1658	0.5207	2.1611
1659	0.5855	2.1803
1660	0.6283	2.1862
1661	0.6283	2.1862
1662	0.6393	2.1929
1663	0.6393	2.1929
1664	0.6393	2.1929
1665	0.6187	2.2003
1666	0.6283	2.1862
1667	0.6283	2.1862
1668	0.6076	2.1936
1669	0.6076	2.1936
1670	0.5869	2.201
1671	0.5869	2.201
1672	0.5869	2.201
1673	0.6076	2.1936
1674	0.6076	2.1936
1675	0.6076	2.1936
1676	0.598	2.2077
1677	0.598	2.2077
1678	0.5773	2.2151
1679	0.5773	2.2151
1680	0.5662	2.2085
1681	0.5662	2.2085
1682	0.5662	2.2085
1683	0.5552	2.2018
1684	0.5441	2.1951
1685	0.5441	2.1951
1686	0.5331	2.1885
1687	0.5331	2.1885
1688	0.5221	2.1818
1689	0.5221	2.1818
1690	0.5221	2.1818
1691	0.4903	2.1826
1692	0.4793	2.1759
1693	0.4793	2.1759
1694	0.4586	2.1833
1695	0.4586	2.1833
1696	0.4586	2.1833
1697	0.4268	2.1841
1698	0.4268	2.1841
1699	0.4255	2.1634
1700	0.4255	2.1634
1701	0.4144	2.1567
1702	0.4034	2.1501
1703	0.4034	2.1501
1704	0.4034	2.1501
1705	0.4462	2.1559
1706	0.4462	2.1559
1707	0.5428	2.1744
1708	0.6076	2.1936
1709	0.6076	2.1936
1710	0.6504	2.1995
1711	0.6504	2.1995
1712	0.6614	2.2062
1713	0.6614	2.2062
1714	0.6614	2.2062
1715	0.6614	2.2062
1716	0.62	2.221
1717	0.62	2.221
1718	0.62	2.221
1719	0.6297	2.2069
1720	0.6297	2.2069
1721	0.6297	2.2069
1722	0.6297	2.2069
1723	0.6407	2.2136
1724	0.6407	2.2136
1725	0.6407	2.2136
1726	0.6518	2.2203
1727	0.6518	2.2203
1728	0.6518	2.2203
1729	0.6518	2.2203
1730	0.6311	2.2277
1731	0.6311	2.2277
1732	0.6311	2.2277
1733	0.6311	2.2277
1734	0.6104	2.2351
1735	0.569	2.2499
1736	0.569	2.2499
1737	0.5579	2.2433
1738	0.5469	2.2366
1739	0.5469	2.2366
1740	0.5566	2.2225
1741	0.5566	2.2225
1742	0.5566	2.2225
1743	0.5455	2.2159
1744	0.5248	2.2233
1745	0.5248	2.2233
1746	0.5138	2.2166
1747	0.5138	2.2166
1748	0.4931	2.2241
1749	0.4931	2.2241
1750	0.4931	2.2241
1751	0.471	2.2107
1752	0.471	2.2107
1753	0.46	2.2041
1754	0.5234	2.2026
1755	0.5234	2.2026
1756	0.5234	2.2026
1757	0.609	2.2144
1758	0.6739	2.2336
1759	0.6739	2.2336
1760	0.6959	2.2469
1761	0.6959	2.2469
1762	0.6752	2.2543
1763	0.6752	2.2543
1764	0.6752	2.2543
1765	0.6752	2.2543
1766	0.6642	2.2477
1767	0.6325	2.2484
1768	0.6325	2.2484
1769	0.6311	2.2277
1770	0.6311	2.2277
1771	0.6311	2.2277
1772	0.6311	2.2277
1773	0.6311	2.2277
1774	0.6311	2.2277
1775	0.6518	2.2203
1776	0.6518	2.2203
1777	0.6421	2.2343
1778	0.6421	2.2343
1779	0.6214	2.2418
1780	0.6104	2.2351
1781	0.6104	2.2351
1782	0.6104	2.2351
1783	0.609	2.2144
1784	0.5676	2.2292
1785	0.5676	2.2292
1786	0.5566	2.2225
1787	0.5566	2.2225
1788	0.5248	2.2233
1789	0.5248	2.2233
1790	0.5138	2.2166
1791	0.5138	2.2166
1792	0.4917	2.2033
1793	0.4917	2.2033
1794	0.4807	2.1967
1795	0.4807	2.1967
1796	0.4807	2.1967
1797	0.46	2.2041
1798	0.46	2.2041
1799	0.46	2.2041
1800	0.4379	2.1908
1801	0.4172	2.1982
1802	0.4172	2.1982
1803	0.4903	2.1826
1804	0.5869	2.201
1805	0.5869	2.201
1806	0.5869	2.201
1807	0.6518	2.2203
1808	0.6946	2.2261
1809	0.6946	2.2261
1810	0.6946	2.2261
1811	0.6946	2.2261
1812	0.6946	2.2261
1813	0.6835	2.2195
1814	0.6835	2.2195
1815	0.6628	2.2269
1816	0.6628	2.2269
1817	0.6628	2.2269
1818	0.6518	2.2203
1819	0.6311	2.2277
1820	0.6311	2.2277
1821	0.6311	2.2277
1822	0.6518	2.2203
1823	0.6518	2.2203
1824	0.6518	2.2203
1825	0.6518	2.2203
1826	0.6518	2.2203
1827	0.6518	2.2203
1828	0.6104	2.2351
1829	0.6104	2.2351
1830	0.5993	2.2284
1831	0.5993	2.2284
1832	0.5883	2.2218
1833	0.5883	2.2218
1834	0.5883	2.2218
1835	0.5883	2.2218
1836	0.5676	2.2292
1837	0.5566	2.2225
1838	0.5566	2.2225
1839	0.5455	2.2159
1840	0.5248	2.2233
1841	0.5248	2.2233
1842	0.5248	2.2233
1843	0.5234	2.2026
1844	0.4821	2.2174
1845	0.4821	2.2174
1846	0.4821	2.2174
1847	0.471	2.2107
1848	0.471	2.2107
1849	0.471	2.2107
1850	0.46	2.2041
1851	0.471	2.2107
1852	0.5359	2.23
1853	0.5359	2.23
1854	0.6325	2.2484
1855	0.6325	2.2484
1856	0.6325	2.2484
1857	0.6863	2.261
1858	0.718	2.2602
1859	0.718	2.2602
1860	0.718	2.2602
1861	0.6973	2.2676
1862	0.6973	2.2676
1863	0.6863	2.261
1864	0.6656	2.2684
1865	0.6656	2.2684
1866	0.6752	2.2543
1867	0.6752	2.2543
1868	0.6752	2.2543
1869	0.6752	2.2543
1870	0.6656	2.2684
1871	0.6656	2.2684
1872	0.6863	2.261
1873	0.6863	2.261
1874	0.6863	2.261
1875	0.6863	2.261
1876	0.6656	2.2684
1877	0.6656	2.2684
1878	0.6656	2.2684
1879	0.6545	2.2617
1880	0.6545	2.2617
1881	0.6228	2.2625
1882	0.5911	2.2633
1883	0.5911	2.2633
1884	0.58	2.2566
1885	0.58	2.2566
1886	0.5483	2.2574
1887	0.5483	2.2574
1888	0.5483	2.2574
1889	0.5373	2.2507
1890	0.5262	2.244
1891	0.5262	2.244
1892	0.5262	2.244
1893	0.5248	2.2233
1894	0.5248	2.2233
1895	0.4931	2.2241
1896	0.4821	2.2174
1897	0.4821	2.2174
1898	0.5248	2.2233
1899	0.5248	2.2233
1900	0.6104	2.2351
1901	0.6104	2.2351
1902	0.6959	2.2469
1903	0.6959	2.2469
1904	0.7387	2.2528
1905	0.7387	2.2528
1906	0.7387	2.2528
1907	0.7387	2.2528
1908	0.7277	2.2461
1909	0.7277	2.2461
1910	0.6959	2.2469
1911	0.6959	2.2469
1912	0.6959	2.2469
1913	0.6959	2.2469
1914	0.6959	2.2469
1915	0.6752	2.2543
1916	0.6752	2.2543
1917	0.6752	2.2543
1918	0.6752	2.2543
1919	0.6752	2.2543
1920	0.6959	2.2469
1921	0.6959	2.2469
1922	0.6752	2.2543
1923	0.6752	2.2543
1924	0.6752	2.2543
1925	0.6642	2.2477
1926	0.6435	2.2551
1927	0.6435	2.2551
1928	0.6118	2.2558
1929	0.6118	2.2558
1930	0.6118	2.2558
1931	0.5911	2.2633
1932	0.5897	2.2425
1933	0.5897	2.2425
1934	0.5897	2.2425
1935	0.569	2.2499
1936	0.569	2.2499
1937	0.5579	2.2433
1938	0.5579	2.2433
1939	0.5579	2.2433
1940	0.5262	2.244
1941	0.5152	2.2374
1942	0.4834	2.2382
1943	0.4834	2.2382
1944	0.5041	2.2307
1945	0.5041	2.2307
1946	0.5993	2.2284
1947	0.5993	2.2284
1948	0.5993	2.2284
1949	0.6752	2.2543
1950	0.7401	2.2735
1951	0.7401	2.2735
1952	0.7401	2.2735
1953	0.7718	2.2728
1954	0.7718	2.2728
1955	0.7718	2.2728
1956	0.7718	2.2728
1957	0.7511	2.2802
1958	0.7511	2.2802
1959	0.7304	2.2876
1960	0.7304	2.2876
1961	0.7304	2.2876
1962	0.7304	2.2876
1963	0.7304	2.2876
1964	0.7304	2.2876
1965	0.7415	2.2943
1966	0.7622	2.2868
1967	0.7622	2.2868
1968	0.7622	2.2868
1969	0.7636	2.3076
1970	0.7636	2.3076
1971	0.7525	2.3009
1972	0.7318	2.3084
1973	0.7318	2.3084
1974	0.7318	2.3084
1975	0.7208	2.3017
1976	0.7001	2.3091
1977	0.7001	2.3091
1978	0.6891	2.3025
1979	0.6891	2.3025
1980	0.6891	2.3025
1981	0.6684	2.3099
1982	0.6684	2.3099
1983	0.6684	2.3099
1984	0.6684	2.3099
1985	0.6573	2.3032
1986	0.6573	2.3032
1987	0.6463	2.2966
1988	0.6256	2.304
1989	0.6256	2.304
1990	0.6256	2.304
1991	0.6145	2.2973
1992	0.6145	2.2973
1993	0.6145	2.2973
1994	0.6145	2.2973
1995	0.6352	2.2899
1996	0.7001	2.3091
1997	0.7967	2.3276
1998	0.8505	2.3401
1999	0.8505	2.3401
2000	0.8505	2.3401
2001	0.8822	2.3394
2002	0.8822	2.3394
2003	0.8615	2.3468
2004	0.8409	2.3542
2005	0.8409	2.3542
2006	0.8188	2.3409
2007	0.8188	2.3409
2008	0.8188	2.3409
2009	0.8188	2.3409
2010	0.8188	2.3409
2011	0.8188	2.3409
2012	0.8188	2.3409
2013	0.8395	2.3335
2014	0.8298	2.3475
2015	0.8298	2.3475
2016	0.8298	2.3475
2017	0.8395	2.3335
2018	0.8188	2.3409
2019	0.8188	2.3409
2020	0.8188	2.3409
2021	0.8077	2.3342
2022	0.776	2.335
2023	0.776	2.335
2024	0.7553	2.3424
2025	0.7553	2.3424
2026	0.7236	2.3432
2027	0.7236	2.3432
2028	0.7236	2.3432
2029	0.7125	2.3365
2030	0.7015	2.3299
2031	0.7015	2.3299
2032	0.6697	2.3306
2033	0.6697	2.3306
2034	0.6697	2.3306
2035	0.6697	2.3306
2036	0.6587	2.324
2037	0.6477	2.3173
2038	0.6366	2.3106
2039	0.6366	2.3106
2040	0.6366	2.3106
2041	0.6891	2.3025
2042	0.6891	2.3025
2043	0.7953	2.3068
2044	0.8602	2.326
2045	0.8602	2.326
2046	0.9029	2.3319
2047	0.9029	2.3319
2048	0.9029	2.3319
2049	0.8933	2.346
[truncated: 39,951 more rows]
