# Supplementary material for: Gender-Related Effect in Oxygenation Dynamics by Using Far-Infrared Intervention with Near-Infrared Spectroscopy Measurement: A Gender Differences Controlled Trial
Source: PLoS One. 2015 Nov 10;10(11):e0135166. doi: 10.1371/journal.pone.0135166 (PMC4640828; doi:10.1371/journal.pone.0135166)
Supplement: S9 File — (XLSX) [file pone.0135166.s009.xlsx]

## Sheet: 工作表1
50	-0.7244	-0.0587
51	-0.672	-0.0669
52	-0.6071	-0.0477
53	-0.4788	-0.03
54	-0.3505	-0.0123
55	-0.2221	0.0054
56	-0.1159	0.0098
57	-0.051	0.029
58	0.0124	0.0274
59	0.0552	0.0333
60	0.0759	0.0259
61	0.087	0.0326
62	0.0663	0.04
63	0.0552	0.0333
64	0.0649	0.0193
65	0.0331	0.02
66	0.0014	0.0208
67	-0.0096	0.0141
68	-0.0414	0.0149
69	-0.0524	0.0082
70	-0.0731	0.0157
71	-0.0842	0.009
72	-0.0842	0.009
73	-0.0842	0.009
74	-0.1048	0.0164
75	-0.1048	0.0164
76	-0.0952	0.0023
77	-0.1159	0.0098
78	-0.1476	0.0105
79	-0.1587	0.0039
80	-0.1904	0.0046
81	-0.2014	-0.002
82	-0.2332	-0.0013
83	-0.2553	-0.0146
84	-0.2773	-0.0279
85	-0.3298	-0.0197
86	-0.3519	-0.033
87	-0.3739	-0.0464
88	-0.4167	-0.0523
89	-0.4485	-0.0515
90	-0.4802	-0.0507
91	-0.523	-0.0566
92	-0.545	-0.0699
93	-0.5975	-0.0618
94	-0.6196	-0.0751
95	-0.6623	-0.081
96	-0.7051	-0.0869
97	-0.7272	-0.1002
98	-0.7382	-0.1069
99	-0.7479	-0.0928
100	-0.7051	-0.0869
101	-0.6099	-0.0892
102	-0.5133	-0.0707
103	-0.4057	-0.0456
104	-0.2773	-0.0279
105	-0.1504	-0.031
106	-0.0759	-0.0258
107	-0.0124	-0.0274
108	0.0097	-0.014
109	0	0
110	0	0
111	0	0
112	0.0097	-0.014
113	-0.0124	-0.0274
114	-0.0235	-0.034
115	-0.0552	-0.0333
116	-0.0869	-0.0325
117	-0.1187	-0.0317
118	-0.1504	-0.031
119	-0.1504	-0.031
120	-0.1711	-0.0235
121	-0.1711	-0.0235
122	-0.1504	-0.031
123	-0.1504	-0.031
124	-0.1601	-0.0169
125	-0.1504	-0.031
126	-0.1711	-0.0235
127	-0.1821	-0.0302
128	-0.2028	-0.0228
129	-0.2249	-0.0361
130	-0.236	-0.0428
131	-0.2677	-0.042
132	-0.2994	-0.0412
133	-0.3312	-0.0405
134	-0.3532	-0.0538
135	-0.385	-0.053
136	-0.4071	-0.0663
137	-0.4388	-0.0656
138	-0.4609	-0.0789
139	-0.4926	-0.0781
140	-0.545	-0.0699
141	-0.5768	-0.0692
142	-0.5878	-0.0758
143	-0.6085	-0.0684
144	-0.5878	-0.0758
145	-0.5547	-0.0559
146	-0.4595	-0.0582
147	-0.3726	-0.0256
148	-0.2553	-0.0146
149	-0.149	-0.0102
150	-0.0538	-0.0125
151	-0.0096	0.0141
152	0.0331	0.02
153	0.0649	0.0193
154	0.0856	0.0118
155	0.0856	0.0118
156	0.0649	0.0193
157	0.0538	0.0126
158	0.0428	0.0059
159	0.0111	0.0067
160	-0.011	-0.0066
161	-0.0428	-0.0059
162	-0.0538	-0.0125
163	-0.0648	-0.0192
164	-0.0855	-0.0117
165	-0.0855	-0.0117
166	-0.0855	-0.0117
167	-0.0952	0.0023
168	-0.0745	-0.0051
169	-0.0952	0.0023
170	-0.0952	0.0023
171	-0.1062	-0.0043
172	-0.1476	0.0105
173	-0.149	-0.0102
174	-0.1697	-0.0028
175	-0.1918	-0.0161
176	-0.2235	-0.0154
177	-0.2553	-0.0146
178	-0.287	-0.0138
179	-0.3298	-0.0197
180	-0.3408	-0.0264
181	-0.3932	-0.0182
182	-0.4153	-0.0315
183	-0.4471	-0.0308
184	-0.4485	-0.0515
185	-0.5009	-0.0433
186	-0.5023	-0.0641
187	-0.5023	-0.0641
188	-0.4802	-0.0507
189	-0.4153	-0.0315
190	-0.3187	-0.0131
191	-0.2014	-0.002
192	-0.1048	0.0164
193	0.0014	0.0208
194	0.0759	0.0259
195	0.1394	0.0244
196	0.1615	0.0377
197	0.1932	0.0369
198	0.2139	0.0295
199	0.1932	0.0369
200	0.1932	0.0369
201	0.1822	0.0303
202	0.1711	0.0236
203	0.1297	0.0385
204	0.1077	0.0252
205	0.0759	0.0259
206	0.0649	0.0193
207	0.0442	0.0267
208	0.0331	0.02
209	0.0331	0.02
210	0.0331	0.02
211	0.0124	0.0274
212	0.0124	0.0274
213	-0.0083	0.0349
214	-0.0193	0.0282
215	-0.0303	0.0215
216	-0.0414	0.0149
217	-0.0731	0.0157
218	-0.1048	0.0164
219	-0.1366	0.0172
220	-0.138	-0.0036
221	-0.1697	-0.0028
222	-0.1918	-0.0161
223	-0.2235	-0.0154
224	-0.276	-0.0072
225	-0.298	-0.0205
226	-0.3298	-0.0197
227	-0.3726	-0.0256
228	-0.4043	-0.0249
229	-0.436	-0.0241
230	-0.4581	-0.0374
231	-0.4802	-0.0507
232	-0.523	-0.0566
233	-0.5547	-0.0559
234	-0.5657	-0.0625
235	-0.5547	-0.0559
236	-0.5009	-0.0433
237	-0.3946	-0.0389
238	-0.287	-0.0138
239	-0.1794	0.0113
240	-0.0621	0.0223
241	0.0235	0.0341
242	0.098	0.0392
243	0.1615	0.0377
244	0.1932	0.0369
245	0.1932	0.0369
246	0.2042	0.0436
247	0.2042	0.0436
248	0.1932	0.0369
249	0.1822	0.0303
250	0.1504	0.0311
251	0.1187	0.0318
252	0.087	0.0326
253	0.0856	0.0118
254	0.0538	0.0126
255	0.0538	0.0126
256	0.0428	0.0059
257	0.0331	0.02
258	0.0221	0.0134
259	0.0221	0.0134
260	0.0221	0.0134
261	0.0014	0.0208
262	-0.0096	0.0141
263	-0.0207	0.0075
264	-0.0524	0.0082
265	-0.0842	0.009
266	-0.1062	-0.0043
267	-0.138	-0.0036
268	-0.1601	-0.0169
269	-0.1821	-0.0302
270	-0.2139	-0.0294
271	-0.2566	-0.0353
272	-0.2884	-0.0346
273	-0.3105	-0.0479
274	-0.3629	-0.0397
275	-0.3946	-0.0389
276	-0.4167	-0.0523
277	-0.4595	-0.0582
278	-0.5023	-0.0641
279	-0.5244	-0.0774
280	-0.5464	-0.0907
281	-0.5892	-0.0966
282	-0.6209	-0.0958
283	-0.6527	-0.0951
284	-0.643	-0.1091
285	-0.6416	-0.0884
286	-0.5782	-0.0899
287	-0.4912	-0.0574
288	-0.3629	-0.0397
289	-0.2456	-0.0287
290	-0.1283	-0.0176
291	-0.0331	-0.0199
292	0.0207	-0.0074
293	0.0731	-0.0156
294	0.0842	-0.0089
295	0.0952	-0.0022
296	0.1049	-0.0163
297	0.0842	-0.0089
298	0.0731	-0.0156
299	0.0621	-0.0222
300	0.0304	-0.0215
301	0.0083	-0.0348
302	-0.0235	-0.034
303	-0.0552	-0.0333
304	-0.0759	-0.0258
305	-0.0966	-0.0184
306	-0.0869	-0.0325
307	-0.0966	-0.0184
308	-0.0759	-0.0258
309	-0.0759	-0.0258
310	-0.0759	-0.0258
311	-0.0966	-0.0184
312	-0.1076	-0.0251
313	-0.1187	-0.0317
314	-0.1297	-0.0384
315	-0.1711	-0.0235
316	-0.1725	-0.0443
317	-0.2042	-0.0435
318	-0.236	-0.0428
319	-0.247	-0.0494
320	-0.2787	-0.0487
321	-0.3215	-0.0545
322	-0.3532	-0.0538
323	-0.385	-0.053
324	-0.4167	-0.0523
325	-0.4181	-0.073
326	-0.4498	-0.0722
327	-0.5023	-0.0641
328	-0.5133	-0.0707
329	-0.534	-0.0633
330	-0.5133	-0.0707
331	-0.4595	-0.0582
332	-0.3739	-0.0464
333	-0.2773	-0.0279
334	-0.1697	-0.0028
335	-0.0731	0.0157
336	0.0221	0.0134
337	0.0649	0.0193
338	0.1173	0.0111
339	0.149	0.0103
340	0.1697	0.0029
341	0.1697	0.0029
342	0.149	0.0103
343	0.1283	0.0177
344	0.0966	0.0185
345	0.0649	0.0193
346	0.0538	0.0126
347	0.0221	0.0134
348	0.0111	0.0067
349	0	0
350	-0.0207	0.0075
351	-0.0207	0.0075
352	-0.0207	0.0075
353	-0.0207	0.0075
354	-0.011	-0.0066
355	-0.0317	0.0008
356	-0.0524	0.0082
357	-0.0538	-0.0125
358	-0.0745	-0.0051
359	-0.1062	-0.0043
360	-0.138	-0.0036
361	-0.1697	-0.0028
362	-0.1711	-0.0235
363	-0.2028	-0.0228
364	-0.2249	-0.0361
365	-0.2566	-0.0353
366	-0.2884	-0.0346
367	-0.3105	-0.0479
368	-0.3422	-0.0471
369	-0.3739	-0.0464
370	-0.4057	-0.0456
371	-0.4278	-0.0589
372	-0.4609	-0.0789
373	-0.4926	-0.0781
374	-0.5037	-0.0848
375	-0.5244	-0.0774
376	-0.4926	-0.0781
377	-0.4278	-0.0589
378	-0.3215	-0.0545
379	-0.2139	-0.0294
380	-0.1173	-0.011
381	-0.0207	0.0075
382	0.0842	-0.0089
383	0.1173	0.0111
384	0.1601	0.017
385	0.2015	0.0021
386	0.2125	0.0088
387	0.2125	0.0088
388	0.1918	0.0162
389	0.1808	0.0095
390	0.1697	0.0029
391	0.138	0.0037
392	0.1063	0.0044
393	0.0745	0.0052
394	0.0635	-0.0015
395	0.0524	-0.0081
396	0.0318	-0.0007
397	0.0414	-0.0148
398	0.0414	-0.0148
399	0.0111	0.0067
400	0.0111	0.0067
401	0.0207	-0.0074
402	0	0
403	-0.0207	0.0075
404	-0.0221	-0.0133
405	-0.0538	-0.0125
406	-0.0855	-0.0117
407	-0.1076	-0.0251
408	-0.1394	-0.0243
409	-0.1407	-0.045
410	-0.1932	-0.0369
411	-0.2153	-0.0502
412	-0.247	-0.0494
413	-0.2691	-0.0627
414	-0.3215	-0.0545
415	-0.3532	-0.0538
416	-0.385	-0.053
417	-0.4071	-0.0663
418	-0.4388	-0.0656
419	-0.4609	-0.0789
420	-0.5037	-0.0848
421	-0.5244	-0.0774
422	-0.5244	-0.0774
423	-0.5023	-0.0641
424	-0.4071	-0.0663
425	-0.3201	-0.0338
426	-0.1821	-0.0302
427	-0.0745	-0.0051
428	0.0318	-0.0007
429	0.0966	0.0185
430	0.1601	0.017
431	0.1918	0.0162
432	0.2236	0.0154
433	0.2443	0.008
434	0.2443	0.008
435	0.2236	0.0154
436	0.2029	0.0229
437	0.1918	0.0162
438	0.1697	0.0029
439	0.138	0.0037
440	0.127	-0.003
441	0.0952	-0.0022
442	0.0745	0.0052
443	0.0635	-0.0015
444	0.0635	-0.0015
445	0.0635	-0.0015
446	0.0635	-0.0015
447	0.0635	-0.0015
448	0.0635	-0.0015
449	0.0221	0.0134
450	0.0221	0.0134
451	-0.0096	0.0141
452	-0.011	-0.0066
453	-0.0331	-0.0199
454	-0.0648	-0.0192
455	-0.0966	-0.0184
456	-0.1187	-0.0317
457	-0.1407	-0.045
458	-0.1725	-0.0443
459	-0.2249	-0.0361
460	-0.247	-0.0494
461	-0.2691	-0.0627
462	-0.3008	-0.062
463	-0.3325	-0.0612
464	-0.3643	-0.0604
465	-0.4167	-0.0523
466	-0.4291	-0.0797
467	-0.4816	-0.0715
468	-0.4926	-0.0781
469	-0.5037	-0.0848
470	-0.4719	-0.0856
471	-0.4181	-0.073
472	-0.3422	-0.0471
473	-0.2249	-0.0361
474	-0.1187	-0.0317
475	-0.0317	0.0008
476	0.0842	-0.0089
477	0.1477	-0.0104
478	0.1904	-0.0045
479	0.2222	-0.0053
480	0.2222	-0.0053
481	0.2222	-0.0053
482	0.2222	-0.0053
483	0.2111	-0.012
484	0.2001	-0.0186
485	0.1477	-0.0104
486	0.1366	-0.0171
487	0.0938	-0.023
488	0.0828	-0.0296
489	0.0718	-0.0363
490	0.0607	-0.043
491	0.04	-0.0355
492	0.04	-0.0355
493	0.0497	-0.0496
494	0.0497	-0.0496
495	0.0497	-0.0496
496	0.029	-0.0422
497	0.0083	-0.0348
498	0.0179	-0.0489
499	-0.0138	-0.0481
500	-0.0248	-0.0548
501	-0.0773	-0.0466
502	-0.109	-0.0458
503	-0.1311	-0.0591
504	-0.1628	-0.0584
505	-0.1849	-0.0717
506	-0.2166	-0.0709
507	-0.2387	-0.0842
508	-0.2815	-0.0901
509	-0.3132	-0.0894
510	-0.3353	-0.1027
511	-0.3878	-0.0945
512	-0.4195	-0.0937
513	-0.4416	-0.1071
514	-0.4843	-0.113
515	-0.5161	-0.1122
516	-0.5064	-0.1263
517	-0.4747	-0.127
518	-0.4305	-0.1004
519	-0.3546	-0.0745
520	-0.2373	-0.0635
521	-0.1407	-0.045
522	-0.0138	-0.0481
523	0.0814	-0.0504
524	0.1352	-0.0378
525	0.167	-0.0386
526	0.1987	-0.0394
527	0.189	-0.0253
528	0.189	-0.0253
529	0.178	-0.0319
530	0.1463	-0.0312
531	0.1352	-0.0378
532	0.1035	-0.0371
533	0.0607	-0.043
534	0.0497	-0.0496
535	0.0386	-0.0563
536	0.0179	-0.0489
537	0.0069	-0.0555
538	0.0069	-0.0555
539	-0.0138	-0.0481
540	0.0069	-0.0555
541	-0.0028	-0.0414
542	-0.0138	-0.0481
543	-0.0345	-0.0407
544	-0.0455	-0.0473
545	-0.0869	-0.0325
546	-0.0883	-0.0532
547	-0.12	-0.0525
548	-0.1518	-0.0517
549	-0.1532	-0.0724
550	-0.1849	-0.0717
551	-0.2166	-0.0709
552	-0.2484	-0.0702
553	-0.2801	-0.0694
554	-0.3022	-0.0827
555	-0.3339	-0.0819
556	-0.356	-0.0953
557	-0.3878	-0.0945
558	-0.4195	-0.0937
559	-0.4416	-0.1071
560	-0.4623	-0.0996
561	-0.4512	-0.093
562	-0.3878	-0.0945
563	-0.3119	-0.0686
564	-0.2056	-0.0643
565	-0.1187	-0.0317
566	0.0083	-0.0348
567	0.0938	-0.023
568	0.1684	-0.0179
569	0.2208	-0.026
570	0.2318	-0.0194
571	0.2636	-0.0201
572	0.2636	-0.0201
573	0.2429	-0.0127
574	0.2429	-0.0127
575	0.2111	-0.012
576	0.2001	-0.0186
577	0.1684	-0.0179
578	0.1366	-0.0171
579	0.1256	-0.0237
580	0.0938	-0.023
581	0.1035	-0.0371
582	0.0828	-0.0296
583	0.0828	-0.0296
584	0.0828	-0.0296
585	0.0621	-0.0222
586	0.0718	-0.0363
587	0.0607	-0.043
588	0.0497	-0.0496
589	0.0179	-0.0489
590	0.0069	-0.0555
591	-0.0248	-0.0548
592	-0.0566	-0.054
593	-0.0883	-0.0532
594	-0.12	-0.0525
595	-0.1421	-0.0658
596	-0.1642	-0.0791
597	-0.2166	-0.0709
598	-0.2484	-0.0702
599	-0.2801	-0.0694
600	-0.3022	-0.0827
601	-0.3339	-0.0819
602	-0.356	-0.0953
603	-0.3988	-0.1012
604	-0.4209	-0.1145
605	-0.4526	-0.1137
606	-0.4747	-0.127
607	-0.4968	-0.1404
608	-0.5175	-0.1329
609	-0.5064	-0.1263
610	-0.4637	-0.1204
611	-0.3878	-0.0945
612	-0.2801	-0.0694
613	-0.1421	-0.0658
614	-0.0345	-0.0407
615	0.0718	-0.0363
616	0.1463	-0.0312
617	0.2097	-0.0327
618	0.2318	-0.0194
619	0.2525	-0.0268
620	0.2636	-0.0201
621	0.2636	-0.0201
622	0.2636	-0.0201
623	0.2525	-0.0268
624	0.2208	-0.026
625	0.2097	-0.0327
626	0.1877	-0.046
627	0.1559	-0.0453
628	0.1449	-0.0519
629	0.1242	-0.0445
630	0.1131	-0.0511
631	0.1131	-0.0511
632	0.1131	-0.0511
633	0.0925	-0.0437
634	0.0925	-0.0437
635	0.1021	-0.0578
636	0.0607	-0.043
637	0.0497	-0.0496
638	0.0386	-0.0563
639	0.0069	-0.0555
640	-0.0152	-0.0688
641	-0.0373	-0.0822
642	-0.0897	-0.074
643	-0.1118	-0.0873
644	-0.1339	-0.1006
645	-0.1656	-0.0998
646	-0.2084	-0.1057
647	-0.2305	-0.1191
648	-0.2829	-0.1109
649	-0.305	-0.1242
650	-0.3367	-0.1234
651	-0.3795	-0.1293
652	-0.4016	-0.1426
653	-0.4443	-0.1485
654	-0.4761	-0.1478
655	-0.4982	-0.1611
656	-0.5409	-0.167
657	-0.5837	-0.1729
658	-0.6154	-0.1721
659	-0.6265	-0.1788
660	-0.6265	-0.1788
661	-0.5837	-0.1729
662	-0.4982	-0.1611
663	-0.4016	-0.1426
664	-0.2829	-0.1109
665	-0.1449	-0.1073
666	-0.0276	-0.0962
667	0.0373	-0.077
668	0.1007	-0.0786
669	0.1325	-0.0793
670	0.1739	-0.0942
671	0.1739	-0.0942
672	0.1739	-0.0942
673	0.1325	-0.0793
674	0.1214	-0.086
675	0.0993	-0.0993
676	0.0676	-0.0985
677	0.0359	-0.0978
678	0.0345	-0.1185
679	0.0027	-0.1177
680	0.0027	-0.1177
681	-0.018	-0.1103
682	-0.018	-0.1103
683	-0.0083	-0.1244
684	-0.018	-0.1103
685	-0.018	-0.1103
686	-0.018	-0.1103
687	-0.0386	-0.1029
688	-0.0497	-0.1096
689	-0.0607	-0.1162
690	-0.0925	-0.1155
691	-0.1035	-0.1221
692	-0.1352	-0.1214
693	-0.167	-0.1206
694	-0.1987	-0.1198
695	-0.2208	-0.1331
696	-0.2525	-0.1324
697	-0.2539	-0.1531
698	-0.3064	-0.1449
699	-0.3174	-0.1516
700	-0.3491	-0.1508
701	-0.3809	-0.1501
702	-0.4029	-0.1634
703	-0.4347	-0.1626
704	-0.4457	-0.1693
705	-0.4457	-0.1693
706	-0.4236	-0.156
707	-0.3491	-0.1508
708	-0.2732	-0.125
709	-0.1656	-0.0998
710	-0.069	-0.0814
711	0.0373	-0.077
712	0.1325	-0.0793
713	0.1863	-0.0668
714	0.2084	-0.0534
715	0.2291	-0.0609
716	0.2498	-0.0683
717	0.2498	-0.0683
718	0.2498	-0.0683
719	0.2387	-0.0749
720	0.1863	-0.0668
721	0.1545	-0.066
722	0.1325	-0.0793
723	0.1214	-0.086
724	0.1104	-0.0926
725	0.0897	-0.0852
726	0.0786	-0.0919
727	0.0786	-0.0919
728	0.0786	-0.0919
729	0.0786	-0.0919
730	0.0579	-0.0844
731	0.0373	-0.077
732	0.0469	-0.0911
733	0.0152	-0.0903
734	0.0041	-0.097
735	-0.0276	-0.0962
736	-0.0593	-0.0955
737	-0.0704	-0.1021
738	-0.0925	-0.1155
739	-0.1242	-0.1147
740	-0.1766	-0.1065
741	-0.1987	-0.1198
742	-0.2208	-0.1331
743	-0.2732	-0.125
744	-0.2746	-0.1457
745	-0.327	-0.1375
746	-0.3588	-0.1368
747	-0.4016	-0.1426
748	-0.4029	-0.1634
749	-0.4554	-0.1552
750	-0.4871	-0.1544
751	-0.4871	-0.1544
752	-0.4554	-0.1552
753	-0.4016	-0.1426
754	-0.2843	-0.1316
755	-0.1766	-0.1065
756	-0.069	-0.0814
757	0.0579	-0.0844
758	0.1228	-0.0652
759	0.207	-0.0742
760	0.2498	-0.0683
761	0.2608	-0.0616
762	0.2815	-0.069
763	0.2815	-0.069
764	0.2815	-0.069
765	0.2608	-0.0616
766	0.2498	-0.0683
767	0.2277	-0.0816
768	0.1959	-0.0808
769	0.1642	-0.0801
770	0.1325	-0.0793
771	0.1214	-0.086
772	0.1311	-0.1001
773	0.1104	-0.0926
774	0.1104	-0.0926
775	0.1104	-0.0926
776	0.1104	-0.0926
777	0.0897	-0.0852
778	0.0786	-0.0919
779	0.0579	-0.0844
780	0.0469	-0.0911
781	0.0152	-0.0903
782	-0.0166	-0.0896
783	-0.0386	-0.1029
784	-0.0497	-0.1096
785	-0.0814	-0.1088
786	-0.1035	-0.1221
787	-0.1352	-0.1214
788	-0.178	-0.1272
789	-0.2098	-0.1265
790	-0.2415	-0.1257
791	-0.2636	-0.139
792	-0.2857	-0.1524
793	-0.3174	-0.1516
794	-0.3602	-0.1575
795	-0.3823	-0.1708
796	-0.4347	-0.1626
797	-0.4568	-0.1759
798	-0.4788	-0.1893
799	-0.4995	-0.1818
800	-0.4982	-0.1611
801	-0.4554	-0.1552
802	-0.3698	-0.1434
803	-0.2622	-0.1183
804	-0.1449	-0.1073
805	-0.0373	-0.0822
806	0.0897	-0.0852
807	0.1642	-0.0801
808	0.207	-0.0742
809	0.2594	-0.0824
810	0.2704	-0.0757
811	0.2704	-0.0757
812	0.2498	-0.0683
813	0.2387	-0.0749
814	0.2277	-0.0816
815	0.2056	-0.0949
816	0.1739	-0.0942
817	0.1421	-0.0934
818	0.1407	-0.1141
819	0.109	-0.1134
820	0.0883	-0.106
821	0.0773	-0.1126
822	0.0566	-0.1052
823	0.0566	-0.1052
824	0.0566	-0.1052
825	0.0566	-0.1052
826	0.0662	-0.1193
827	0.0455	-0.1118
828	0.0248	-0.1044
829	0.0234	-0.1252
830	-0.029	-0.117
831	-0.0607	-0.1162
832	-0.0828	-0.1295
833	-0.1049	-0.1429
834	-0.1366	-0.1421
835	-0.1587	-0.1554
836	-0.2111	-0.1472
837	-0.2332	-0.1605
838	-0.276	-0.1664
839	-0.3077	-0.1657
840	-0.3298	-0.179
841	-0.3519	-0.1923
842	-0.4043	-0.1841
843	-0.4264	-0.1974
844	-0.4692	-0.2033
845	-0.512	-0.2092
846	-0.523	-0.2159
847	-0.523	-0.2159
848	-0.512	-0.2092
849	-0.4375	-0.2041
850	-0.3409	-0.1857
851	-0.2332	-0.1605
852	-0.1256	-0.1354
853	0.0014	-0.1385
854	0.0662	-0.1193
855	0.1297	-0.1208
856	0.1518	-0.1075
857	0.1835	-0.1082
858	0.1835	-0.1082
859	0.1835	-0.1082
860	0.1725	-0.1149
861	0.1407	-0.1141
862	0.1186	-0.1275
863	0.0869	-0.1267
864	0.0552	-0.1259
865	0.0538	-0.1467
866	0.0124	-0.1318
867	0.0221	-0.1459
868	-0.0083	-0.1244
869	-0.0083	-0.1244
870	-0.0083	-0.1244
871	-0.0083	-0.1244
872	0.0124	-0.1318
873	-0.0083	-0.1244
874	-0.0083	-0.1244
875	-0.04	-0.1236
876	-0.0511	-0.1303
877	-0.0828	-0.1295
878	-0.0939	-0.1362
879	-0.1256	-0.1354
880	-0.1477	-0.1488
881	-0.1794	-0.148
882	-0.2111	-0.1472
883	-0.2332	-0.1605
884	-0.265	-0.1598
885	-0.276	-0.1664
886	-0.3077	-0.1657
887	-0.3395	-0.1649
888	-0.3712	-0.1642
889	-0.3933	-0.1775
890	-0.414	-0.17
891	-0.414	-0.17
892	-0.3823	-0.1708
893	-0.3284	-0.1583
894	-0.2525	-0.1324
895	-0.1145	-0.1288
896	-0.018	-0.1103
897	0.0883	-0.106
898	0.1628	-0.1008
899	0.1959	-0.0808
900	0.2484	-0.089
901	0.2594	-0.0824
902	0.2594	-0.0824
903	0.2594	-0.0824
904	0.2387	-0.0749
905	0.2277	-0.0816
906	0.1959	-0.0808
907	0.1849	-0.0875
908	0.1628	-0.1008
909	0.1311	-0.1001
910	0.1104	-0.0926
911	0.0993	-0.0993
912	0.0786	-0.0919
913	0.0883	-0.106
914	0.0883	-0.106
915	0.0883	-0.106
916	0.0883	-0.106
917	0.0676	-0.0985
918	0.0566	-0.1052
919	0.0455	-0.1118
920	0.0138	-0.1111
921	-0.018	-0.1103
922	-0.029	-0.117
923	-0.0607	-0.1162
924	-0.0828	-0.1295
925	-0.1145	-0.1288
926	-0.1463	-0.128
927	-0.178	-0.1272
928	-0.2001	-0.1406
929	-0.2525	-0.1324
930	-0.265	-0.1598
931	-0.276	-0.1664
932	-0.3077	-0.1657
933	-0.3602	-0.1575
934	-0.3823	-0.1708
935	-0.4043	-0.1841
936	-0.425	-0.1767
937	-0.425	-0.1767
938	-0.3823	-0.1708
939	-0.2967	-0.159
940	-0.1891	-0.1339
941	-0.0814	-0.1088
942	0.0359	-0.0978
943	0.1421	-0.0934
944	0.1959	-0.0808
945	0.2594	-0.0824
946	0.2815	-0.069
947	0.3022	-0.0765
948	0.3022	-0.0765
949	0.3022	-0.0765
950	0.2815	-0.069
951	0.2801	-0.0898
952	0.2691	-0.0964
953	0.2373	-0.0957
954	0.2056	-0.0949
955	0.1945	-0.1016
956	0.1835	-0.1082
957	0.1628	-0.1008
958	0.1518	-0.1075
959	0.1518	-0.1075
960	0.1518	-0.1075
961	0.1311	-0.1001
962	0.1311	-0.1001
963	0.1311	-0.1001
964	0.12	-0.1067
965	0.109	-0.1134
966	0.0773	-0.1126
967	0.0662	-0.1193
968	0.0138	-0.1111
969	0.0027	-0.1177
970	-0.04	-0.1236
971	-0.0511	-0.1303
972	-0.1035	-0.1221
973	-0.1145	-0.1288
974	-0.1463	-0.128
975	-0.1987	-0.1198
976	-0.2111	-0.1472
977	-0.2429	-0.1465
978	-0.265	-0.1598
979	-0.2967	-0.159
980	-0.3188	-0.1723
981	-0.3712	-0.1642
982	-0.3726	-0.1849
983	-0.4043	-0.1841
984	-0.3933	-0.1775
985	-0.3505	-0.1716
986	-0.2857	-0.1524
987	-0.1891	-0.1339
988	-0.0814	-0.1088
989	0.0566	-0.1052
990	0.1628	-0.1008
991	0.207	-0.0742
992	0.2911	-0.0831
993	0.3229	-0.0839
994	0.3339	-0.0772
995	0.3339	-0.0772
996	0.3546	-0.0847
997	0.3339	-0.0772
998	0.3132	-0.0698
999	0.2911	-0.0831
1000	0.2801	-0.0898
1001	0.2484	-0.089
1002	0.2263	-0.1023
1003	0.2152	-0.109
1004	0.1945	-0.1016
1005	0.1835	-0.1082
1006	0.1835	-0.1082
1007	0.1835	-0.1082
1008	0.1835	-0.1082
1009	0.1628	-0.1008
1010	0.1628	-0.1008
1011	0.1421	-0.0934
1012	0.1311	-0.1001
1013	0.0993	-0.0993
1014	0.0883	-0.106
1015	0.0566	-0.1052
1016	0.0248	-0.1044
1017	0.0027	-0.1177
1018	-0.029	-0.117
1019	-0.0511	-0.1303
1020	-0.0828	-0.1295
1021	-0.1049	-0.1429
1022	-0.1366	-0.1421
1023	-0.1587	-0.1554
1024	-0.2111	-0.1472
1025	-0.2332	-0.1605
1026	-0.265	-0.1598
1027	-0.287	-0.1731
1028	-0.3188	-0.1723
1029	-0.3616	-0.1782
1030	-0.3933	-0.1775
1031	-0.4154	-0.1908
1032	-0.4471	-0.19
1033	-0.4582	-0.1967
1034	-0.4582	-0.1967
1035	-0.4154	-0.1908
1036	-0.3409	-0.1857
1037	-0.2443	-0.1672
1038	-0.1366	-0.1421
1039	-0.018	-0.1103
1040	0.0883	-0.106
1041	0.1628	-0.1008
1042	0.2263	-0.1023
1043	0.258	-0.1031
1044	0.2898	-0.1039
1045	0.2801	-0.0898
1046	0.2898	-0.1039
1047	0.2898	-0.1039
1048	0.258	-0.1031
1049	0.2566	-0.1238
1050	0.2346	-0.1372
1051	0.1821	-0.129
1052	0.1711	-0.1356
1053	0.1393	-0.1349
1054	0.1283	-0.1415
1055	0.1283	-0.1415
1056	0.1283	-0.1415
1057	0.1076	-0.1341
1058	0.1283	-0.1415
1059	0.1283	-0.1415
1060	0.1076	-0.1341
1061	0.1076	-0.1341
1062	0.0869	-0.1267
1063	0.0648	-0.14
1064	0.0331	-0.1392
1065	0.0014	-0.1385
1066	-0.0207	-0.1518
1067	-0.0428	-0.1651
1068	-0.0745	-0.1644
1069	-0.1063	-0.1636
1070	-0.1491	-0.1695
1071	-0.1711	-0.1828
1072	-0.1932	-0.1961
1073	-0.225	-0.1954
1074	-0.2774	-0.1872
1075	-0.2788	-0.2079
1076	-0.3216	-0.2138
1077	-0.3533	-0.2131
1078	-0.385	-0.2123
1079	-0.4057	-0.2049
1080	-0.3643	-0.2197
1081	-0.3105	-0.2072
1082	-0.225	-0.1954
1083	-0.1284	-0.1769
1084	-0.0207	-0.1518
1085	0.0759	-0.1334
1086	0.1711	-0.1356
1087	0.2249	-0.1231
1088	0.2677	-0.1172
1089	0.2787	-0.1105
1090	0.2994	-0.118
1091	0.2787	-0.1105
1092	0.2677	-0.1172
1093	0.2359	-0.1164
1094	0.2249	-0.1231
1095	0.1932	-0.1223
1096	0.1711	-0.1356
1097	0.16	-0.1423
1098	0.149	-0.149
1099	0.138	-0.1556
1100	0.1283	-0.1415
1101	0.1283	-0.1415
1102	0.1186	-0.1275
1103	0.1186	-0.1275
1104	0.1186	-0.1275
1105	0.1186	-0.1275
1106	0.098	-0.12
1107	0.0662	-0.1193
1108	0.0552	-0.1259
1109	0.0234	-0.1252
1110	0.0124	-0.1318
1111	-0.0097	-0.1451
1112	-0.0414	-0.1444
1113	-0.0732	-0.1436
1114	-0.0952	-0.1569
1115	-0.1173	-0.1703
1116	-0.1491	-0.1695
1117	-0.1808	-0.1687
1118	-0.2029	-0.182
1119	-0.2346	-0.1813
1120	-0.2663	-0.1805
1121	-0.2981	-0.1798
1122	-0.3298	-0.179
1123	-0.3188	-0.1723
1124	-0.2663	-0.1805
1125	-0.2015	-0.1613
1126	-0.1049	-0.1429
1127	0.0124	-0.1318
1128	0.109	-0.1134
1129	0.2152	-0.109
1130	0.2801	-0.0898
1131	0.3532	-0.1054
1132	0.3546	-0.0847
1133	0.3657	-0.078
1134	0.3864	-0.0854
1135	0.3864	-0.0854
1136	0.3657	-0.078
1137	0.3546	-0.0847
1138	0.3436	-0.0913
1139	0.3215	-0.1046
1140	0.2898	-0.1039
1141	0.258	-0.1031
1142	0.2373	-0.0957
1143	0.247	-0.1098
1144	0.2566	-0.1238
1145	0.2359	-0.1164
1146	0.2359	-0.1164
1147	0.2359	-0.1164
1148	0.2359	-0.1164
1149	0.2249	-0.1231
1150	0.2042	-0.1157
1151	0.1835	-0.1082
1152	0.1518	-0.1075
1153	0.1407	-0.1141
1154	0.0883	-0.106
1155	0.0662	-0.1193
1156	0.0345	-0.1185
1157	0.0331	-0.1392
1158	0.0014	-0.1385
1159	-0.0207	-0.1518
1160	-0.0525	-0.151
1161	-0.0952	-0.1569
1162	-0.127	-0.1562
1163	-0.1587	-0.1554
1164	-0.1904	-0.1546
1165	-0.2236	-0.1746
1166	-0.2346	-0.1813
1167	-0.2663	-0.1805
1168	-0.2567	-0.1946
1169	-0.2346	-0.1813
1170	-0.1904	-0.1546
1171	-0.0939	-0.1362
1172	0.0345	-0.1185
1173	0.1518	-0.1075
1174	0.2484	-0.089
1175	0.3436	-0.0913
1176	0.407	-0.0928
1177	0.4498	-0.0869
1178	0.4609	-0.0803
1179	0.4816	-0.0877
1180	0.4816	-0.0877
1181	0.4816	-0.0877
1182	0.4609	-0.0803
1183	0.4291	-0.0795
1184	0.4277	-0.1003
1185	0.396	-0.0995
1186	0.3643	-0.0987
1187	0.3325	-0.098
1188	0.3215	-0.1046
1189	0.3008	-0.0972
1190	0.3008	-0.0972
1191	0.3008	-0.0972
1192	0.3008	-0.0972
1193	0.3008	-0.0972
1194	0.2801	-0.0898
1195	0.2801	-0.0898
1196	0.2691	-0.0964
1197	0.258	-0.1031
1198	0.2263	-0.1023
1199	0.2152	-0.109
1200	0.1932	-0.1223
1201	0.1614	-0.1216
1202	0.1393	-0.1349
1203	0.1076	-0.1341
1204	0.0855	-0.1474
1205	0.0331	-0.1392
1206	0.011	-0.1526
1207	-0.0207	-0.1518
1208	-0.0732	-0.1436
1209	-0.1049	-0.1429
1210	-0.127	-0.1562
1211	-0.1491	-0.1695
1212	-0.1808	-0.1687
1213	-0.2029	-0.182
1214	-0.2139	-0.1887
1215	-0.2139	-0.1887
1216	-0.1711	-0.1828
1217	-0.1063	-0.1636
1218	0.0014	-0.1385
1219	0.1186	-0.1275
1220	0.2263	-0.1023
1221	0.3325	-0.098
1222	0.407	-0.0928
1223	0.4402	-0.0729
1224	0.4719	-0.0736
1225	0.4926	-0.081
1226	0.5036	-0.0744
1227	0.5036	-0.0744
1228	0.4926	-0.081
1229	0.4816	-0.0877
1230	0.4802	-0.1084
1231	0.4484	-0.1077
1232	0.4167	-0.1069
1233	0.385	-0.1062
1234	0.3739	-0.1128
1235	0.3629	-0.1195
1236	0.3518	-0.1261
1237	0.3422	-0.1121
1238	0.3422	-0.1121
1239	0.3518	-0.1261
1240	0.3518	-0.1261
1241	0.3311	-0.1187
1242	0.3105	-0.1113
1243	0.2994	-0.118
1244	0.2677	-0.1172
1245	0.2359	-0.1164
1246	0.2042	-0.1157
1247	0.1821	-0.129
1248	0.16	-0.1423
1249	0.1283	-0.1415
1250	0.0855	-0.1474
1251	0.0634	-0.1608
1252	0.0317	-0.16
1253	-0.0111	-0.1659
1254	-0.0332	-0.1792
1255	-0.0649	-0.1784
1256	-0.1077	-0.1843
1257	-0.1394	-0.1836
1258	-0.1615	-0.1969
1259	-0.1932	-0.1961
1260	-0.1836	-0.2102
1261	-0.1725	-0.2036
1262	-0.1187	-0.191
1263	-0.0221	-0.1725
1264	0.0745	-0.1541
1265	0.1918	-0.1431
1266	0.3187	-0.1461
1267	0.3946	-0.1202
1268	0.4581	-0.1218
1269	0.4898	-0.1225
1270	0.5009	-0.1159
1271	0.5119	-0.1092
1272	0.5119	-0.1092
1273	0.5009	-0.1159
1274	0.4802	-0.1084
1275	0.4691	-0.1151
1276	0.4374	-0.1143
1277	0.4057	-0.1136
1278	0.3739	-0.1128
1279	0.3629	-0.1195
1280	0.3422	-0.1121
1281	0.3518	-0.1261
1282	0.3422	-0.1121
1283	0.3422	-0.1121
1284	0.3422	-0.1121
1285	0.3325	-0.098
1286	0.3532	-0.1054
1287	0.3215	-0.1046
1288	0.3105	-0.1113
1289	0.2994	-0.118
1290	0.2677	-0.1172
1291	0.2566	-0.1238
1292	0.2249	-0.1231
1293	0.1932	-0.1223
1294	0.1711	-0.1356
1295	0.149	-0.149
1296	0.1173	-0.1482
1297	0.0855	-0.1474
1298	0.0634	-0.1608
1299	0.0317	-0.16
1300	0	-0.1592
1301	-0.0318	-0.1585
1302	-0.0842	-0.1503
1303	-0.0952	-0.1569
1304	-0.0745	-0.1644
1305	-0.0318	-0.1585
1306	0.0331	-0.1392
1307	0.1297	-0.1208
1308	0.2373	-0.0957
1309	0.3643	-0.0987
1310	0.4291	-0.0795
1311	0.5133	-0.0885
1312	0.5561	-0.0826
1313	0.5989	-0.0767
1314	0.5989	-0.0767
1315	0.6099	-0.07
1316	0.6099	-0.07
1317	0.5989	-0.0767
1318	0.5575	-0.0618
1319	0.5561	-0.0826
1320	0.5243	-0.0818
1321	0.4926	-0.081
1322	0.4912	-0.1018
1323	0.4802	-0.1084
1324	0.4595	-0.101
1325	0.4484	-0.1077
1326	0.4388	-0.0936
1327	0.4484	-0.1077
1328	0.4388	-0.0936
1329	0.4277	-0.1003
1330	0.4167	-0.1069
1331	0.396	-0.0995
1332	0.385	-0.1062
1333	0.3629	-0.1195
1334	0.3311	-0.1187
1335	0.2994	-0.118
1336	0.2677	-0.1172
1337	0.2456	-0.1305
1338	0.2139	-0.1297
1339	0.1918	-0.1431
1340	0.16	-0.1423
1341	0.1076	-0.1341
1342	0.0952	-0.1615
1343	0.0634	-0.1608
1344	0.0317	-0.16
1345	0.0096	-0.1733
1346	-0.0125	-0.1866
1347	-0.0649	-0.1784
1348	-0.087	-0.1918
1349	-0.098	-0.1984
1350	-0.1077	-0.1843
1351	-0.0649	-0.1784
1352	0.011	-0.1526
1353	0.1283	-0.1415
1354	0.2456	-0.1305
1355	0.3325	-0.098
1356	0.4388	-0.0936
1357	0.5133	-0.0885
1358	0.5864	-0.1041
1359	0.6085	-0.0908
1360	0.6402	-0.0915
1361	0.6402	-0.0915
1362	0.6402	-0.0915
1363	0.6292	-0.0982
1364	0.6085	-0.0908
1365	0.5768	-0.09
1366	0.545	-0.0892
1367	0.523	-0.1026
1368	0.4912	-0.1018
1369	0.5009	-0.1159
1370	0.4802	-0.1084
1371	0.4691	-0.1151
1372	0.4691	-0.1151
1373	0.4691	-0.1151
1374	0.4484	-0.1077
1375	0.4484	-0.1077
1376	0.4374	-0.1143
1377	0.4264	-0.121
1378	0.4057	-0.1136
1379	0.3836	-0.1269
1380	0.3518	-0.1261
1381	0.3201	-0.1254
1382	0.298	-0.1387
1383	0.2759	-0.152
1384	0.2332	-0.1579
1385	0.2014	-0.1571
1386	0.1793	-0.1705
1387	0.1366	-0.1764
1388	0.1048	-0.1756
1389	0.0828	-0.1889
1390	0.0303	-0.1807
1391	0.0082	-0.194
1392	-0.0442	-0.1859
1393	-0.0663	-0.1992
1394	-0.0884	-0.2125
1395	-0.1201	-0.2117
1396	-0.1215	-0.2325
1397	-0.1311	-0.2184
1398	-0.0884	-0.2125
1399	-0.0235	-0.1933
1400	0.0938	-0.1823
1401	0.2111	-0.1712
1402	0.3187	-0.1461
1403	0.4153	-0.1277
1404	0.4995	-0.1366
1405	0.5423	-0.1307
1406	0.5643	-0.1174
1407	0.5961	-0.1182
1408	0.5961	-0.1182
1409	0.5961	-0.1182
1410	0.585	-0.1248
1411	0.5533	-0.1241
1412	0.5216	-0.1233
1413	0.4898	-0.1225
1414	0.4677	-0.1358
1415	0.4567	-0.1425
1416	0.4457	-0.1492
1417	0.425	-0.1417
1418	0.4043	-0.1343
1419	0.4043	-0.1343
1420	0.4043	-0.1343
1421	0.4043	-0.1343
1422	0.4043	-0.1343
1423	0.4139	-0.1484
1424	0.3932	-0.141
1425	0.3725	-0.1336
1426	0.3505	-0.1469
1427	0.3284	-0.1602
1428	0.2966	-0.1594
1429	0.2746	-0.1728
1430	0.2635	-0.1794
1431	0.2318	-0.1786
1432	0.189	-0.1845
1433	0.1366	-0.1764
1434	0.1048	-0.1756
1435	0.1034	-0.1963
1436	0.0814	-0.2097
1437	0.0289	-0.2015
1438	-0.0028	-0.2007
1439	-0.0345	-0.1999
1440	-0.0345	-0.1999
1441	-0.0028	-0.2007
1442	0.0414	-0.1741
1443	0.1476	-0.1697
1444	0.2442	-0.1512
1445	0.3311	-0.1187
1446	0.4581	-0.1218
1447	0.5119	-0.1092
1448	0.5754	-0.1107
1449	0.6071	-0.1115
1450	0.6085	-0.0908
1451	0.6292	-0.0982
1452	0.6292	-0.0982
1453	0.6278	-0.1189
1454	0.6168	-0.1256
1455	0.585	-0.1248
1456	0.5533	-0.1241
1457	0.5216	-0.1233
1458	0.5202	-0.144
1459	0.4788	-0.1292
1460	0.4677	-0.1358
1461	0.4677	-0.1358
1462	0.4677	-0.1358
1463	0.4677	-0.1358
1464	0.4374	-0.1143
1465	0.4581	-0.1218
1466	0.4471	-0.1284
1467	0.4264	-0.121
1468	0.4153	-0.1277
1469	0.4043	-0.1343
1470	0.3725	-0.1336
1471	0.3408	-0.1328
1472	0.3284	-0.1602
1473	0.2966	-0.1594
1474	0.2746	-0.1728
1475	0.2428	-0.172
1476	0.2111	-0.1712
1477	0.189	-0.1845
1478	0.1573	-0.1838
1479	0.1255	-0.183
1480	0.0938	-0.1823
1481	0.0717	-0.1956
1482	0.04	-0.1948
1483	-0.0014	-0.18
1484	0.0303	-0.1807
1485	0.0731	-0.1748
1486	0.1587	-0.163
1487	0.2552	-0.1446
1488	0.3836	-0.1269
1489	0.4898	-0.1225
1490	0.5547	-0.1033
1491	0.6085	-0.0908
1492	0.6513	-0.0849
1493	0.6927	-0.0997
1494	0.7037	-0.093
1495	0.7037	-0.093
1496	0.7037	-0.093
1497	0.6927	-0.0997
1498	0.672	-0.0923
1499	0.6402	-0.0915
1500	0.6292	-0.0982
1501	0.6071	-0.1115
1502	0.5961	-0.1182
1503	0.5643	-0.1174
1504	0.5643	-0.1174
1505	0.5436	-0.11
1506	0.5436	-0.11
1507	0.523	-0.1026
1508	0.523	-0.1026
1509	0.5326	-0.1166
1510	0.5119	-0.1092
1511	0.5009	-0.1159
1512	0.4898	-0.1225
1513	0.4884	-0.1433
1514	0.4567	-0.1425
1515	0.4139	-0.1484
1516	0.4029	-0.1551
1517	0.3601	-0.161
1518	0.3284	-0.1602
1519	0.2966	-0.1594
1520	0.2746	-0.1728
1521	0.2318	-0.1786
1522	0.2	-0.1779
1523	0.1683	-0.1771
1524	0.1366	-0.1764
1525	0.1145	-0.1897
1526	0.0717	-0.1956
1527	0.04	-0.1948
1528	-0.0028	-0.2007
1529	-0.0138	-0.2074
1530	-0.0028	-0.2007
1531	0.04	-0.1948
1532	0.1255	-0.183
1533	0.2428	-0.172
1534	0.3712	-0.1543
1535	0.4581	-0.1218
1536	0.5643	-0.1174
1537	0.6389	-0.1123
1538	0.6816	-0.1064
1539	0.7134	-0.1071
1540	0.7244	-0.1005
1541	0.7355	-0.0938
1542	0.7451	-0.1079
1543	0.7548	-0.122
1544	0.7437	-0.1286
1545	0.7023	-0.1138
1546	0.7009	-0.1345
1547	0.6692	-0.1338
1548	0.6582	-0.1404
1549	0.6264	-0.1397
1550	0.6154	-0.1463
1551	0.5947	-0.1389
1552	0.574	-0.1315
1553	0.574	-0.1315
1554	0.574	-0.1315
1555	0.574	-0.1315
1556	0.563	-0.1381
1557	0.5423	-0.1307
1558	0.5312	-0.1374
1559	0.4995	-0.1366
1560	0.4774	-0.1499
1561	0.4553	-0.1632
1562	0.4236	-0.1625
1563	0.4015	-0.1758
1564	0.3587	-0.1817
1565	0.327	-0.1809
1566	0.3049	-0.1943
1567	0.2732	-0.1935
1568	0.2207	-0.1853
1569	0.1987	-0.1986
1570	0.1559	-0.2045
1571	0.1241	-0.2038
1572	0.1021	-0.2171
1573	0.0593	-0.223
1574	0.0275	-0.2222
1575	0.0069	-0.2148
1576	0.0386	-0.2156
1577	0.1131	-0.2104
1578	0.2097	-0.192
1579	0.338	-0.1743
1580	0.4457	-0.1492
1581	0.5519	-0.1448
1582	0.6375	-0.133
1583	0.712	-0.1279
1584	0.7341	-0.1146
1585	0.7755	-0.1294
1586	0.7755	-0.1294
1587	0.7755	-0.1294
1588	0.7548	-0.122
1589	0.7437	-0.1286
1590	0.712	-0.1279
1591	0.6899	-0.1412
1592	0.6471	-0.1471
1593	0.6361	-0.1537
1594	0.6043	-0.153
1595	0.5837	-0.1456
1596	0.5837	-0.1456
1597	0.5837	-0.1456
1598	0.5837	-0.1456
1599	0.5837	-0.1456
1600	0.5837	-0.1456
1601	0.5837	-0.1456
1602	0.5933	-0.1596
1603	0.5519	-0.1448
1604	0.5409	-0.1515
1605	0.5298	-0.1581
1606	0.4981	-0.1574
1607	0.4664	-0.1566
1608	0.4443	-0.1699
1609	0.4222	-0.1832
1610	0.3905	-0.1825
1611	0.3684	-0.1958
1612	0.3159	-0.1876
1613	0.2842	-0.1868
1614	0.2621	-0.2002
1615	0.2304	-0.1994
1616	0.2083	-0.2127
1617	0.1876	-0.2053
1618	0.2083	-0.2127
1619	0.2414	-0.1927
1620	0.3063	-0.1735
1621	0.4236	-0.1625
1622	0.5202	-0.144
1623	0.6264	-0.1397
1624	0.712	-0.1279
1625	0.7755	-0.1294
1626	0.8072	-0.1302
1627	0.8389	-0.1309
1628	0.8707	-0.1317
1629	0.8707	-0.1317
1630	0.8707	-0.1317
1631	0.8293	-0.1168
1632	0.8279	-0.1376
1633	0.7962	-0.1368
1634	0.7851	-0.1435
1635	0.763	-0.1568
1636	0.7313	-0.156
1637	0.7106	-0.1486
1638	0.6899	-0.1412
1639	0.6996	-0.1553
1640	0.6899	-0.1412
1641	0.6692	-0.1338
1642	0.6789	-0.1478
1643	0.6789	-0.1478
1644	0.6582	-0.1404
1645	0.6168	-0.1256
1646	0.6154	-0.1463
1647	0.5837	-0.1456
1648	0.5616	-0.1589
1649	0.5298	-0.1581
1650	0.5078	-0.1714
1651	0.4553	-0.1632
1652	0.4332	-0.1766
1653	0.3905	-0.1825
1654	0.3587	-0.1817
1655	0.3366	-0.195
1656	0.3049	-0.1943
1657	0.2828	-0.2076
1658	0.2304	-0.1994
1659	0.1987	-0.1986
1660	0.1876	-0.2053
1661	0.1876	-0.2053
1662	0.2194	-0.206
1663	0.2842	-0.1868
1664	0.4015	-0.1758
1665	0.5091	-0.1507
1666	0.6154	-0.1463
1667	0.7023	-0.1138
1668	0.7975	-0.1161
1669	0.8403	-0.1102
1670	0.8927	-0.1184
1671	0.9038	-0.1117
1672	0.9245	-0.1191
1673	0.9245	-0.1191
1674	0.9245	-0.1191
1675	0.8927	-0.1184
1676	0.8817	-0.125
1677	0.8389	-0.1309
1678	0.8072	-0.1302
1679	0.7755	-0.1294
1680	0.7644	-0.1361
1681	0.7534	-0.1427
1682	0.7327	-0.1353
1683	0.7423	-0.1494
1684	0.7216	-0.142
1685	0.7216	-0.142
1686	0.7216	-0.142
1687	0.7106	-0.1486
1688	0.7106	-0.1486
1689	0.6789	-0.1478
1690	0.6678	-0.1545
1691	0.6154	-0.1463
1692	0.5933	-0.1596
1693	0.5616	-0.1589
1694	0.5395	-0.1722
1695	0.5174	-0.1855
1696	0.465	-0.1773
1697	0.4222	-0.1832
1698	0.4001	-0.1965
1699	0.378	-0.2099
1700	0.3353	-0.2158
1701	0.2828	-0.2076
1702	0.2607	-0.2209
1703	0.2387	-0.2342
1704	0.2069	-0.2335
1705	0.1862	-0.226
1706	0.218	-0.2268
1707	0.2511	-0.2068
1708	0.3573	-0.2024
1709	0.465	-0.1773
1710	0.5823	-0.1663
1711	0.6885	-0.1619
1712	0.7534	-0.1427
1713	0.8375	-0.1517
1714	0.8596	-0.1383
1715	0.901	-0.1532
1716	0.8914	-0.1391
1717	0.8914	-0.1391
1718	0.8803	-0.1458
1719	0.8389	-0.1309
1720	0.8169	-0.1442
1721	0.7851	-0.1435
1722	0.763	-0.1568
1723	0.741	-0.1701
1724	0.7189	-0.1834
1725	0.7189	-0.1834
1726	0.6982	-0.176
1727	0.7189	-0.1834
1728	0.6982	-0.176
1729	0.6982	-0.176
1730	0.6982	-0.176
1731	0.6982	-0.176
1732	0.6664	-0.1753
1733	0.625	-0.1604
1734	0.614	-0.1671
1735	0.5823	-0.1663
1736	0.5698	-0.1937
1737	0.5381	-0.1929
1738	0.516	-0.2063
1739	0.4843	-0.2055
1740	0.4319	-0.1973
1741	0.4098	-0.2106
1742	0.378	-0.2099
1743	0.3463	-0.2091
1744	0.3242	-0.2224
1745	0.2925	-0.2217
1746	0.2704	-0.235
1747	0.2704	-0.235
1748	0.3132	-0.2291
1749	0.3877	-0.2239
1750	0.4843	-0.2055
1751	0.5712	-0.173
1752	0.6885	-0.1619
1753	0.7851	-0.1435
1754	0.8803	-0.1458
1755	0.9231	-0.1399
1756	0.9452	-0.1266
1757	0.9866	-0.1414
1758	0.9866	-0.1414
1759	0.9866	-0.1414
1760	0.9755	-0.1481
1761	0.9438	-0.1473
1762	0.9121	-0.1465
1763	0.89	-0.1599
1764	0.8582	-0.1591
1765	0.8265	-0.1583
1766	0.7948	-0.1576
1767	0.8044	-0.1716
1768	0.7837	-0.1642
1769	0.7837	-0.1642
1770	0.7837	-0.1642
1771	0.7727	-0.1709
1772	0.7727	-0.1709
1773	0.741	-0.1701
1774	0.7299	-0.1768
1775	0.7189	-0.1834
1776	0.6871	-0.1827
1777	0.6554	-0.1819
1778	0.6333	-0.1952
1779	0.5905	-0.2011
1780	0.5588	-0.2004
1781	0.5064	-0.1922
1782	0.4843	-0.2055
1783	0.4415	-0.2114
1784	0.4194	-0.2247
1785	0.3767	-0.2306
1786	0.3339	-0.2365
1787	0.3021	-0.2357
1788	0.2704	-0.235
1789	0.2911	-0.2424
1790	0.3228	-0.2432
1791	0.4084	-0.2314
1792	0.4953	-0.1988
1793	0.6126	-0.1878
1794	0.7203	-0.1627
1795	0.8265	-0.1583
1796	0.901	-0.1532
1797	0.9438	-0.1473
1798	0.9755	-0.1481
1799	1.0169	-0.1629
1800	1.0073	-0.1488
1801	1.0073	-0.1488
1802	0.9962	-0.1555
1803	0.9852	-0.1621
1804	0.9631	-0.1755
1805	0.9314	-0.1747
1806	0.8996	-0.1739
1807	0.8679	-0.1732
1808	0.8569	-0.1798
1809	0.8251	-0.1791
1810	0.8141	-0.1857
1811	0.8237	-0.1998
1812	0.8334	-0.2139
1813	0.8127	-0.2065
1814	0.8017	-0.2131
1815	0.781	-0.2057
1816	0.7699	-0.2124
1817	0.7478	-0.2257
1818	0.7161	-0.2249
1819	0.6844	-0.2242
1820	0.6416	-0.2301
1821	0.6195	-0.2434
1822	0.5974	-0.2567
1823	0.5657	-0.2559
1824	0.5339	-0.2552
1825	0.4815	-0.247
1826	0.4594	-0.2603
1827	0.4374	-0.2736
1828	0.4167	-0.2662
1829	0.4484	-0.267
1830	0.4705	-0.2536
1831	0.556	-0.2418
1832	0.6526	-0.2234
1833	0.7699	-0.2124
1834	0.8555	-0.2006
1835	0.9203	-0.1814
1836	0.9935	-0.197
1837	1.0252	-0.1977
1838	1.0569	-0.1985
1839	1.068	-0.1918
1840	1.0776	-0.2059
1841	1.0473	-0.1844
1842	1.0362	-0.1911
1843	1.0252	-0.1977
1844	0.9935	-0.197
1845	0.9921	-0.2177
1846	0.9603	-0.2169
1847	0.9286	-0.2162
1848	0.9176	-0.2228
1849	0.8969	-0.2154
1850	0.8762	-0.208
1851	0.8858	-0.2221
1852	0.8651	-0.2147
1853	0.8651	-0.2147
1854	0.8651	-0.2147
1855	0.8334	-0.2139
1856	0.832	-0.2346
1857	0.7906	-0.2198
1858	0.7796	-0.2264
1859	0.7575	-0.2398
1860	0.7258	-0.239
1861	0.7037	-0.2523
1862	0.6512	-0.2441
1863	0.6181	-0.2641
1864	0.596	-0.2774
1865	0.5546	-0.2626
1866	0.5643	-0.2767
1867	0.5657	-0.2559
1868	0.6292	-0.2575
1869	0.6733	-0.2308
1870	0.7796	-0.2264
1871	0.8858	-0.2221
1872	0.9714	-0.2103
1873	1.0348	-0.2118
1874	1.0776	-0.2059
1875	1.1301	-0.2141
1876	1.1314	-0.1934
1877	1.1425	-0.1867
1878	1.1425	-0.1867
1879	1.1521	-0.2008
1880	1.1314	-0.1934
1881	1.1204	-0.2
1882	1.1094	-0.2067
1883	1.0776	-0.2059
1884	1.0459	-0.2051
1885	1.0348	-0.2118
1886	1.0031	-0.211
1887	0.9921	-0.2177
1888	0.9921	-0.2177
1889	0.9603	-0.2169
1890	0.9603	-0.2169
1891	0.9493	-0.2236
1892	0.9383	-0.2303
1893	0.9272	-0.2369
1894	0.8955	-0.2362
1895	0.8637	-0.2354
1896	0.8417	-0.2487
1897	0.8196	-0.262
1898	0.7878	-0.2613
1899	0.7658	-0.2746
1900	0.734	-0.2738
1901	0.6912	-0.2797
1902	0.6595	-0.279
1903	0.6167	-0.2849
1904	0.6057	-0.2915
1905	0.585	-0.2841
1906	0.6167	-0.2849
1907	0.6912	-0.2797
1908	0.7575	-0.2398
1909	0.8748	-0.2287
1910	0.981	-0.2244
1911	1.0555	-0.2192
1912	1.119	-0.2208
1913	1.1618	-0.2149
1914	1.1935	-0.2156
1915	1.2142	-0.223
1916	1.2142	-0.223
1917	1.2142	-0.223
1918	1.2032	-0.2297
1919	1.1714	-0.2289
1920	1.1494	-0.2423
1921	1.1176	-0.2415
1922	1.0859	-0.2407
1923	1.0749	-0.2474
1924	1.0431	-0.2466
1925	1.0321	-0.2533
1926	1.0321	-0.2533
1927	1.0114	-0.2459
1928	1.0017	-0.2318
1929	1.0017	-0.2318
1930	1.0017	-0.2318
1931	0.9907	-0.2384
1932	0.9796	-0.2451
1933	0.9479	-0.2443
1934	0.9162	-0.2436
1935	0.9051	-0.2502
1936	0.883	-0.2636
1937	0.8306	-0.2554
1938	0.8085	-0.2687
1939	0.7768	-0.2679
1940	0.7547	-0.2812
1941	0.7326	-0.2946
1942	0.6802	-0.2864
1943	0.6581	-0.2997
1944	0.6264	-0.2989
1945	0.6057	-0.2915
1946	0.6264	-0.2989
1947	0.6692	-0.293
1948	0.734	-0.2738
1949	0.8306	-0.2554
1950	0.9479	-0.2443
1951	1.0335	-0.2325
1952	1.119	-0.2208
1953	1.1825	-0.2223
1954	1.2253	-0.2164
1955	1.257	-0.2171
1956	1.2473	-0.2031
1957	1.257	-0.2171
1958	1.2363	-0.2097
1959	1.2349	-0.2305
1960	1.2032	-0.2297
1961	1.1714	-0.2289
1962	1.1287	-0.2348
1963	1.0969	-0.2341
1964	1.0859	-0.2407
1965	1.0845	-0.2615
1966	1.0638	-0.2541
1967	1.0431	-0.2466
1968	1.0431	-0.2466
1969	1.0528	-0.2607
1970	1.0417	-0.2674
1971	1.021	-0.2599
1972	1.01	-0.2666
1973	0.9783	-0.2658
1974	0.9672	-0.2725
1975	0.9355	-0.2717
1976	0.883	-0.2636
1977	0.861	-0.2769
1978	0.8292	-0.2761
1979	0.8071	-0.2894
1980	0.7851	-0.3027
1981	0.7423	-0.3086
1982	0.6899	-0.3005
1983	0.6885	-0.3212
1984	0.6457	-0.3271
1985	0.614	-0.3263
1986	0.5712	-0.3322
1987	0.5601	-0.3389
1988	0.5712	-0.3322
1989	0.6236	-0.3404
1990	0.6885	-0.3212
1991	0.7961	-0.2961
1992	0.8927	-0.2776
1993	1.01	-0.2666
1994	1.1162	-0.2622
1995	1.1908	-0.2571
1996	1.2432	-0.2653
1997	1.2446	-0.2445
1998	1.2556	-0.2379
1999	1.2556	-0.2379
2000	1.2653	-0.252
2001	1.2542	-0.2586
2002	1.2432	-0.2653
2003	1.2004	-0.2712
2004	1.1687	-0.2704
2005	1.1466	-0.2837
2006	1.1149	-0.283
2007	1.0928	-0.2963
2008	1.0817	-0.303
2009	1.0914	-0.317
2010	1.061	-0.2955
2011	1.05	-0.3022
2012	1.05	-0.3022
2013	1.039	-0.3089
2014	1.0183	-0.3014
2015	1.0072	-0.3081
2016	0.9755	-0.3073
2017	0.9438	-0.3066
2018	0.9217	-0.3199
2019	0.8692	-0.3117
2020	0.8472	-0.325
2021	0.8251	-0.3383
2022	0.7823	-0.3442
2023	0.7602	-0.3576
2024	0.6967	-0.356
2025	0.6747	-0.3693
2026	0.6429	-0.3686
2027	0.6001	-0.3745
2028	0.5781	-0.3878
2029	0.5353	-0.3937
2030	0.5242	-0.4004
2031	0.5146	-0.3863
2032	0.5367	-0.373
2033	0.6222	-0.3612
2034	0.7285	-0.3568
2035	0.8251	-0.3383
2036	0.9534	-0.3206
2037	1.0597	-0.3163
2038	1.1342	-0.3111
2039	1.1769	-0.3052
2040	1.2087	-0.306
2041	1.2197	-0.2994
2042	1.2197	-0.2994
2043	1.2197	-0.2994
2044	1.2087	-0.306
2045	1.1866	-0.3193
2046	1.1549	-0.3186
2047	1.1328	-0.3319
2048	1.09	-0.3378
2049	1.0583	-0.337
[truncated: 39,951 more rows]
