# Supplementary material for: Gender-Related Effect in Oxygenation Dynamics by Using Far-Infrared Intervention with Near-Infrared Spectroscopy Measurement: A Gender Differences Controlled Trial
Source: PLoS One. 2015 Nov 10;10(11):e0135166. doi: 10.1371/journal.pone.0135166 (PMC4640828; doi:10.1371/journal.pone.0135166)
Supplement: S10 File — (XLSX) [file pone.0135166.s010.xlsx]

## Sheet: 工作表1
50	-0.2609	-0.0976
51	-0.2829	-0.111
52	-0.2829	-0.111
53	-0.2402	-0.1051
54	-0.2402	-0.1051
55	-0.2402	-0.1051
56	-0.1008	-0.0807
57	0.0179	-0.0489
58	0.0179	-0.0489
59	0.0179	-0.0489
60	0.0703	-0.0571
61	0.0703	-0.0571
62	0.0703	-0.0571
63	0.0593	-0.0638
64	0.0593	-0.0638
65	0.0165	-0.0697
66	0.0165	-0.0697
67	0.0165	-0.0697
68	-0.0263	-0.0756
69	-0.0359	-0.0615
70	-0.047	-0.0682
71	-0.047	-0.0682
72	-0.047	-0.0682
73	-0.047	-0.0682
74	-0.047	-0.0682
75	-0.047	-0.0682
76	-0.0898	-0.074
77	-0.0898	-0.074
78	-0.0898	-0.074
79	-0.1325	-0.0799
80	-0.1325	-0.0799
81	-0.1753	-0.0858
82	-0.1753	-0.0858
83	-0.1863	-0.0925
84	-0.1863	-0.0925
85	-0.2277	-0.0777
86	-0.2277	-0.0777
87	-0.2277	-0.0777
88	-0.2388	-0.0843
89	-0.2388	-0.0843
90	-0.2595	-0.0769
91	-0.2802	-0.0695
92	-0.2802	-0.0695
93	-0.2264	-0.0569
94	-0.2264	-0.0569
95	-0.1187	-0.0318
96	-0.1187	-0.0318
97	0.0303	-0.0215
98	0.0303	-0.0215
99	0.0731	-0.0156
100	0.0731	-0.0156
101	0.0731	-0.0156
102	0.0524	-0.0082
103	0.0207	-0.0075
104	0.0207	-0.0075
105	0.0096	-0.0141
106	0.0096	-0.0141
107	0.0096	-0.0141
108	-0.0111	-0.0067
109	0	0
110	0	0
111	0.022	0.0133
112	0.022	0.0133
113	0.0234	0.034
114	0.0234	0.034
115	0.0234	0.034
116	0.0013	0.0207
117	-0.0083	0.0348
118	-0.0083	0.0348
119	-0.0083	0.0348
120	-0.029	0.0422
121	-0.029	0.0422
122	-0.04	0.0356
123	-0.04	0.0356
124	-0.0718	0.0363
125	-0.0925	0.0437
126	-0.0925	0.0437
127	-0.0925	0.0437
128	-0.0925	0.0437
129	-0.1021	0.0578
130	-0.1021	0.0578
131	-0.0594	0.0637
132	-0.0594	0.0637
133	-0.0594	0.0637
134	0.0593	0.0955
135	0.0593	0.0955
136	0.0593	0.0955
137	0.1656	0.0999
138	0.2083	0.1058
139	0.2083	0.1058
140	0.2194	0.1124
141	0.2083	0.1058
142	0.2083	0.1058
143	0.1766	0.1065
144	0.1766	0.1065
145	0.1338	0.1006
146	0.1338	0.1006
147	0.1242	0.1147
148	0.1242	0.1147
149	0.1242	0.1147
150	0.1242	0.1147
151	0.1242	0.1147
152	0.1449	0.1073
153	0.1449	0.1073
154	0.1352	0.1214
155	0.1352	0.1214
156	0.1035	0.1221
157	0.0814	0.1088
158	0.0814	0.1088
159	0.0814	0.1088
160	0.0497	0.1096
161	0.0386	0.1029
162	0.0386	0.1029
163	0.0386	0.1029
164	0.0069	0.1037
165	0.0069	0.1037
166	-0.0248	0.1044
167	-0.0248	0.1044
168	-0.0248	0.1044
169	-0.0248	0.1044
170	-0.0248	0.1044
171	0.0069	0.1037
172	0.1145	0.1288
173	0.2318	0.1398
174	0.2318	0.1398
175	0.2953	0.1383
176	0.2953	0.1383
177	0.3049	0.1242
178	0.3049	0.1242
179	0.3049	0.1242
180	0.2732	0.125
181	0.2415	0.1257
182	0.2415	0.1257
183	0.2415	0.1257
184	0.2208	0.1332
185	0.2097	0.1265
186	0.2097	0.1265
187	0.189	0.1339
188	0.189	0.1339
189	0.189	0.1339
190	0.189	0.1339
191	0.178	0.1273
192	0.178	0.1273
193	0.1573	0.1347
194	0.1573	0.1347
195	0.1573	0.1347
196	0.1352	0.1214
197	0.1352	0.1214
198	0.0828	0.1296
199	0.0717	0.1229
200	0.0717	0.1229
201	0.04	0.1237
202	0.04	0.1237
203	0.04	0.1237
204	0.04	0.1237
205	0.029	0.117
206	-0.0028	0.1178
207	-0.0028	0.1178
208	-0.0248	0.1044
209	-0.0248	0.1044
210	-0.0248	0.1044
211	-0.0248	0.1044
212	0.0511	0.1303
213	0.1904	0.1547
214	0.1904	0.1547
215	0.1904	0.1547
216	0.2856	0.1524
217	0.2967	0.159
218	0.2967	0.159
219	0.3063	0.145
220	0.3063	0.145
221	0.2856	0.1524
222	0.2856	0.1524
223	0.2746	0.1457
224	0.2746	0.1457
225	0.2746	0.1457
226	0.2429	0.1465
227	0.2222	0.1539
228	0.2222	0.1539
229	0.2111	0.1472
230	0.2111	0.1472
231	0.2111	0.1472
232	0.2111	0.1472
233	0.2111	0.1472
234	0.1904	0.1547
235	0.1683	0.1413
236	0.1683	0.1413
237	0.1683	0.1413
238	0.1256	0.1354
239	0.1256	0.1354
240	0.1035	0.1221
241	0.0717	0.1229
242	0.0717	0.1229
243	0.0717	0.1229
244	0.04	0.1237
245	0.0193	0.1311
246	0.0193	0.1311
247	0.0193	0.1311
248	-0.0124	0.1318
249	-0.0345	0.1185
250	-0.0345	0.1185
251	-0.0552	0.1259
252	-0.0552	0.1259
253	-0.0552	0.1259
254	0.0193	0.1311
255	0.127	0.1562
256	0.127	0.1562
257	0.127	0.1562
258	0.2746	0.1457
259	0.3174	0.1516
260	0.3174	0.1516
261	0.3063	0.145
262	0.3063	0.145
263	0.2953	0.1383
264	0.2953	0.1383
265	0.2636	0.1391
266	0.2636	0.1391
267	0.2415	0.1257
268	0.2415	0.1257
269	0.2208	0.1332
270	0.2208	0.1332
271	0.189	0.1339
272	0.189	0.1339
273	0.189	0.1339
274	0.189	0.1339
275	0.189	0.1339
276	0.189	0.1339
277	0.1573	0.1347
278	0.1573	0.1347
279	0.1573	0.1347
280	0.1256	0.1354
281	0.0828	0.1296
282	0.0828	0.1296
283	0.0607	0.1162
284	0.0607	0.1162
285	0.0607	0.1162
286	0.0193	0.1311
287	0.0083	0.1244
288	0.0083	0.1244
289	-0.0235	0.1252
290	-0.0235	0.1252
291	-0.0235	0.1252
292	-0.0455	0.1119
293	-0.0455	0.1119
294	-0.0773	0.1126
295	-0.0773	0.1126
296	-0.0773	0.1126
297	-0.0773	0.1126
298	-0.0124	0.1318
299	-0.0124	0.1318
300	0.1049	0.1429
301	0.2111	0.1472
302	0.2111	0.1472
303	0.2111	0.1472
304	0.2429	0.1465
305	0.2318	0.1398
306	0.2318	0.1398
307	0.2111	0.1472
308	0.2111	0.1472
309	0.2111	0.1472
310	0.1683	0.1413
311	0.1683	0.1413
312	0.1573	0.1347
313	0.1463	0.128
314	0.1463	0.128
315	0.1366	0.1421
316	0.1366	0.1421
317	0.1366	0.1421
318	0.1476	0.1488
319	0.1476	0.1488
320	0.1476	0.1488
321	0.1476	0.1488
322	0.1049	0.1429
323	0.0828	0.1296
324	0.0828	0.1296
325	0.0304	0.1377
326	0.0304	0.1377
327	-0.0014	0.1385
328	-0.0014	0.1385
329	-0.0014	0.1385
330	-0.0235	0.1252
331	-0.0235	0.1252
332	-0.0235	0.1252
333	-0.0649	0.14
334	-0.0649	0.14
335	-0.0649	0.14
336	-0.0759	0.1334
337	-0.0869	0.1267
338	-0.0869	0.1267
339	-0.0869	0.1267
340	-0.0331	0.1393
341	0.0745	0.1644
342	0.0745	0.1644
343	0.1918	0.1754
344	0.1918	0.1754
345	0.2235	0.1746
346	0.2235	0.1746
347	0.2235	0.1746
348	0.2235	0.1746
349	0.2235	0.1746
350	0.2125	0.168
351	0.2125	0.168
352	0.1808	0.1687
353	0.1504	0.1902
354	0.1504	0.1902
355	0.1504	0.1902
356	0.1394	0.1836
357	0.1394	0.1836
358	0.1297	0.1977
359	0.1297	0.1977
360	0.1615	0.1969
361	0.1711	0.1828
362	0.1711	0.1828
363	0.1711	0.1828
364	0.1297	0.1977
365	0.098	0.1984
366	0.098	0.1984
367	0.098	0.1984
368	0.0759	0.1851
369	0.0759	0.1851
370	0.0759	0.1851
371	0.0759	0.1851
372	0.0456	0.2066
373	0.0456	0.2066
374	0.0345	0.2
375	0.0138	0.2074
376	0.0138	0.2074
377	0.0138	0.2074
378	0.0359	0.2207
379	0.1421	0.2251
380	0.1421	0.2251
381	0.2594	0.2361
382	0.2594	0.2361
383	0.2594	0.2361
384	0.334	0.2412
385	0.345	0.2479
386	0.345	0.2479
387	0.334	0.2412
388	0.334	0.2412
389	0.334	0.2412
390	0.3022	0.242
391	0.3022	0.242
392	0.2705	0.2428
393	0.2705	0.2428
394	0.2705	0.2428
395	0.2594	0.2361
396	0.2594	0.2361
397	0.2594	0.2361
398	0.2594	0.2361
399	0.2594	0.2361
400	0.2387	0.2435
401	0.2277	0.2369
402	0.2277	0.2369
403	0.2277	0.2369
404	0.1753	0.2451
405	0.1532	0.2317
406	0.1532	0.2317
407	0.1215	0.2325
408	0.1215	0.2325
409	0.1215	0.2325
410	0.1215	0.2325
411	0.1104	0.2258
412	0.1104	0.2258
413	0.1104	0.2258
414	0.1104	0.2258
415	0.0787	0.2266
416	0.0373	0.2414
417	0.0373	0.2414
418	0.0911	0.254
419	0.218	0.2509
420	0.218	0.2509
421	0.3146	0.2694
422	0.3146	0.2694
423	0.3781	0.2679
424	0.3781	0.2679
425	0.3988	0.2605
426	0.3988	0.2605
427	0.3781	0.2679
428	0.3781	0.2679
429	0.3464	0.2686
430	0.3464	0.2686
431	0.3464	0.2686
432	0.345	0.2479
433	0.345	0.2479
434	0.3133	0.2487
435	0.3133	0.2487
436	0.2926	0.2561
437	0.2926	0.2561
438	0.2926	0.2561
439	0.2926	0.2561
440	0.2926	0.2561
441	0.2926	0.2561
442	0.2608	0.2568
443	0.2387	0.2435
444	0.2387	0.2435
445	0.207	0.2443
446	0.207	0.2443
447	0.207	0.2443
448	0.1753	0.2451
449	0.1435	0.2458
450	0.1435	0.2458
451	0.1325	0.2392
452	0.1325	0.2392
453	0.1008	0.2399
454	0.1008	0.2399
455	0.069	0.2407
456	0.069	0.2407
457	0.069	0.2407
458	0.069	0.2407
459	0.069	0.2407
460	0.1546	0.2525
461	0.1546	0.2525
462	0.2829	0.2702
463	0.3781	0.2679
464	0.3781	0.2679
465	0.3781	0.2679
466	0.3892	0.2745
467	0.3892	0.2745
468	0.3781	0.2679
469	0.3685	0.282
470	0.3685	0.282
471	0.3574	0.2753
472	0.3574	0.2753
473	0.3353	0.262
474	0.3353	0.262
475	0.3353	0.262
476	0.3353	0.262
477	0.3353	0.262
478	0.3353	0.262
479	0.3146	0.2694
480	0.3146	0.2694
481	0.3146	0.2694
482	0.305	0.2835
483	0.305	0.2835
484	0.305	0.2835
485	0.2939	0.2768
486	0.2622	0.2776
487	0.2622	0.2776
488	0.2415	0.285
489	0.2415	0.285
490	0.2305	0.2783
491	0.2305	0.2783
492	0.2305	0.2783
493	0.1987	0.2791
494	0.178	0.2865
495	0.178	0.2865
496	0.2001	0.2999
497	0.2967	0.3183
498	0.2967	0.3183
499	0.4237	0.3153
500	0.4237	0.3153
501	0.4237	0.3153
502	0.4237	0.3153
503	0.4982	0.3204
504	0.5092	0.327
505	0.5092	0.327
506	0.4982	0.3204
507	0.4871	0.3137
508	0.4871	0.3137
509	0.4871	0.3137
510	0.4664	0.3211
511	0.4664	0.3211
512	0.4554	0.3145
513	0.4554	0.3145
514	0.4237	0.3153
515	0.4237	0.3153
516	0.4237	0.3153
517	0.4126	0.3086
518	0.4126	0.3086
519	0.3698	0.3027
520	0.3698	0.3027
521	0.316	0.2901
522	0.316	0.2901
523	0.316	0.2901
524	0.2953	0.2976
525	0.305	0.2835
526	0.305	0.2835
527	0.305	0.2835
528	0.2733	0.2842
529	0.2319	0.2991
530	0.2319	0.2991
531	0.2953	0.2976
532	0.2953	0.2976
533	0.414	0.3293
534	0.414	0.3293
535	0.414	0.3293
536	0.5313	0.3404
537	0.5948	0.3388
538	0.5948	0.3388
539	0.5948	0.3388
540	0.5948	0.3388
541	0.5948	0.3388
542	0.6044	0.3248
543	0.6044	0.3248
544	0.563	0.3396
545	0.563	0.3396
546	0.5313	0.3404
547	0.5313	0.3404
548	0.5203	0.3337
549	0.5203	0.3337
550	0.4996	0.3411
551	0.5106	0.3478
552	0.5106	0.3478
553	0.5106	0.3478
554	0.5106	0.3478
555	0.5106	0.3478
556	0.4789	0.3485
557	0.4678	0.3419
558	0.4678	0.3419
559	0.4678	0.3419
560	0.4361	0.3427
561	0.4361	0.3427
562	0.3933	0.3368
563	0.3933	0.3368
564	0.3616	0.3375
565	0.3616	0.3375
566	0.3837	0.3508
567	0.512	0.3685
568	0.512	0.3685
569	0.512	0.3685
570	0.6403	0.3862
571	0.6403	0.3862
572	0.7148	0.3913
573	0.7148	0.3913
574	0.7466	0.3906
575	0.7466	0.3906
576	0.7687	0.4039
577	0.7687	0.4039
578	0.7687	0.4039
579	0.748	0.4113
580	0.748	0.4113
581	0.7369	0.4047
582	0.7369	0.4047
583	0.7369	0.4047
584	0.7162	0.4121
585	0.7162	0.4121
586	0.7162	0.4121
587	0.7162	0.4121
588	0.7162	0.4121
589	0.6955	0.4195
590	0.6955	0.4195
591	0.6955	0.4195
592	0.6734	0.4062
593	0.6307	0.4003
594	0.6307	0.4003
595	0.5975	0.3803
596	0.5975	0.3803
597	0.5975	0.3803
598	0.5548	0.3744
599	0.512	0.3685
600	0.512	0.3685
601	0.512	0.3685
602	0.4692	0.3626
603	0.4471	0.3493
604	0.4471	0.3493
605	0.4471	0.3493
606	0.4899	0.3552
607	0.4899	0.3552
608	0.6072	0.3662
609	0.7135	0.3706
610	0.7135	0.3706
611	0.7438	0.3491
612	0.7438	0.3491
613	0.7314	0.3217
614	0.7314	0.3217
615	0.7107	0.3291
616	0.7107	0.3291
617	0.6679	0.3232
618	0.6679	0.3232
619	0.6679	0.3232
620	0.6458	0.3099
621	0.6458	0.3099
622	0.6044	0.3248
623	0.6044	0.3248
624	0.6044	0.3248
625	0.6044	0.3248
626	0.6141	0.3107
627	0.5934	0.3181
628	0.5934	0.3181
629	0.5934	0.3181
630	0.5727	0.3255
631	0.5727	0.3255
632	0.5506	0.3122
633	0.5506	0.3122
634	0.5189	0.313
635	0.4761	0.3071
636	0.4761	0.3071
637	0.4761	0.3071
638	0.4333	0.3012
639	0.4333	0.3012
640	0.3905	0.2953
641	0.3588	0.296
642	0.3588	0.296
643	0.3478	0.2894
644	0.3478	0.2894
645	0.3478	0.2894
646	0.3271	0.2968
647	0.4237	0.3153
648	0.4237	0.3153
649	0.5727	0.3255
650	0.5727	0.3255
651	0.5727	0.3255
652	0.6251	0.3173
653	0.6251	0.3173
654	0.6017	0.2833
655	0.5796	0.27
656	0.5796	0.27
657	0.5796	0.27
658	0.5368	0.2641
659	0.5051	0.2648
660	0.5051	0.2648
661	0.5051	0.2648
662	0.5051	0.2648
663	0.5382	0.2848
664	0.5382	0.2848
665	0.5382	0.2848
666	0.581	0.2907
667	0.581	0.2907
668	0.5934	0.3181
669	0.5934	0.3181
670	0.6044	0.3248
671	0.6044	0.3248
672	0.5837	0.3322
673	0.5617	0.3189
674	0.5617	0.3189
675	0.5299	0.3196
676	0.5299	0.3196
677	0.5092	0.327
678	0.5092	0.327
679	0.4871	0.3137
680	0.4871	0.3137
681	0.4761	0.3071
682	0.4761	0.3071
683	0.4761	0.3071
684	0.4761	0.3071
685	0.541	0.3263
686	0.541	0.3263
687	0.6789	0.3299
688	0.6789	0.3299
689	0.6789	0.3299
690	0.7742	0.3276
691	0.7742	0.3276
692	0.7742	0.3276
693	0.7631	0.3209
694	0.7631	0.3209
695	0.7631	0.3209
696	0.741	0.3076
697	0.741	0.3076
698	0.7093	0.3084
699	0.6776	0.3091
700	0.6776	0.3091
701	0.6776	0.3091
702	0.6665	0.3025
703	0.6665	0.3025
704	0.6665	0.3025
705	0.6665	0.3025
706	0.6665	0.3025
707	0.6665	0.3025
708	0.6665	0.3025
709	0.6348	0.3033
710	0.6224	0.2758
711	0.6224	0.2758
712	0.5796	0.27
713	0.5796	0.27
714	0.5796	0.27
715	0.5368	0.2641
716	0.5051	0.2648
717	0.5051	0.2648
718	0.5051	0.2648
719	0.494	0.2582
720	0.4719	0.2448
721	0.4402	0.2456
722	0.4402	0.2456
723	0.4402	0.2456
724	0.4402	0.2456
725	0.4402	0.2456
726	0.5368	0.2641
727	0.6858	0.2743
728	0.6858	0.2743
729	0.6858	0.2743
730	0.7921	0.2787
731	0.7921	0.2787
732	0.8238	0.2779
733	0.8128	0.2713
734	0.8128	0.2713
735	0.8128	0.2713
736	0.8017	0.2646
737	0.77	0.2654
738	0.77	0.2654
739	0.77	0.2654
740	0.77	0.2654
741	0.7272	0.2595
742	0.7272	0.2595
743	0.7272	0.2595
744	0.7162	0.2528
745	0.7162	0.2528
746	0.7162	0.2528
747	0.7162	0.2528
748	0.7051	0.2462
749	0.7051	0.2462
750	0.6734	0.2469
751	0.6417	0.2477
752	0.6417	0.2477
753	0.6196	0.2344
754	0.6196	0.2344
755	0.5768	0.2285
756	0.5768	0.2285
757	0.5768	0.2285
758	0.5451	0.2292
759	0.523	0.2159
760	0.523	0.2159
761	0.523	0.2159
762	0.523	0.2159
763	0.5009	0.2026
764	0.4692	0.2034
765	0.4485	0.2108
766	0.4485	0.2108
767	0.4485	0.2108
768	0.4485	0.2108
769	0.534	0.2226
770	0.6941	0.2395
771	0.6941	0.2395
772	0.8003	0.2439
773	0.8528	0.2357
774	0.8528	0.2357
775	0.8514	0.2149
776	0.8514	0.2149
777	0.8514	0.2149
778	0.8197	0.2157
779	0.8197	0.2157
780	0.8197	0.2157
781	0.7879	0.2165
782	0.7879	0.2165
783	0.7451	0.2106
784	0.7024	0.2047
785	0.7024	0.2047
786	0.6803	0.1914
787	0.701	0.1839
788	0.701	0.1839
789	0.701	0.1839
790	0.6803	0.1914
791	0.6485	0.1921
792	0.6485	0.1921
793	0.6485	0.1921
794	0.5851	0.1936
795	0.5851	0.1936
796	0.563	0.1803
797	0.5313	0.1811
798	0.5313	0.1811
799	0.5313	0.1811
800	0.4885	0.1752
801	0.4567	0.176
802	0.4567	0.176
803	0.4567	0.176
804	0.4567	0.176
805	0.4457	0.1693
806	0.4457	0.1693
807	0.4457	0.1693
808	0.414	0.1701
809	0.4043	0.1841
810	0.4043	0.1841
811	0.5533	0.1944
812	0.5533	0.1944
813	0.5533	0.1944
814	0.6927	0.2188
815	0.7769	0.2098
816	0.7769	0.2098
817	0.7769	0.2098
818	0.7769	0.2098
819	0.7769	0.2098
820	0.7658	0.2032
821	0.7658	0.2032
822	0.7244	0.218
823	0.7244	0.218
824	0.7134	0.2113
825	0.7134	0.2113
826	0.7024	0.2047
827	0.7024	0.2047
828	0.6927	0.2188
829	0.7038	0.2254
830	0.7038	0.2254
831	0.7038	0.2254
832	0.7355	0.2247
833	0.7148	0.2321
834	0.7148	0.2321
835	0.7148	0.2321
836	0.6624	0.2403
837	0.6403	0.2269
838	0.6403	0.2269
839	0.6403	0.2269
840	0.5989	0.2418
841	0.5989	0.2418
842	0.5989	0.2418
843	0.5989	0.2418
844	0.5989	0.2418
845	0.5989	0.2418
846	0.5892	0.2559
847	0.6003	0.2625
848	0.6003	0.2625
849	0.6651	0.2817
850	0.6651	0.2817
851	0.7935	0.2994
852	0.7935	0.2994
853	0.7935	0.2994
854	0.9204	0.2964
855	0.9204	0.2964
856	0.9632	0.3023
857	0.9632	0.3023
858	0.9521	0.2956
859	0.9521	0.2956
860	0.9094	0.2897
861	0.8666	0.2838
862	0.8666	0.2838
863	0.8666	0.2838
864	0.8556	0.2772
865	0.8349	0.2846
866	0.8349	0.2846
867	0.8349	0.2846
868	0.8556	0.2772
869	0.8556	0.2772
870	0.8666	0.2838
871	0.8666	0.2838
872	0.8762	0.2697
873	0.8335	0.2638
874	0.8335	0.2638
875	0.8017	0.2646
876	0.8017	0.2646
877	0.7797	0.2513
878	0.7797	0.2513
879	0.7479	0.2521
880	0.7479	0.2521
881	0.7479	0.2521
882	0.7065	0.2669
883	0.6955	0.2602
884	0.6955	0.2602
885	0.6955	0.2602
886	0.7051	0.2462
887	0.77	0.2654
888	0.77	0.2654
889	0.919	0.2756
890	0.919	0.2756
891	0.919	0.2756
892	1.046	0.2726
893	1.0777	0.2718
894	1.0777	0.2718
895	1.0777	0.2718
896	1.0667	0.2652
897	1.0556	0.2585
898	1.0556	0.2585
899	1.0556	0.2585
900	1.0032	0.2667
901	0.9922	0.26
902	0.9922	0.26
903	0.9922	0.26
904	0.9922	0.26
905	0.9922	0.26
906	0.9922	0.26
907	0.9715	0.2675
908	0.9811	0.2534
909	0.9811	0.2534
910	0.9811	0.2534
911	0.9287	0.2616
912	0.9287	0.2616
913	0.9287	0.2616
914	0.9052	0.2275
915	0.8735	0.2283
916	0.8735	0.2283
917	0.8735	0.2283
918	0.8321	0.2431
919	0.8321	0.2431
920	0.81	0.2298
921	0.7783	0.2306
922	0.7783	0.2306
923	0.7783	0.2306
924	0.7465	0.2313
925	0.7355	0.2247
926	0.7355	0.2247
927	0.7355	0.2247
928	0.81	0.2298
929	0.9701	0.2467
930	0.9701	0.2467
931	0.9701	0.2467
932	1.0984	0.2644
933	1.1715	0.2488
934	1.1715	0.2488
935	1.1715	0.2488
936	1.1812	0.2347
937	1.1812	0.2347
938	1.1605	0.2421
939	1.1288	0.2429
940	1.1288	0.2429
941	1.1288	0.2429
942	1.1288	0.2429
943	1.086	0.237
944	1.0749	0.2303
945	1.0749	0.2303
946	1.0639	0.2237
947	1.0529	0.217
948	1.0529	0.217
949	1.0529	0.217
950	1.0529	0.217
951	1.0529	0.217
952	1.0418	0.2104
953	0.999	0.2045
954	0.999	0.2045
955	0.9356	0.206
956	0.9356	0.206
957	0.9356	0.206
958	0.9135	0.1927
959	0.9135	0.1927
960	0.8817	0.1934
961	0.8817	0.1934
962	0.8707	0.1868
963	0.8707	0.1868
964	0.8279	0.1809
965	0.7851	0.175
966	0.7851	0.175
967	0.8058	0.1676
968	0.8058	0.1676
969	0.8058	0.1676
970	0.8928	0.2001
971	1.0529	0.217
972	1.0529	0.217
973	1.0529	0.217
974	1.1908	0.2206
975	1.1908	0.2206
976	1.2226	0.2199
977	1.2226	0.2199
978	1.2322	0.2058
979	1.2322	0.2058
980	1.2115	0.2132
981	1.2005	0.2066
982	1.2005	0.2066
983	1.1577	0.2007
984	1.1577	0.2007
985	1.1467	0.194
986	1.1467	0.194
987	1.1467	0.194
988	1.1356	0.1873
989	1.1149	0.1948
990	1.1149	0.1948
991	1.1149	0.1948
992	1.1039	0.1881
993	1.1039	0.1881
994	1.0818	0.1748
995	1.039	0.1689
996	1.039	0.1689
997	0.9866	0.1771
998	0.9866	0.1771
999	0.9535	0.1571
1000	0.9535	0.1571
1001	0.9535	0.1571
1002	0.9217	0.1579
1003	0.8886	0.1379
1004	0.8886	0.1379
1005	0.8886	0.1379
1006	0.8569	0.1386
1007	0.8569	0.1386
1008	0.8569	0.1386
1009	0.8569	0.1386
1010	0.8348	0.1253
1011	0.792	0.1194
1012	0.7603	0.1202
1013	0.7603	0.1202
1014	0.8045	0.1468
1015	0.9645	0.1638
1016	0.9645	0.1638
1017	1.1136	0.174
1018	1.1136	0.174
1019	1.1136	0.174
1020	1.177	0.1725
1021	1.177	0.1725
1022	1.177	0.1725
1023	1.177	0.1725
1024	1.1549	0.1592
1025	1.1329	0.1459
1026	1.1329	0.1459
1027	1.1329	0.1459
1028	1.1218	0.1392
1029	1.1218	0.1392
1030	1.0804	0.154
1031	1.0804	0.154
1032	1.0804	0.154
1033	1.0804	0.154
1034	1.0694	0.1474
1035	1.0597	0.1615
1036	1.0597	0.1615
1037	1.0487	0.1548
1038	1.0487	0.1548
1039	1.0377	0.1481
1040	1.0377	0.1481
1041	1.0377	0.1481
1042	1.0377	0.1481
1043	1.0377	0.1481
1044	0.9949	0.1422
1045	0.9424	0.1504
1046	0.9314	0.1438
1047	0.9314	0.1438
1048	0.879	0.152
1049	0.8679	0.1453
1050	0.8679	0.1453
1051	0.8679	0.1453
1052	0.8569	0.1386
1053	0.8472	0.1527
1054	0.8472	0.1527
1055	0.8472	0.1527
1056	0.9535	0.1571
1057	1.1039	0.1881
1058	1.1039	0.1881
1059	1.1039	0.1881
1060	1.2101	0.1925
1061	1.2101	0.1925
1062	1.2419	0.1917
1063	1.2419	0.1917
1064	1.2419	0.1917
1065	1.2212	0.1991
1066	1.2212	0.1991
1067	1.2101	0.1925
1068	1.2101	0.1925
1069	1.2101	0.1925
1070	1.1784	0.1932
1071	1.1577	0.2007
1072	1.1577	0.2007
1073	1.1577	0.2007
1074	1.1784	0.1932
1075	1.1784	0.1932
1076	1.1991	0.1858
1077	1.1784	0.1932
1078	1.1784	0.1932
1079	1.1674	0.1866
1080	1.1674	0.1866
1081	1.1674	0.1866
1082	1.1246	0.1807
1083	1.1246	0.1807
1084	1.0929	0.1814
1085	1.0611	0.1822
1086	1.0611	0.1822
1087	1.0611	0.1822
1088	1.0501	0.1755
1089	1.0073	0.1696
1090	1.0073	0.1696
1091	1.0073	0.1696
1092	0.9852	0.1563
1093	0.9852	0.1563
1094	0.9852	0.1563
1095	0.9963	0.163
1096	1.0929	0.1814
1097	1.2419	0.1917
1098	1.2419	0.1917
1099	1.3371	0.1894
1100	1.3371	0.1894
1101	1.3371	0.1894
1102	1.3688	0.1887
1103	1.3688	0.1887
1104	1.3688	0.1887
1105	1.3688	0.1887
1106	1.3371	0.1894
1107	1.315	0.1761
1108	1.315	0.1761
1109	1.304	0.1694
1110	1.304	0.1694
1111	1.2626	0.1843
1112	1.2626	0.1843
1113	1.2722	0.1702
1114	1.2722	0.1702
1115	1.2722	0.1702
1116	1.2819	0.1561
1117	1.2819	0.1561
1118	1.2612	0.1635
1119	1.2612	0.1635
1120	1.2295	0.1643
1121	1.2295	0.1643
1122	1.2295	0.1643
1123	1.1867	0.1584
1124	1.1439	0.1525
1125	1.1425	0.1318
1126	1.1425	0.1318
1127	1.1108	0.1325
1128	1.1108	0.1325
1129	1.1108	0.1325
1130	1.0584	0.1407
1131	1.0266	0.1415
1132	1.0266	0.1415
1133	1.0266	0.1415
1134	1.0156	0.1348
1135	0.9949	0.1422
1136	0.9949	0.1422
1137	0.9949	0.1422
1138	1.0694	0.1474
1139	1.0694	0.1474
1140	1.2295	0.1643
1141	1.3785	0.1746
1142	1.3785	0.1746
1143	1.3785	0.1746
1144	1.442	0.173
1145	1.4309	0.1664
1146	1.4309	0.1664
1147	1.4309	0.1664
1148	1.4406	0.1523
1149	1.4406	0.1523
1150	1.3992	0.1671
1151	1.3978	0.1464
1152	1.3978	0.1464
1153	1.3978	0.1464
1154	1.3454	0.1546
1155	1.3343	0.1479
1156	1.3343	0.1479
1157	1.3343	0.1479
1158	1.3343	0.1479
1159	1.3454	0.1546
1160	1.3454	0.1546
1161	1.3343	0.1479
1162	1.3343	0.1479
1163	1.2819	0.1561
1164	1.2819	0.1561
1165	1.2819	0.1561
1166	1.2598	0.1428
1167	1.2598	0.1428
1168	1.2377	0.1295
1169	1.2377	0.1295
1170	1.206	0.1302
1171	1.206	0.1302
1172	1.206	0.1302
1173	1.1743	0.131
1174	1.1425	0.1318
1175	1.1425	0.1318
1176	1.0997	0.1259
1177	1.0887	0.1192
1178	1.0887	0.1192
1179	1.0887	0.1192
1180	1.0887	0.1192
1181	1.0887	0.1192
1182	1.206	0.1302
1183	1.206	0.1302
1184	1.3564	0.1613
1185	1.3564	0.1613
1186	1.4627	0.1656
1187	1.4944	0.1649
1188	1.4944	0.1649
1189	1.4944	0.1649
1190	1.504	0.1508
1191	1.493	0.1441
1192	1.493	0.1441
1193	1.4613	0.1449
1194	1.4613	0.1449
1195	1.4185	0.139
1196	1.4185	0.139
1197	1.4185	0.139
1198	1.3757	0.1331
1199	1.3647	0.1264
1200	1.3647	0.1264
1201	1.3647	0.1264
1202	1.3647	0.1264
1203	1.3647	0.1264
1204	1.3536	0.1198
1205	1.3219	0.1205
1206	1.3219	0.1205
1207	1.3219	0.1205
1208	1.2791	0.1146
1209	1.2791	0.1146
1210	1.246	0.0947
1211	1.2032	0.0888
1212	1.2032	0.0888
1213	1.1715	0.0895
1214	1.1715	0.0895
1215	1.1715	0.0895
1216	1.1287	0.0836
1217	1.1287	0.0836
1218	1.1066	0.0703
1219	1.0638	0.0644
1220	1.0638	0.0644
1221	1.0638	0.0644
1222	1.0321	0.0652
1223	0.9907	0.08
1224	0.9907	0.08
1225	0.9907	0.08
1226	1.0652	0.0852
1227	1.2253	0.1021
1228	1.2253	0.1021
1229	1.2253	0.1021
1230	1.3633	0.1057
1231	1.3633	0.1057
1232	1.4061	0.1116
1233	1.4061	0.1116
1234	1.4061	0.1116
1235	1.395	0.1049
1236	1.395	0.1049
1237	1.3522	0.099
1238	1.3522	0.099
1239	1.3522	0.099
1240	1.3205	0.0998
1241	1.2888	0.1006
1242	1.2888	0.1006
1243	1.2888	0.1006
1244	1.2984	0.0865
1245	1.2984	0.0865
1246	1.2888	0.1006
1247	1.2888	0.1006
1248	1.2888	0.1006
1249	1.2888	0.1006
1250	1.2777	0.0939
1251	1.2253	0.1021
1252	1.2253	0.1021
1253	1.2253	0.1021
1254	1.1825	0.0962
1255	1.1715	0.0895
1256	1.1715	0.0895
1257	1.1715	0.0895
1258	1.1397	0.0903
1259	1.1397	0.0903
1260	1.1287	0.0836
1261	1.1287	0.0836
1262	1.097	0.0844
1263	1.097	0.0844
1264	1.0859	0.0777
1265	1.0652	0.0852
1266	1.0652	0.0852
1267	1.0652	0.0852
1268	1.1191	0.0977
1269	1.2474	0.1154
1270	1.2474	0.1154
1271	1.2474	0.1154
1272	1.3964	0.1257
1273	1.4502	0.1382
1274	1.4502	0.1382
1275	1.4502	0.1382
1276	1.4502	0.1382
1277	1.4502	0.1382
1278	1.4392	0.1316
1279	1.4075	0.1323
1280	1.4075	0.1323
1281	1.4075	0.1323
1282	1.3854	0.119
1283	1.3854	0.119
1284	1.3426	0.1131
1285	1.3426	0.1131
1286	1.3426	0.1131
1287	1.3426	0.1131
1288	1.3647	0.1264
1289	1.3536	0.1198
1290	1.3536	0.1198
1291	1.3316	0.1065
1292	1.3316	0.1065
1293	1.3316	0.1065
1294	1.3095	0.0931
1295	1.257	0.1013
1296	1.257	0.1013
1297	1.235	0.088
1298	1.235	0.088
1299	1.235	0.088
1300	1.1811	0.0754
1301	1.1494	0.0762
1302	1.1494	0.0762
1303	1.1494	0.0762
1304	1.1177	0.077
1305	1.1177	0.077
1306	1.0749	0.0711
1307	1.0749	0.0711
1308	1.0638	0.0644
1309	1.0638	0.0644
1310	1.1494	0.0762
1311	1.3302	0.0857
1312	1.3302	0.0857
1313	1.3302	0.0857
1314	1.4475	0.0967
1315	1.4792	0.096
1316	1.4792	0.096
1317	1.4792	0.096
1318	1.4792	0.096
1319	1.4792	0.096
1320	1.4682	0.0893
1321	1.4682	0.0893
1322	1.4254	0.0834
1323	1.4254	0.0834
1324	1.4143	0.0768
1325	1.4143	0.0768
1326	1.3716	0.0709
1327	1.3716	0.0709
1328	1.3398	0.0716
1329	1.3495	0.0575
1330	1.3495	0.0575
1331	1.3495	0.0575
1332	1.3495	0.0575
1333	1.3384	0.0509
1334	1.3384	0.0509
1335	1.3384	0.0509
1336	1.2957	0.045
1337	1.2529	0.0391
1338	1.2529	0.0391
1339	1.2529	0.0391
1340	1.2004	0.0473
1341	1.2004	0.0473
1342	1.1784	0.034
1343	1.1356	0.0281
1344	1.1356	0.0281
1345	1.1356	0.0281
1346	1.1039	0.0288
1347	1.0818	0.0155
1348	1.0818	0.0155
1349	1.0818	0.0155
1350	1.039	0.0096
1351	1.0404	0.0304
1352	1.0404	0.0304
1353	1.0404	0.0304
1354	1.0404	0.0304
1355	1.0404	0.0304
1356	1.1894	0.0406
1357	1.3384	0.0509
1358	1.4129	0.056
1359	1.4129	0.056
1360	1.4226	0.0419
1361	1.4323	0.0279
1362	1.4323	0.0279
1363	1.4323	0.0279
1364	1.3909	0.0427
1365	1.3688	0.0294
1366	1.3688	0.0294
1367	1.3688	0.0294
1368	1.3688	0.0294
1369	1.326	0.0235
1370	1.315	0.0168
1371	1.2943	0.0242
1372	1.2943	0.0242
1373	1.2832	0.0176
1374	1.2832	0.0176
1375	1.2929	0.0035
1376	1.2929	0.0035
1377	1.2929	0.0035
1378	1.2515	0.0184
1379	1.2087	0.0125
1380	1.2087	0.0125
1381	1.2087	0.0125
1382	1.1756	-0.0075
1383	1.1756	-0.0075
1384	1.1232	0.0007
1385	1.1232	0.0007
1386	1.0914	0.0014
1387	1.0914	0.0014
1388	1.0487	-0.0045
1389	1.0169	-0.0037
1390	1.0169	-0.0037
1391	1.0169	-0.0037
1392	0.9838	-0.0237
1393	0.9631	-0.0163
1394	0.9631	-0.0163
1395	0.9631	-0.0163
1396	1.0169	-0.0037
1397	1.0169	-0.0037
1398	1.1563	0.0206
1399	1.1563	0.0206
1400	1.2943	0.0242
1401	1.3467	0.0161
1402	1.3467	0.0161
1403	1.326	0.0235
1404	1.326	0.0235
1405	1.326	0.0235
1406	1.326	0.0235
1407	1.3039	0.0102
1408	1.3039	0.0102
1409	1.3039	0.0102
1410	1.2722	0.0109
1411	1.2722	0.0109
1412	1.2405	0.0117
1413	1.2405	0.0117
1414	1.2515	0.0184
1415	1.2515	0.0184
1416	1.2722	0.0109
1417	1.2722	0.0109
1418	1.2722	0.0109
1419	1.2722	0.0109
1420	1.2418	0.0324
1421	1.2101	0.0332
1422	1.2101	0.0332
1423	1.2101	0.0332
1424	1.177	0.0132
1425	1.177	0.0132
1426	1.1452	0.014
1427	1.1135	0.0147
1428	1.1135	0.0147
1429	1.1025	0.0081
1430	1.1025	0.0081
1431	1.1025	0.0081
1432	1.0597	0.0022
1433	1.0597	0.0022
1434	1.028	0.003
1435	1.0597	0.0022
1436	1.0597	0.0022
1437	1.0597	0.0022
1438	1.1673	0.0273
1439	1.1673	0.0273
1440	1.2957	0.045
1441	1.3909	0.0427
1442	1.3909	0.0427
1443	1.3909	0.0427
1444	1.4116	0.0353
1445	1.4116	0.0353
1446	1.4005	0.0286
1447	1.4005	0.0286
1448	1.3784	0.0153
1449	1.3784	0.0153
1450	1.3467	0.0161
1451	1.3467	0.0161
1452	1.3357	0.0094
1453	1.3039	0.0102
1454	1.3039	0.0102
1455	1.3039	0.0102
1456	1.3039	0.0102
1457	1.3039	0.0102
1458	1.3039	0.0102
1459	1.3039	0.0102
1460	1.3039	0.0102
1461	1.2722	0.0109
1462	1.2722	0.0109
1463	1.2722	0.0109
1464	1.2294	0.005
1465	1.2294	0.005
1466	1.1866	-0.0009
1467	1.1549	-0.0001
1468	1.1549	-0.0001
1469	1.1549	-0.0001
1470	1.1328	-0.0134
1471	1.1011	-0.0127
1472	1.1011	-0.0127
1473	1.1011	-0.0127
1474	1.0693	-0.0119
1475	1.0362	-0.0319
1476	1.0362	-0.0319
1477	1.0362	-0.0319
1478	1.0362	-0.0319
1479	1.0362	-0.0319
1480	1.1328	-0.0134
1481	1.2929	0.0035
1482	1.2929	0.0035
1483	1.2929	0.0035
1484	1.3991	0.0079
1485	1.4419	0.0138
1486	1.4419	0.0138
1487	1.4419	0.0138
1488	1.4309	0.0071
1489	1.4309	0.0071
1490	1.4198	0.0005
1491	1.4198	0.0005
1492	1.3881	0.0012
1493	1.3881	0.0012
1494	1.3771	-0.0054
1495	1.3771	-0.0054
1496	1.3453	-0.0047
1497	1.3453	-0.0047
1498	1.3343	-0.0113
1499	1.3343	-0.0113
1500	1.3343	-0.0113
1501	1.3343	-0.0113
1502	1.3343	-0.0113
1503	1.3122	-0.0247
1504	1.3122	-0.0247
1505	1.3122	-0.0247
1506	1.2694	-0.0306
1507	1.2694	-0.0306
1508	1.2473	-0.0439
1509	1.2473	-0.0439
1510	1.1949	-0.0357
1511	1.1949	-0.0357
1512	1.1949	-0.0357
1513	1.1521	-0.0416
1514	1.1094	-0.0475
1515	1.0666	-0.0534
1516	1.0666	-0.0534
1517	1.0666	-0.0534
1518	1.0335	-0.0734
1519	0.9907	-0.0792
1520	0.9907	-0.0792
1521	0.9796	-0.0859
1522	0.9796	-0.0859
1523	0.9796	-0.0859
1524	1.0555	-0.06
1525	1.2046	-0.0498
1526	1.2046	-0.0498
1527	1.2046	-0.0498
1528	1.3108	-0.0454
1529	1.3108	-0.0454
1530	1.3425	-0.0462
1531	1.3522	-0.0602
1532	1.3522	-0.0602
1533	1.3301	-0.0736
1534	1.3301	-0.0736
1535	1.2984	-0.0728
1536	1.2984	-0.0728
1537	1.2984	-0.0728
1538	1.2873	-0.0795
1539	1.2873	-0.0795
1540	1.2556	-0.0787
1541	1.2556	-0.0787
1542	1.2239	-0.0779
1543	1.2349	-0.0713
1544	1.2349	-0.0713
1545	1.2556	-0.0787
1546	1.2556	-0.0787
1547	1.2556	-0.0787
1548	1.2349	-0.0713
1549	1.2128	-0.0846
1550	1.2128	-0.0846
1551	1.2128	-0.0846
1552	1.1811	-0.0838
1553	1.1811	-0.0838
1554	1.1494	-0.0831
1555	1.1494	-0.0831
1556	1.1176	-0.0823
1557	1.1176	-0.0823
1558	1.0859	-0.0815
1559	1.0859	-0.0815
1560	1.0431	-0.0874
1561	1.0431	-0.0874
1562	1.0321	-0.0941
1563	1.0321	-0.0941
1564	1.0321	-0.0941
1565	1.0321	-0.0941
1566	1.0321	-0.0941
1567	1.0969	-0.0749
1568	1.2253	-0.0572
1569	1.2253	-0.0572
1570	1.3632	-0.0536
1571	1.3632	-0.0536
1572	1.406	-0.0477
1573	1.406	-0.0477
1574	1.395	-0.0543
1575	1.395	-0.0543
1576	1.3522	-0.0602
1577	1.3301	-0.0736
1578	1.3301	-0.0736
1579	1.2984	-0.0728
1580	1.2984	-0.0728
1581	1.2873	-0.0795
1582	1.2873	-0.0795
1583	1.2873	-0.0795
1584	1.2873	-0.0795
1585	1.2873	-0.0795
1586	1.2873	-0.0795
1587	1.2873	-0.0795
1588	1.2873	-0.0795
1589	1.2873	-0.0795
1590	1.2666	-0.072
1591	1.2239	-0.0779
1592	1.2239	-0.0779
1593	1.2239	-0.0779
1594	1.1907	-0.0979
1595	1.1383	-0.0897
1596	1.1383	-0.0897
1597	1.1383	-0.0897
1598	1.1273	-0.0964
1599	1.1162	-0.103
1600	1.1162	-0.103
1601	1.1162	-0.103
1602	1.0735	-0.1089
1603	1.0417	-0.1082
1604	1.0417	-0.1082
1605	1.0417	-0.1082
1606	1.0735	-0.1089
1607	1.0735	-0.1089
1608	1.1907	-0.0979
1609	1.3508	-0.081
1610	1.3508	-0.081
1611	1.3508	-0.081
1612	1.4474	-0.0625
1613	1.4474	-0.0625
1614	1.4888	-0.0774
1615	1.4888	-0.0774
1616	1.4681	-0.07
1617	1.4681	-0.07
1618	1.4364	-0.0692
1619	1.4364	-0.0692
1620	1.435	-0.0899
1621	1.435	-0.0899
1622	1.4032	-0.0892
1623	1.4032	-0.0892
1624	1.3715	-0.0884
1625	1.3715	-0.0884
1626	1.3508	-0.081
1627	1.3605	-0.0951
1628	1.3605	-0.0951
1629	1.3605	-0.0951
1630	1.3494	-0.1017
1631	1.3494	-0.1017
1632	1.3177	-0.101
1633	1.3177	-0.101
1634	1.2956	-0.1143
1635	1.2956	-0.1143
1636	1.2528	-0.1202
1637	1.2528	-0.1202
1638	1.2101	-0.1261
1639	1.1783	-0.1253
1640	1.1783	-0.1253
1641	1.1783	-0.1253
1642	1.1562	-0.1386
1643	1.1038	-0.1304
1644	1.1038	-0.1304
1645	1.0817	-0.1438
1646	1.0817	-0.1438
1647	1.0928	-0.1371
1648	1.0928	-0.1371
1649	1.0928	-0.1371
1650	1.2321	-0.1128
1651	1.2321	-0.1128
1652	1.2321	-0.1128
1653	1.3826	-0.0817
1654	1.4888	-0.0774
1655	1.5192	-0.0989
1656	1.5192	-0.0989
1657	1.5192	-0.0989
1658	1.4764	-0.1048
1659	1.4764	-0.1048
1660	1.4764	-0.1048
1661	1.4764	-0.1048
1662	1.4336	-0.1107
1663	1.4005	-0.1307
1664	1.4005	-0.1307
1665	1.4005	-0.1307
1666	1.3798	-0.1232
1667	1.3798	-0.1232
1668	1.4239	-0.0966
1669	1.4239	-0.0966
1670	1.3936	-0.0751
1671	1.3936	-0.0751
1672	1.3812	-0.1025
1673	1.3591	-0.1158
1674	1.3591	-0.1158
1675	1.3591	-0.1158
1676	1.3163	-0.1217
1677	1.2625	-0.1343
1678	1.2625	-0.1343
1679	1.2625	-0.1343
1680	1.199	-0.1327
1681	1.1769	-0.1461
1682	1.1769	-0.1461
1683	1.1769	-0.1461
1684	1.1549	-0.1594
1685	1.1549	-0.1594
1686	1.0817	-0.1438
1687	1.0817	-0.1438
1688	1.0596	-0.1571
1689	1.0596	-0.1571
1690	1.0486	-0.1637
1691	1.1135	-0.1445
1692	1.1135	-0.1445
1693	1.1135	-0.1445
1694	1.2735	-0.1276
1695	1.2735	-0.1276
1696	1.4019	-0.1099
1697	1.4019	-0.1099
1698	1.475	-0.1255
1699	1.475	-0.1255
1700	1.464	-0.1322
1701	1.4212	-0.1381
1702	1.4212	-0.1381
1703	1.4212	-0.1381
1704	1.3784	-0.144
1705	1.3467	-0.1432
1706	1.3467	-0.1432
1707	1.3467	-0.1432
1708	1.3149	-0.1424
1709	1.326	-0.1358
1710	1.326	-0.1358
1711	1.326	-0.1358
1712	1.3467	-0.1432
1713	1.3467	-0.1432
1714	1.3467	-0.1432
1715	1.3467	-0.1432
1716	1.326	-0.1358
1717	1.326	-0.1358
1718	1.2832	-0.1417
1719	1.2515	-0.1409
1720	1.2515	-0.1409
1721	1.2515	-0.1409
1722	1.2087	-0.1468
1723	1.2087	-0.1468
1724	1.1769	-0.1461
1725	1.1769	-0.1461
1726	1.1452	-0.1453
1727	1.1342	-0.1519
1728	1.1342	-0.1519
1729	1.1342	-0.1519
1730	1.1135	-0.1445
1731	1.1135	-0.1445
1732	1.1135	-0.1445
1733	1.1783	-0.1253
1734	1.3273	-0.115
1735	1.4874	-0.0981
1736	1.4874	-0.0981
1737	1.4874	-0.0981
1738	1.5509	-0.0996
1739	1.5399	-0.1063
1740	1.5399	-0.1063
1741	1.5399	-0.1063
1742	1.5081	-0.1055
1743	1.5081	-0.1055
1744	1.4764	-0.1048
1745	1.4764	-0.1048
1746	1.4446	-0.104
1747	1.4226	-0.1173
1748	1.4226	-0.1173
1749	1.4226	-0.1173
1750	1.4336	-0.1107
1751	1.4446	-0.104
1752	1.4446	-0.104
1753	1.4446	-0.104
1754	1.4446	-0.104
1755	1.4446	-0.104
1756	1.4336	-0.1107
1757	1.4336	-0.1107
1758	1.4115	-0.124
1759	1.4115	-0.124
1760	1.348	-0.1225
1761	1.348	-0.1225
1762	1.3163	-0.1217
1763	1.2942	-0.135
1764	1.2942	-0.135
1765	1.2625	-0.1343
1766	1.2625	-0.1343
1767	1.2625	-0.1343
1768	1.2308	-0.1335
1769	1.2308	-0.1335
1770	1.2101	-0.1261
1771	1.2956	-0.1143
1772	1.2956	-0.1143
1773	1.4667	-0.0907
1774	1.4667	-0.0907
1775	1.4667	-0.0907
1776	1.5951	-0.073
1777	1.5951	-0.073
1778	1.6585	-0.0745
1779	1.6792	-0.082
1780	1.6792	-0.082
1781	1.6792	-0.082
1782	1.6682	-0.0886
1783	1.6364	-0.0879
1784	1.6364	-0.0879
1785	1.6047	-0.0871
1786	1.6047	-0.0871
1787	1.573	-0.0863
1788	1.573	-0.0863
1789	1.573	-0.0863
1790	1.5523	-0.0789
1791	1.5523	-0.0789
1792	1.5523	-0.0789
1793	1.5523	-0.0789
1794	1.573	-0.0863
1795	1.573	-0.0863
1796	1.5619	-0.093
1797	1.5192	-0.0989
1798	1.5192	-0.0989
1799	1.4874	-0.0981
1800	1.4874	-0.0981
1801	1.4557	-0.0974
1802	1.4557	-0.0974
1803	1.4557	-0.0974
1804	1.4129	-0.1033
1805	1.4129	-0.1033
1806	1.4019	-0.1099
1807	1.4019	-0.1099
1808	1.3701	-0.1091
1809	1.3701	-0.1091
1810	1.3273	-0.115
1811	1.2956	-0.1143
1812	1.2956	-0.1143
1813	1.2956	-0.1143
1814	1.3287	-0.0943
1815	1.4888	-0.0774
1816	1.4888	-0.0774
1817	1.4888	-0.0774
1818	1.6599	-0.0538
1819	1.6599	-0.0538
1820	1.7662	-0.0494
1821	1.7662	-0.0494
1822	1.7772	-0.0428
1823	1.7772	-0.0428
1824	1.7869	-0.0568
1825	1.7758	-0.0635
1826	1.7758	-0.0635
1827	1.7758	-0.0635
1828	1.7441	-0.0627
1829	1.7123	-0.062
1830	1.7123	-0.062
1831	1.7123	-0.062
1832	1.6806	-0.0612
1833	1.6806	-0.0612
1834	1.6806	-0.0612
1835	1.6806	-0.0612
1836	1.6903	-0.0753
1837	1.6903	-0.0753
1838	1.6903	-0.0753
1839	1.6903	-0.0753
1840	1.6585	-0.0745
1841	1.6585	-0.0745
1842	1.6157	-0.0804
1843	1.573	-0.0863
1844	1.573	-0.0863
1845	1.573	-0.0863
1846	1.5302	-0.0922
1847	1.5302	-0.0922
1848	1.4985	-0.0915
1849	1.4985	-0.0915
1850	1.4985	-0.0915
1851	1.4985	-0.0915
1852	1.4764	-0.1048
1853	1.4336	-0.1107
1854	1.3908	-0.1166
1855	1.3908	-0.1166
1856	1.348	-0.1225
1857	1.348	-0.1225
1858	1.348	-0.1225
1859	1.326	-0.1358
1860	1.3591	-0.1158
1861	1.5095	-0.0848
1862	1.5095	-0.0848
1863	1.6903	-0.0753
1864	1.6903	-0.0753
1865	1.6903	-0.0753
1866	1.7537	-0.0768
1867	1.7537	-0.0768
1868	1.7427	-0.0835
1869	1.7206	-0.0968
1870	1.7206	-0.0968
1871	1.7206	-0.0968
1872	1.6889	-0.096
1873	1.6778	-0.1027
1874	1.6778	-0.1027
1875	1.624	-0.1153
1876	1.624	-0.1153
1877	1.624	-0.1153
1878	1.613	-0.1219
1879	1.624	-0.1153
1880	1.624	-0.1153
1881	1.624	-0.1153
1882	1.6033	-0.1078
1883	1.6033	-0.1078
1884	1.5923	-0.1145
1885	1.5923	-0.1145
1886	1.5702	-0.1278
1887	1.5702	-0.1278
1888	1.5067	-0.1263
1889	1.464	-0.1322
1890	1.464	-0.1322
1891	1.464	-0.1322
1892	1.4212	-0.1381
1893	1.4212	-0.1381
1894	1.3674	-0.1506
1895	1.3356	-0.1499
1896	1.3356	-0.1499
1897	1.2928	-0.1558
1898	1.2928	-0.1558
1899	1.2928	-0.1558
1900	1.2597	-0.1757
1901	1.2597	-0.1757
1902	1.2487	-0.1824
1903	1.2818	-0.1624
1904	1.2818	-0.1624
1905	1.2818	-0.1624
1906	1.4101	-0.1447
1907	1.4101	-0.1447
1908	1.5481	-0.1411
1909	1.5481	-0.1411
1910	1.5481	-0.1411
1911	1.6226	-0.136
1912	1.6226	-0.136
1913	1.6226	-0.136
1914	1.6226	-0.136
1915	1.6006	-0.1493
1916	1.5688	-0.1485
1917	1.5688	-0.1485
1918	1.5371	-0.1478
1919	1.5371	-0.1478
1920	1.5164	-0.1404
1921	1.5164	-0.1404
1922	1.5371	-0.1478
1923	1.5371	-0.1478
1924	1.5371	-0.1478
1925	1.5371	-0.1478
1926	1.5385	-0.127
1927	1.5702	-0.1278
1928	1.5592	-0.1345
1929	1.5592	-0.1345
1930	1.5385	-0.127
1931	1.5385	-0.127
1932	1.475	-0.1255
1933	1.475	-0.1255
1934	1.475	-0.1255
1935	1.475	-0.1255
1936	1.4529	-0.1388
1937	1.4322	-0.1314
1938	1.4005	-0.1307
1939	1.3577	-0.1365
1940	1.3577	-0.1365
1941	1.3577	-0.1365
1942	1.3246	-0.1565
1943	1.3246	-0.1565
1944	1.3246	-0.1565
1945	1.3246	-0.1565
1946	1.4115	-0.124
1947	1.4115	-0.124
1948	1.4115	-0.124
1949	1.4115	-0.124
1950	1.5716	-0.1071
1951	1.6985	-0.1101
1952	1.7206	-0.0968
1953	1.7206	-0.0968
1954	1.7096	-0.1035
1955	1.7096	-0.1035
1956	1.6778	-0.1027
1957	1.6778	-0.1027
1958	1.6447	-0.1227
1959	1.6447	-0.1227
1960	1.6447	-0.1227
1961	1.6447	-0.1227
1962	1.613	-0.1219
1963	1.5812	-0.1211
1964	1.6019	-0.1286
1965	1.6019	-0.1286
1966	1.613	-0.1219
1967	1.5923	-0.1145
1968	1.5923	-0.1145
1969	1.5923	-0.1145
1970	1.5702	-0.1278
1971	1.5702	-0.1278
1972	1.5274	-0.1337
1973	1.5274	-0.1337
1974	1.475	-0.1255
1975	1.475	-0.1255
1976	1.4419	-0.1455
1977	1.4419	-0.1455
1978	1.4101	-0.1447
1979	1.3674	-0.1506
1980	1.3674	-0.1506
1981	1.3453	-0.1639
1982	1.3453	-0.1639
1983	1.3453	-0.1639
1984	1.3135	-0.1632
1985	1.3135	-0.1632
1986	1.3356	-0.1499
1987	1.3356	-0.1499
1988	1.3356	-0.1499
1989	1.4846	-0.1396
1990	1.6447	-0.1227
1991	1.6447	-0.1227
1992	1.762	-0.1116
1993	1.762	-0.1116
1994	1.762	-0.1116
1995	1.762	-0.1116
1996	1.7303	-0.1109
1997	1.7303	-0.1109
1998	1.7399	-0.125
1999	1.6875	-0.1168
2000	1.6875	-0.1168
2001	1.6875	-0.1168
2002	1.6654	-0.1301
2003	1.6654	-0.1301
2004	1.6544	-0.1368
2005	1.6544	-0.1368
2006	1.6544	-0.1368
2007	1.6544	-0.1368
2008	1.6544	-0.1368
2009	1.6544	-0.1368
2010	1.6433	-0.1434
2011	1.6433	-0.1434
2012	1.6116	-0.1427
2013	1.6116	-0.1427
2014	1.5688	-0.1485
2015	1.5688	-0.1485
2016	1.526	-0.1544
2017	1.4833	-0.1603
2018	1.4833	-0.1603
2019	1.4833	-0.1603
2020	1.4515	-0.1596
2021	1.4515	-0.1596
2022	1.4198	-0.1588
2023	1.377	-0.1647
2024	1.377	-0.1647
2025	1.377	-0.1647
2026	1.3549	-0.178
2027	1.3549	-0.178
2028	1.3549	-0.178
2029	1.4833	-0.1603
2030	1.4833	-0.1603
2031	1.6544	-0.1368
2032	1.6544	-0.1368
2033	1.6544	-0.1368
2034	1.7937	-0.1124
2035	1.8462	-0.1206
2036	1.8462	-0.1206
2037	1.8462	-0.1206
2038	1.8144	-0.1198
2039	1.8144	-0.1198
2040	1.8034	-0.1265
2041	1.8034	-0.1265
2042	1.7924	-0.1331
2043	1.7924	-0.1331
2044	1.7606	-0.1324
2045	1.7606	-0.1324
2046	1.7289	-0.1316
2047	1.7289	-0.1316
2048	1.7178	-0.1383
2049	1.7068	-0.1449
[truncated: 39,951 more rows]
