# Supplementary material for: Gender-Related Effect in Oxygenation Dynamics by Using Far-Infrared Intervention with Near-Infrared Spectroscopy Measurement: A Gender Differences Controlled Trial
Source: PLoS One. 2015 Nov 10;10(11):e0135166. doi: 10.1371/journal.pone.0135166 (PMC4640828; doi:10.1371/journal.pone.0135166)
Supplement: S11 File — (XLSX) [file pone.0135166.s011.xlsx]

## Sheet: 工作表1
50	-0.1366	0.0171
51	-0.1366	0.0171
52	-0.1366	0.0171
53	-0.0938	0.023
54	-0.0938	0.023
55	-0.0621	0.0223
56	-0.0621	0.0223
57	-0.0717	0.0364
58	-0.0717	0.0364
59	-0.0717	0.0364
60	-0.0717	0.0364
61	-0.0717	0.0364
62	-0.0717	0.0364
63	-0.0717	0.0364
64	-0.0717	0.0364
65	-0.0717	0.0364
66	-0.0621	0.0223
67	-0.0621	0.0223
68	-0.0621	0.0223
69	-0.051	0.0289
70	-0.051	0.0289
71	-0.051	0.0289
72	-0.051	0.0289
73	-0.051	0.0289
74	-0.051	0.0289
75	-0.0717	0.0364
76	-0.0717	0.0364
77	-0.0717	0.0364
78	-0.0717	0.0364
79	-0.0924	0.0438
80	-0.0924	0.0438
81	-0.1034	0.0371
82	-0.1034	0.0371
83	-0.1034	0.0371
84	-0.1034	0.0371
85	-0.1145	0.0305
86	-0.1255	0.0238
87	-0.1255	0.0238
88	-0.1462	0.0312
89	-0.1462	0.0312
90	-0.1462	0.0312
91	-0.1462	0.0312
92	-0.1366	0.0171
93	-0.1573	0.0246
94	-0.1573	0.0246
95	-0.1683	0.0179
96	-0.1683	0.0179
97	-0.2	0.0187
98	-0.2	0.0187
99	-0.1793	0.0112
100	-0.1793	0.0112
101	-0.1793	0.0112
102	-0.1793	0.0112
103	-0.1062	-0.0044
104	-0.0427	-0.0059
105	-0.0427	-0.0059
106	0	0
107	0.0111	0.0067
108	0.0111	0.0067
109	0.0318	-0.0008
110	0.0318	-0.0008
111	0.0318	-0.0008
112	0.0111	0.0067
113	0.0111	0.0067
114	0.0111	0.0067
115	0.0111	0.0067
116	0.0111	0.0067
117	-0.0096	0.0141
118	-0.0096	0.0141
119	0.0111	0.0067
120	0.0111	0.0067
121	0.0111	0.0067
122	0.0111	0.0067
123	0.0111	0.0067
124	0.0014	0.0207
125	0.0014	0.0207
126	0.0014	0.0207
127	0.0111	0.0067
128	-0.0096	0.0141
129	-0.0096	0.0141
130	-0.0096	0.0141
131	-0.0207	0.0074
132	-0.0414	0.0149
133	-0.0414	0.0149
134	-0.0414	0.0149
135	-0.0524	0.0082
136	-0.0524	0.0082
137	-0.0524	0.0082
138	-0.0731	0.0156
139	-0.0841	0.009
140	-0.0841	0.009
141	-0.0841	0.009
142	-0.1159	0.0097
143	-0.1159	0.0097
144	-0.1159	0.0097
145	-0.1173	-0.011
146	-0.1379	-0.0036
147	-0.1379	-0.0036
148	-0.1379	-0.0036
149	-0.149	-0.0103
150	-0.149	-0.0103
151	-0.149	-0.0103
152	-0.1283	-0.0177
153	-0.0759	-0.0259
154	-0.0759	-0.0259
155	-0.0124	-0.0274
156	0.04	-0.0356
157	0.04	-0.0356
158	0.04	-0.0356
159	0.0304	-0.0215
160	0.0304	-0.0215
161	0.0304	-0.0215
162	0.0304	-0.0215
163	0.0304	-0.0215
164	0.0304	-0.0215
165	0.0193	-0.0282
166	0.0193	-0.0282
167	0.0193	-0.0282
168	0.0193	-0.0282
169	-0.0013	-0.0207
170	-0.0013	-0.0207
171	-0.0013	-0.0207
172	-0.0013	-0.0207
173	0.0193	-0.0282
174	0.0193	-0.0282
175	0.0193	-0.0282
176	0.0193	-0.0282
177	-0.0013	-0.0207
178	0.0083	-0.0348
179	0.0083	-0.0348
180	-0.0124	-0.0274
181	-0.0124	-0.0274
182	-0.0124	-0.0274
183	-0.0331	-0.02
184	-0.0441	-0.0266
185	-0.0441	-0.0266
186	-0.0441	-0.0266
187	-0.0552	-0.0333
188	-0.0552	-0.0333
189	-0.0869	-0.0325
190	-0.0869	-0.0325
191	-0.0979	-0.0392
192	-0.109	-0.0458
193	-0.109	-0.0458
194	-0.12	-0.0525
195	-0.12	-0.0525
196	-0.12	-0.0525
197	-0.12	-0.0525
198	-0.12	-0.0525
199	-0.12	-0.0525
200	-0.0676	-0.0607
201	-0.0676	-0.0607
202	0.0166	-0.0696
203	0.0166	-0.0696
204	0.0166	-0.0696
205	0.0594	-0.0637
206	0.0594	-0.0637
207	0.0704	-0.0571
208	0.0704	-0.0571
209	0.0607	-0.043
210	0.0607	-0.043
211	0.04	-0.0356
212	0.04	-0.0356
213	0.04	-0.0356
214	0.04	-0.0356
215	0.04	-0.0356
216	0.0193	-0.0282
217	0.0193	-0.0282
218	0.0193	-0.0282
219	0.04	-0.0356
220	0.04	-0.0356
221	0.04	-0.0356
222	0.04	-0.0356
223	0.04	-0.0356
224	0.04	-0.0356
225	0.04	-0.0356
226	0.04	-0.0356
227	0.04	-0.0356
228	0.04	-0.0356
229	0.029	-0.0422
230	0.029	-0.0422
231	0.0083	-0.0348
232	0.0083	-0.0348
233	0.0083	-0.0348
234	0.0083	-0.0348
235	-0.0124	-0.0274
236	-0.0124	-0.0274
237	-0.0234	-0.0341
238	-0.0234	-0.0341
239	-0.0552	-0.0333
240	-0.0552	-0.0333
241	-0.0552	-0.0333
242	-0.0869	-0.0325
243	-0.0869	-0.0325
244	-0.0869	-0.0325
245	-0.0662	-0.04
246	-0.0138	-0.0481
247	-0.0138	-0.0481
248	0.0497	-0.0497
249	0.0497	-0.0497
250	0.0497	-0.0497
251	0.0497	-0.0497
252	0.1132	-0.0512
253	0.1449	-0.052
254	0.1449	-0.052
255	0.1353	-0.0379
256	0.1353	-0.0379
257	0.1353	-0.0379
258	0.1353	-0.0379
259	0.1353	-0.0379
260	0.1353	-0.0379
261	0.1146	-0.0304
262	0.1146	-0.0304
263	0.1146	-0.0304
264	0.1146	-0.0304
265	0.1146	-0.0304
266	0.1049	-0.0164
267	0.1049	-0.0164
268	0.1049	-0.0164
269	0.1049	-0.0164
270	0.1256	-0.0238
271	0.1049	-0.0164
272	0.1049	-0.0164
273	0.1256	-0.0238
274	0.1256	-0.0238
275	0.1049	-0.0164
276	0.1049	-0.0164
277	0.0939	-0.023
278	0.0939	-0.023
279	0.0732	-0.0156
280	0.0525	-0.0082
281	0.0525	-0.0082
282	0.0525	-0.0082
283	0.0511	-0.0289
284	0.04	-0.0356
285	0.04	-0.0356
286	0.04	-0.0356
287	0.0193	-0.0282
288	0.0193	-0.0282
289	0.0193	-0.0282
290	0.0083	-0.0348
291	-0.0234	-0.0341
292	-0.0345	-0.0407
293	-0.0345	-0.0407
294	-0.0455	-0.0474
295	-0.0455	-0.0474
296	-0.0455	-0.0474
297	-0.0455	-0.0474
298	-0.0248	-0.0548
299	0.018	-0.0489
300	0.0911	-0.0645
301	0.0911	-0.0645
302	0.0911	-0.0645
303	0.1435	-0.0727
304	0.1435	-0.0727
305	0.1546	-0.066
306	0.1546	-0.066
307	0.1546	-0.066
308	0.1546	-0.066
309	0.1449	-0.052
310	0.1242	-0.0445
311	0.1242	-0.0445
312	0.1035	-0.0371
313	0.1035	-0.0371
314	0.1035	-0.0371
315	0.1035	-0.0371
316	0.1242	-0.0445
317	0.1242	-0.0445
318	0.1242	-0.0445
319	0.1146	-0.0304
320	0.1146	-0.0304
321	0.1146	-0.0304
322	0.1146	-0.0304
323	0.1146	-0.0304
324	0.1146	-0.0304
325	0.1146	-0.0304
326	0.0939	-0.023
327	0.0939	-0.023
328	0.0939	-0.023
329	0.0939	-0.023
330	0.1035	-0.0371
331	0.0925	-0.0438
332	0.0925	-0.0438
333	0.0718	-0.0363
334	0.0718	-0.0363
335	0.0718	-0.0363
336	0.0718	-0.0363
337	0.0511	-0.0289
338	0.0511	-0.0289
339	0.04	-0.0356
340	0.0193	-0.0282
341	0.0193	-0.0282
342	0.0193	-0.0282
343	0.0083	-0.0348
344	0.029	-0.0422
345	0.029	-0.0422
346	0.0814	-0.0504
347	0.0814	-0.0504
348	0.1656	-0.0594
349	0.1656	-0.0594
350	0.1656	-0.0594
351	0.1877	-0.0461
352	0.1877	-0.0461
353	0.2194	-0.0468
354	0.2194	-0.0468
355	0.2001	-0.0187
356	0.2001	-0.0187
357	0.1905	-0.0046
358	0.1905	-0.0046
359	0.1905	-0.0046
360	0.1905	-0.0046
361	0.1905	-0.0046
362	0.1905	-0.0046
363	0.1905	-0.0046
364	0.1905	-0.0046
365	0.1905	-0.0046
366	0.1905	-0.0046
367	0.2015	0.0021
368	0.2015	0.0021
369	0.2222	-0.0053
370	0.2222	-0.0053
371	0.2015	0.0021
372	0.2015	0.0021
373	0.2015	0.0021
374	0.1808	0.0095
375	0.1808	0.0095
376	0.1808	0.0095
377	0.1808	0.0095
378	0.1808	0.0095
379	0.1698	0.0028
380	0.1491	0.0103
381	0.1491	0.0103
382	0.1491	0.0103
383	0.1491	0.0103
384	0.1491	0.0103
385	0.138	0.0036
386	0.1173	0.011
387	0.1159	-0.0097
388	0.1159	-0.0097
389	0.1159	-0.0097
390	0.1159	-0.0097
391	0.0952	-0.0023
392	0.0539	0.0126
393	0.0539	0.0126
394	0.0428	0.0059
395	0.0318	-0.0008
396	0.0318	-0.0008
397	0.0207	-0.0074
398	0.0207	-0.0074
399	0.0621	-0.0223
400	0.0621	-0.0223
401	0.1353	-0.0379
402	0.1353	-0.0379
403	0.178	-0.032
404	0.2001	-0.0187
405	0.2001	-0.0187
406	0.2001	-0.0187
407	0.2112	-0.012
408	0.2318	-0.0194
409	0.2318	-0.0194
410	0.2318	-0.0194
411	0.2318	-0.0194
412	0.2015	0.0021
413	0.2015	0.0021
414	0.2015	0.0021
415	0.2015	0.0021
416	0.2015	0.0021
417	0.2015	0.0021
418	0.1808	0.0095
419	0.1808	0.0095
420	0.1808	0.0095
421	0.2015	0.0021
422	0.2015	0.0021
423	0.2015	0.0021
424	0.2015	0.0021
425	0.2015	0.0021
426	0.2015	0.0021
427	0.1808	0.0095
428	0.1808	0.0095
429	0.1808	0.0095
430	0.1808	0.0095
431	0.1394	0.0244
432	0.1394	0.0244
433	0.1491	0.0103
434	0.1491	0.0103
435	0.1491	0.0103
436	0.138	0.0036
437	0.1173	0.011
438	0.1173	0.011
439	0.0966	0.0185
440	0.0966	0.0185
441	0.0856	0.0118
442	0.0856	0.0118
443	0.0746	0.0051
444	0.0746	0.0051
445	0.0635	-0.0015
446	0.0635	-0.0015
447	0.0635	-0.0015
448	0.0842	-0.0089
449	0.0842	-0.0089
450	0.0842	-0.0089
451	0.1477	-0.0105
452	0.1477	-0.0105
453	0.1905	-0.0046
454	0.1905	-0.0046
455	0.2222	-0.0053
456	0.2222	-0.0053
457	0.2539	-0.0061
458	0.2539	-0.0061
459	0.2539	-0.0061
460	0.2346	0.0221
461	0.2346	0.0221
462	0.2346	0.0221
463	0.2346	0.0221
464	0.2346	0.0221
465	0.225	0.0361
466	0.225	0.0361
467	0.2346	0.0221
468	0.225	0.0361
469	0.225	0.0361
470	0.225	0.0361
471	0.2346	0.0221
472	0.2346	0.0221
473	0.225	0.0361
474	0.225	0.0361
475	0.225	0.0361
476	0.225	0.0361
477	0.225	0.0361
478	0.225	0.0361
479	0.2043	0.0436
480	0.1836	0.051
481	0.1836	0.051
482	0.1932	0.0369
483	0.1932	0.0369
484	0.1932	0.0369
485	0.1725	0.0443
486	0.1725	0.0443
487	0.1615	0.0377
488	0.1615	0.0377
489	0.1298	0.0384
490	0.1298	0.0384
491	0.1187	0.0318
492	0.1187	0.0318
493	0.1077	0.0251
494	0.0966	0.0185
495	0.0966	0.0185
496	0.0856	0.0118
497	0.0856	0.0118
498	0.0856	0.0118
499	0.1063	0.0044
500	0.1063	0.0044
501	0.138	0.0036
502	0.138	0.0036
503	0.1905	-0.0046
504	0.1905	-0.0046
505	0.2332	0.0013
506	0.2332	0.0013
507	0.265	0.0006
508	0.276	0.0072
509	0.276	0.0072
510	0.276	0.0072
511	0.2567	0.0354
512	0.2567	0.0354
513	0.2567	0.0354
514	0.2567	0.0354
515	0.2567	0.0354
516	0.2567	0.0354
517	0.2567	0.0354
518	0.2567	0.0354
519	0.2567	0.0354
520	0.2567	0.0354
521	0.2567	0.0354
522	0.2567	0.0354
523	0.2567	0.0354
524	0.2567	0.0354
525	0.2567	0.0354
526	0.247	0.0495
527	0.247	0.0495
528	0.2263	0.0569
529	0.2263	0.0569
530	0.2263	0.0569
531	0.2153	0.0502
532	0.2153	0.0502
533	0.225	0.0361
534	0.225	0.0361
535	0.1836	0.051
536	0.1725	0.0443
537	0.1725	0.0443
538	0.1725	0.0443
539	0.1615	0.0377
540	0.1505	0.031
541	0.1505	0.031
542	0.1505	0.031
543	0.1394	0.0244
544	0.1394	0.0244
545	0.1284	0.0177
546	0.1284	0.0177
547	0.1284	0.0177
548	0.1284	0.0177
549	0.1601	0.0169
550	0.1601	0.0169
551	0.1601	0.0169
552	0.2332	0.0013
553	0.2332	0.0013
554	0.276	0.0072
555	0.2981	0.0205
556	0.2981	0.0205
557	0.2995	0.0413
558	0.2995	0.0413
559	0.2995	0.0413
560	0.3105	0.0479
561	0.3009	0.062
562	0.3009	0.062
563	0.2912	0.0761
564	0.2912	0.0761
565	0.3119	0.0687
566	0.3119	0.0687
567	0.3119	0.0687
568	0.3119	0.0687
569	0.3119	0.0687
570	0.3119	0.0687
571	0.3119	0.0687
572	0.3119	0.0687
573	0.3326	0.0613
574	0.3229	0.0753
575	0.3133	0.0894
576	0.3133	0.0894
577	0.3133	0.0894
578	0.3133	0.0894
579	0.3133	0.0894
580	0.3133	0.0894
581	0.3133	0.0894
582	0.3022	0.0828
583	0.2912	0.0761
584	0.2912	0.0761
585	0.2705	0.0835
586	0.2595	0.0769
587	0.2595	0.0769
588	0.2595	0.0769
589	0.2277	0.0776
590	0.2277	0.0776
591	0.2167	0.071
592	0.2057	0.0643
593	0.2057	0.0643
594	0.2057	0.0643
595	0.2153	0.0502
596	0.2153	0.0502
597	0.2153	0.0502
598	0.247	0.0495
599	0.3202	0.0339
600	0.3202	0.0339
601	0.3533	0.0538
602	0.3533	0.0538
603	0.4057	0.0456
604	0.4057	0.0456
605	0.4057	0.0456
606	0.4168	0.0523
607	0.4292	0.0797
608	0.4292	0.0797
609	0.4292	0.0797
610	0.4292	0.0797
611	0.4292	0.0797
612	0.4292	0.0797
613	0.4195	0.0938
614	0.4195	0.0938
615	0.4195	0.0938
616	0.4195	0.0938
617	0.4402	0.0864
618	0.4402	0.0864
619	0.4402	0.0864
620	0.4402	0.0864
621	0.4306	0.1005
622	0.4306	0.1005
623	0.4306	0.1005
624	0.4306	0.1005
625	0.4306	0.1005
626	0.4306	0.1005
627	0.4195	0.0938
628	0.4085	0.0871
629	0.4085	0.0871
630	0.4085	0.0871
631	0.3975	0.0805
632	0.3975	0.0805
633	0.3657	0.0812
634	0.3657	0.0812
635	0.3547	0.0746
636	0.3547	0.0746
637	0.3547	0.0746
638	0.3436	0.0679
639	0.3119	0.0687
640	0.3119	0.0687
641	0.3009	0.062
642	0.3009	0.062
643	0.3009	0.062
644	0.2788	0.0487
645	0.2677	0.042
646	0.2677	0.042
647	0.2677	0.042
648	0.2677	0.042
649	0.3202	0.0339
650	0.3933	0.0182
651	0.3933	0.0182
652	0.3933	0.0182
653	0.4154	0.0316
654	0.4154	0.0316
655	0.4154	0.0316
656	0.4471	0.0308
657	0.4582	0.0375
658	0.4582	0.0375
659	0.4485	0.0515
660	0.4485	0.0515
661	0.4485	0.0515
662	0.4485	0.0515
663	0.4485	0.0515
664	0.4485	0.0515
665	0.4389	0.0656
666	0.4389	0.0656
667	0.4389	0.0656
668	0.4389	0.0656
669	0.4389	0.0656
670	0.4595	0.0582
671	0.4499	0.0723
672	0.4499	0.0723
673	0.4609	0.0789
674	0.4609	0.0789
675	0.4513	0.093
676	0.4513	0.093
677	0.4513	0.093
678	0.4513	0.093
679	0.4513	0.093
680	0.4513	0.093
681	0.4513	0.093
682	0.4513	0.093
683	0.4306	0.1005
684	0.4306	0.1005
685	0.4195	0.0938
686	0.4195	0.0938
687	0.4085	0.0871
688	0.4085	0.0871
689	0.3975	0.0805
690	0.3975	0.0805
691	0.4071	0.0664
692	0.4071	0.0664
693	0.4071	0.0664
694	0.4071	0.0664
695	0.4706	0.0649
696	0.523	0.0567
697	0.523	0.0567
698	0.523	0.0567
699	0.5451	0.07
700	0.5451	0.07
701	0.5768	0.0692
702	0.5989	0.0826
703	0.5989	0.0826
704	0.5989	0.0826
705	0.6003	0.1033
706	0.6113	0.11
707	0.6113	0.11
708	0.6113	0.11
709	0.6017	0.124
710	0.6017	0.124
711	0.6224	0.1166
712	0.6224	0.1166
713	0.6127	0.1307
714	0.6127	0.1307
715	0.6127	0.1307
716	0.6127	0.1307
717	0.6334	0.1233
718	0.6334	0.1233
719	0.6445	0.1299
720	0.6445	0.1299
721	0.6348	0.144
722	0.6348	0.144
723	0.6348	0.144
724	0.6238	0.1374
725	0.6238	0.1374
726	0.6238	0.1374
727	0.6031	0.1448
728	0.6031	0.1448
729	0.592	0.1381
730	0.592	0.1381
731	0.5713	0.1455
732	0.5713	0.1455
733	0.5603	0.1389
734	0.5382	0.1256
735	0.5382	0.1256
736	0.5382	0.1256
737	0.5382	0.1256
738	0.5065	0.1263
739	0.4747	0.1271
740	0.4747	0.1271
741	0.443	0.1279
742	0.443	0.1279
743	0.4416	0.1071
744	0.4416	0.1071
745	0.4416	0.1071
746	0.4416	0.1071
747	0.483	0.0923
748	0.483	0.0923
749	0.5354	0.0841
750	0.5879	0.0759
751	0.5879	0.0759
752	0.5879	0.0759
753	0.5893	0.0966
754	0.5893	0.0966
755	0.6113	0.11
756	0.6017	0.124
757	0.6017	0.124
758	0.6017	0.124
759	0.592	0.1381
760	0.592	0.1381
761	0.6127	0.1307
762	0.6127	0.1307
763	0.5824	0.1522
764	0.5824	0.1522
765	0.5824	0.1522
766	0.592	0.1381
767	0.592	0.1381
768	0.592	0.1381
769	0.6031	0.1448
770	0.6031	0.1448
771	0.6031	0.1448
772	0.6031	0.1448
773	0.6031	0.1448
774	0.6031	0.1448
775	0.5824	0.1522
776	0.5824	0.1522
777	0.5713	0.1455
778	0.5713	0.1455
779	0.5506	0.153
780	0.5396	0.1463
781	0.5396	0.1463
782	0.5396	0.1463
783	0.5286	0.1396
784	0.5286	0.1396
785	0.5079	0.1471
786	0.5079	0.1471
787	0.4968	0.1404
788	0.4968	0.1404
789	0.4651	0.1412
790	0.4651	0.1412
791	0.454	0.1345
792	0.454	0.1345
793	0.4747	0.1271
794	0.4747	0.1271
795	0.4954	0.1197
796	0.4954	0.1197
797	0.5686	0.1041
798	0.5686	0.1041
799	0.621	0.0959
800	0.621	0.0959
801	0.6334	0.1233
802	0.6334	0.1233
803	0.6555	0.1366
804	0.6555	0.1366
805	0.6569	0.1573
806	0.679	0.1707
807	0.679	0.1707
808	0.6693	0.1847
809	0.6693	0.1847
810	0.6693	0.1847
811	0.6693	0.1847
812	0.6804	0.1914
813	0.6804	0.1914
814	0.6914	0.1981
815	0.6914	0.1981
816	0.6914	0.1981
817	0.7024	0.2047
818	0.7024	0.2047
819	0.7231	0.1973
820	0.7231	0.1973
821	0.7231	0.1973
822	0.7231	0.1973
823	0.7135	0.2114
824	0.7038	0.2255
825	0.7038	0.2255
826	0.6928	0.2188
827	0.6928	0.2188
828	0.6928	0.2188
829	0.6721	0.2262
830	0.6721	0.2262
831	0.6611	0.2196
832	0.6611	0.2196
833	0.65	0.2129
834	0.65	0.2129
835	0.639	0.2062
836	0.639	0.2062
837	0.6279	0.1996
838	0.6279	0.1996
839	0.5962	0.2003
840	0.5962	0.2003
841	0.5962	0.2003
842	0.5741	0.187
843	0.5741	0.187
844	0.5741	0.187
845	0.5741	0.187
846	0.5838	0.1729
847	0.6252	0.1581
848	0.6252	0.1581
849	0.6776	0.1499
850	0.6776	0.1499
851	0.6886	0.1566
852	0.6886	0.1566
853	0.7107	0.1699
854	0.7107	0.1699
855	0.7328	0.1832
856	0.7328	0.1832
857	0.7549	0.1965
858	0.7549	0.1965
859	0.7452	0.2106
860	0.7452	0.2106
861	0.7563	0.2173
862	0.7563	0.2173
863	0.7563	0.2173
864	0.7563	0.2173
865	0.7563	0.2173
866	0.7563	0.2173
867	0.7563	0.2173
868	0.7563	0.2173
869	0.7563	0.2173
870	0.7563	0.2173
871	0.777	0.2098
872	0.777	0.2098
873	0.7563	0.2173
874	0.7563	0.2173
875	0.7563	0.2173
876	0.7563	0.2173
877	0.7452	0.2106
878	0.7452	0.2106
879	0.7135	0.2114
880	0.7024	0.2047
881	0.7024	0.2047
882	0.7024	0.2047
883	0.7024	0.2047
884	0.7024	0.2047
885	0.7011	0.184
886	0.6693	0.1847
887	0.6376	0.1855
888	0.6376	0.1855
889	0.6155	0.1722
890	0.5934	0.1589
891	0.5934	0.1589
892	0.5934	0.1589
893	0.5934	0.1589
894	0.5934	0.1589
895	0.5713	0.1455
896	0.5493	0.1322
897	0.5382	0.1256
898	0.5382	0.1256
899	0.5796	0.1107
900	0.5796	0.1107
901	0.621	0.0959
902	0.621	0.0959
903	0.6527	0.0951
904	0.6527	0.0951
905	0.6955	0.101
906	0.6955	0.101
907	0.6955	0.101
908	0.7176	0.1143
909	0.73	0.1417
910	0.73	0.1417
911	0.7314	0.1625
912	0.7424	0.1691
913	0.7424	0.1691
914	0.7424	0.1691
915	0.7328	0.1832
916	0.7328	0.1832
917	0.7328	0.1832
918	0.7438	0.1899
919	0.7438	0.1899
920	0.7438	0.1899
921	0.7438	0.1899
922	0.7549	0.1965
923	0.7659	0.2032
924	0.7659	0.2032
925	0.777	0.2098
926	0.777	0.2098
927	0.777	0.2098
928	0.777	0.2098
929	0.777	0.2098
930	0.777	0.2098
931	0.7563	0.2173
932	0.7563	0.2173
933	0.7356	0.2247
934	0.7356	0.2247
935	0.7356	0.2247
936	0.7356	0.2247
937	0.7245	0.218
938	0.7135	0.2114
939	0.7024	0.2047
940	0.7024	0.2047
941	0.7011	0.184
942	0.7011	0.184
943	0.6597	0.1988
944	0.6597	0.1988
945	0.6693	0.1847
946	0.6693	0.1847
947	0.69	0.1773
948	0.69	0.1773
949	0.69	0.1773
950	0.69	0.1773
951	0.7314	0.1625
952	0.7838	0.1543
953	0.7949	0.1609
954	0.7949	0.1609
955	0.7949	0.1609
956	0.8377	0.1668
957	0.8294	0.2017
958	0.8294	0.2017
959	0.8515	0.215
960	0.8515	0.215
961	0.8736	0.2283
962	0.8639	0.2424
963	0.8639	0.2424
964	0.8639	0.2424
965	0.8846	0.235
966	0.8846	0.235
967	0.9053	0.2275
968	0.9053	0.2275
969	0.8956	0.2416
970	0.8956	0.2416
971	0.9067	0.2483
972	0.9067	0.2483
973	0.9067	0.2483
974	0.9067	0.2483
975	0.9067	0.2483
976	0.9067	0.2483
977	0.886	0.2557
978	0.8653	0.2631
979	0.8653	0.2631
980	0.8653	0.2631
981	0.8639	0.2424
982	0.8639	0.2424
983	0.8529	0.2357
984	0.8529	0.2357
985	0.8211	0.2365
986	0.799	0.2232
987	0.799	0.2232
988	0.799	0.2232
989	0.777	0.2098
990	0.777	0.2098
991	0.7549	0.1965
992	0.7549	0.1965
993	0.7231	0.1973
994	0.7231	0.1973
995	0.6804	0.1914
996	0.6804	0.1914
997	0.6583	0.1781
998	0.6583	0.1781
999	0.6569	0.1573
1000	0.6569	0.1573
1001	0.6569	0.1573
1002	0.6872	0.1358
1003	0.7286	0.121
1004	0.7604	0.1202
1005	0.7604	0.1202
1006	0.7604	0.1202
1007	0.7921	0.1195
1008	0.7921	0.1195
1009	0.7935	0.1402
1010	0.7935	0.1402
1011	0.8252	0.1394
1012	0.8252	0.1394
1013	0.8059	0.1676
1014	0.8059	0.1676
1015	0.817	0.1743
1016	0.817	0.1743
1017	0.817	0.1743
1018	0.8073	0.1883
1019	0.828	0.1809
1020	0.828	0.1809
1021	0.8183	0.195
1022	0.8183	0.195
1023	0.8294	0.2017
1024	0.8294	0.2017
1025	0.8501	0.1942
1026	0.8708	0.1868
1027	0.8708	0.1868
1028	0.8611	0.2009
1029	0.8611	0.2009
1030	0.8611	0.2009
1031	0.8818	0.1935
1032	0.8818	0.1935
1033	0.8515	0.215
1034	0.8515	0.215
1035	0.8308	0.2224
1036	0.8308	0.2224
1037	0.8308	0.2224
1038	0.8404	0.2083
1039	0.8183	0.195
1040	0.8183	0.195
1041	0.7977	0.2024
1042	0.7977	0.2024
1043	0.7963	0.1817
1044	0.7963	0.1817
1045	0.7645	0.1824
1046	0.7645	0.1824
1047	0.7438	0.1899
1048	0.7438	0.1899
1049	0.7424	0.1691
1050	0.7424	0.1691
1051	0.7424	0.1691
1052	0.7838	0.1543
1053	0.8459	0.132
1054	0.8459	0.132
1055	0.8459	0.132
1056	0.868	0.1453
1057	0.879	0.152
1058	0.879	0.152
1059	0.9011	0.1653
1060	0.9343	0.1853
1061	0.9343	0.1853
1062	0.9343	0.1853
1063	0.9563	0.1986
1064	0.9563	0.1986
1065	0.9674	0.2053
1066	0.9674	0.2053
1067	0.9577	0.2193
1068	0.9577	0.2193
1069	0.9577	0.2193
1070	0.9577	0.2193
1071	0.9784	0.2119
1072	0.9784	0.2119
1073	0.9784	0.2119
1074	0.9784	0.2119
1075	0.9895	0.2186
1076	0.9895	0.2186
1077	0.9688	0.226
1078	0.9688	0.226
1079	0.9688	0.226
1080	0.9688	0.226
1081	0.9481	0.2334
1082	0.937	0.2268
1083	0.937	0.2268
1084	0.937	0.2268
1085	0.926	0.2201
1086	0.926	0.2201
1087	0.8942	0.2209
1088	0.8942	0.2209
1089	0.8929	0.2001
1090	0.8929	0.2001
1091	0.8501	0.1942
1092	0.828	0.1809
1093	0.828	0.1809
1094	0.828	0.1809
1095	0.8059	0.1676
1096	0.8059	0.1676
1097	0.7838	0.1543
1098	0.7838	0.1543
1099	0.7314	0.1625
1100	0.7314	0.1625
1101	0.7093	0.1491
1102	0.7093	0.1491
1103	0.719	0.1351
1104	0.719	0.1351
1105	0.7604	0.1202
1106	0.7604	0.1202
1107	0.8018	0.1054
1108	0.8018	0.1054
1109	0.8335	0.1046
1110	0.8445	0.1113
1111	0.8445	0.1113
1112	0.8445	0.1113
1113	0.8666	0.1246
1114	0.8666	0.1246
1115	0.8666	0.1246
1116	0.868	0.1453
1117	0.868	0.1453
1118	0.8584	0.1594
1119	0.8584	0.1594
1120	0.8584	0.1594
1121	0.8584	0.1594
1122	0.8584	0.1594
1123	0.8584	0.1594
1124	0.8584	0.1594
1125	0.879	0.152
1126	0.879	0.152
1127	0.879	0.152
1128	0.879	0.152
1129	0.8694	0.1661
1130	0.8804	0.1727
1131	0.8915	0.1794
1132	0.8915	0.1794
1133	0.8915	0.1794
1134	0.8915	0.1794
1135	0.8915	0.1794
1136	0.8915	0.1794
1137	0.8804	0.1727
1138	0.8804	0.1727
1139	0.8804	0.1727
1140	0.8804	0.1727
1141	0.8597	0.1802
1142	0.8597	0.1802
1143	0.8487	0.1735
1144	0.8487	0.1735
1145	0.817	0.1743
1146	0.817	0.1743
1147	0.8059	0.1676
1148	0.8059	0.1676
1149	0.7742	0.1684
1150	0.7742	0.1684
1151	0.7838	0.1543
1152	0.8045	0.1469
1153	0.8045	0.1469
1154	0.8045	0.1469
1155	0.8459	0.132
1156	0.8459	0.132
1157	0.8984	0.1238
1158	0.8984	0.1238
1159	0.9204	0.1371
1160	0.9204	0.1371
1161	0.9204	0.1371
1162	0.9425	0.1505
1163	0.9756	0.1704
1164	0.9756	0.1704
1165	0.9867	0.1771
1166	0.9867	0.1771
1167	0.9881	0.1978
1168	0.9881	0.1978
1169	0.9881	0.1978
1170	0.9991	0.2045
1171	0.9991	0.2045
1172	0.9991	0.2045
1173	0.9991	0.2045
1174	0.9991	0.2045
1175	0.9991	0.2045
1176	1.0102	0.2112
1177	1.0198	0.1971
1178	1.0198	0.1971
1179	1.0102	0.2112
1180	1.0102	0.2112
1181	1.0102	0.2112
1182	1.0102	0.2112
1183	0.9895	0.2186
1184	0.9895	0.2186
1185	0.9881	0.1978
1186	0.9881	0.1978
1187	0.9467	0.2127
1188	0.9467	0.2127
1189	0.9356	0.206
1190	0.9136	0.1927
1191	0.9136	0.1927
1192	0.9136	0.1927
1193	0.9136	0.1927
1194	0.8915	0.1794
1195	0.8597	0.1802
1196	0.8597	0.1802
1197	0.8377	0.1668
1198	0.8156	0.1535
1199	0.8156	0.1535
1200	0.7728	0.1476
1201	0.7728	0.1476
1202	0.7728	0.1476
1203	0.7507	0.1343
1204	0.7507	0.1343
1205	0.7507	0.1343
1206	0.7507	0.1343
1207	0.8018	0.1054
1208	0.8018	0.1054
1209	0.8542	0.0972
1210	0.8542	0.0972
1211	0.8763	0.1105
1212	0.8763	0.1105
1213	0.8777	0.1313
1214	0.8777	0.1313
1215	0.9204	0.1371
1216	0.9204	0.1371
1217	0.9315	0.1438
1218	0.9315	0.1438
1219	0.9218	0.1579
1220	0.9218	0.1579
1221	0.9218	0.1579
1222	0.9218	0.1579
1223	0.9218	0.1579
1224	0.9218	0.1579
1225	0.9218	0.1579
1226	0.9218	0.1579
1227	0.9218	0.1579
1228	0.9122	0.172
1229	0.9329	0.1645
1230	0.9536	0.1571
1231	0.9536	0.1571
1232	0.9536	0.1571
1233	0.9343	0.1853
1234	0.9343	0.1853
1235	0.9343	0.1853
1236	0.9343	0.1853
1237	0.9343	0.1853
1238	0.9343	0.1853
1239	0.9232	0.1786
1240	0.9232	0.1786
1241	0.9232	0.1786
1242	0.9232	0.1786
1243	0.9122	0.172
1244	0.9122	0.172
1245	0.8915	0.1794
1246	0.8915	0.1794
1247	0.8597	0.1802
1248	0.8597	0.1802
1249	0.8584	0.1594
1250	0.8584	0.1594
1251	0.8584	0.1594
1252	0.8266	0.1602
1253	0.8156	0.1535
1254	0.8156	0.1535
1255	0.8363	0.1461
1256	0.8363	0.1461
1257	0.8363	0.1461
1258	0.868	0.1453
1259	0.9301	0.1231
1260	0.9301	0.1231
1261	0.9729	0.129
1262	0.9743	0.1497
1263	0.9743	0.1497
1264	0.9743	0.1497
1265	0.9743	0.1497
1266	0.9963	0.163
1267	1.0184	0.1763
1268	1.0184	0.1763
1269	1.0198	0.1971
1270	1.0198	0.1971
1271	1.0198	0.1971
1272	1.0198	0.1971
1273	1.0308	0.2037
1274	1.0308	0.2037
1275	1.0212	0.2178
1276	1.0212	0.2178
1277	1.0419	0.2104
1278	1.0419	0.2104
1279	1.0419	0.2104
1280	1.0419	0.2104
1281	1.0626	0.203
1282	1.0626	0.203
1283	1.0419	0.2104
1284	1.0419	0.2104
1285	1.0419	0.2104
1286	1.0419	0.2104
1287	1.0308	0.2037
1288	1.0308	0.2037
1289	1.0308	0.2037
1290	1.0102	0.2112
1291	0.9881	0.1978
1292	0.9881	0.1978
1293	0.9467	0.2127
1294	0.9467	0.2127
1295	0.9453	0.1919
1296	0.9453	0.1919
1297	0.9025	0.1861
1298	0.9025	0.1861
1299	0.9025	0.1861
1300	0.8804	0.1727
1301	0.8584	0.1594
1302	0.8584	0.1594
1303	0.8059	0.1676
1304	0.8059	0.1676
1305	0.7838	0.1543
1306	0.7838	0.1543
1307	0.7838	0.1543
1308	0.7728	0.1476
1309	0.8031	0.1261
1310	0.8031	0.1261
1311	0.8445	0.1113
1312	0.8445	0.1113
1313	0.8763	0.1105
1314	0.8763	0.1105
1315	0.908	0.1097
1316	0.908	0.1097
1317	0.9301	0.1231
1318	0.9301	0.1231
1319	0.9522	0.1364
1320	0.9522	0.1364
1321	0.9522	0.1364
1322	0.9329	0.1645
1323	0.9329	0.1645
1324	0.9329	0.1645
1325	0.9218	0.1579
1326	0.9218	0.1579
1327	0.9011	0.1653
1328	0.9011	0.1653
1329	0.9011	0.1653
1330	0.9011	0.1653
1331	0.9218	0.1579
1332	0.9218	0.1579
1333	0.9122	0.172
1334	0.9122	0.172
1335	0.9122	0.172
1336	0.9122	0.172
1337	0.9025	0.1861
1338	0.9025	0.1861
1339	0.9025	0.1861
1340	0.9122	0.172
1341	0.9122	0.172
1342	0.9122	0.172
1343	0.8915	0.1794
1344	0.8915	0.1794
1345	0.8915	0.1794
1346	0.8915	0.1794
1347	0.8708	0.1868
1348	0.8597	0.1802
1349	0.8487	0.1735
1350	0.8487	0.1735
1351	0.817	0.1743
1352	0.817	0.1743
1353	0.817	0.1743
1354	0.8156	0.1535
1355	0.7949	0.1609
1356	0.7949	0.1609
1357	0.7949	0.1609
1358	0.7949	0.1609
1359	0.7949	0.1609
1360	0.857	0.1387
1361	0.9094	0.1305
1362	0.9094	0.1305
1363	0.9411	0.1297
1364	0.9411	0.1297
1365	0.9536	0.1571
1366	0.9756	0.1704
1367	0.9756	0.1704
1368	0.9977	0.1838
1369	0.9977	0.1838
1370	0.9977	0.1838
1371	0.9991	0.2045
1372	0.9991	0.2045
1373	1.0102	0.2112
1374	1.0102	0.2112
1375	1.0212	0.2178
1376	1.0212	0.2178
1377	1.0212	0.2178
1378	1.0212	0.2178
1379	1.0322	0.2245
1380	1.0322	0.2245
1381	1.0322	0.2245
1382	1.0322	0.2245
1383	1.0433	0.2311
1384	1.0433	0.2311
1385	1.0433	0.2311
1386	1.0336	0.2452
1387	1.0433	0.2311
1388	1.0433	0.2311
1389	1.0226	0.2386
1390	1.0226	0.2386
1391	1.0115	0.2319
1392	1.0115	0.2319
1393	1.0005	0.2252
1394	0.9895	0.2186
1395	0.9895	0.2186
1396	0.9895	0.2186
1397	0.9577	0.2193
1398	0.926	0.2201
1399	0.926	0.2201
1400	0.926	0.2201
1401	0.8942	0.2209
1402	0.8942	0.2209
1403	0.8722	0.2076
1404	0.839	0.1876
1405	0.839	0.1876
1406	0.839	0.1876
1407	0.8073	0.1883
1408	0.8073	0.1883
1409	0.817	0.1743
1410	0.817	0.1743
1411	0.868	0.1453
1412	0.868	0.1453
1413	0.8997	0.1446
1414	0.8997	0.1446
1415	0.9315	0.1438
1416	0.9315	0.1438
1417	0.9315	0.1438
1418	0.9632	0.143
1419	0.9646	0.1638
1420	0.9646	0.1638
1421	0.9646	0.1638
1422	0.9867	0.1771
1423	0.9881	0.1978
1424	0.9881	0.1978
1425	0.9784	0.2119
1426	0.9784	0.2119
1427	0.9784	0.2119
1428	0.9784	0.2119
1429	0.9991	0.2045
1430	0.9991	0.2045
1431	0.9991	0.2045
1432	0.9991	0.2045
1433	0.9895	0.2186
1434	0.9895	0.2186
1435	1.0102	0.2112
1436	1.0102	0.2112
1437	1.0005	0.2252
1438	1.0005	0.2252
1439	1.0005	0.2252
1440	1.0005	0.2252
1441	1.0005	0.2252
1442	1.0005	0.2252
1443	0.9798	0.2327
1444	0.9798	0.2327
1445	0.9798	0.2327
1446	0.9798	0.2327
1447	0.9688	0.226
1448	0.9688	0.226
1449	0.9688	0.226
1450	0.937	0.2268
1451	0.926	0.2201
1452	0.9149	0.2135
1453	0.9149	0.2135
1454	0.9149	0.2135
1455	0.8929	0.2001
1456	0.8929	0.2001
1457	0.8515	0.215
1458	0.8515	0.215
1459	0.8501	0.1942
1460	0.8501	0.1942
1461	0.8501	0.1942
1462	0.8501	0.1942
1463	0.9025	0.1861
1464	0.9439	0.1712
1465	0.9439	0.1712
1466	0.9439	0.1712
1467	0.9963	0.163
1468	0.9963	0.163
1469	1.0184	0.1763
1470	1.0184	0.1763
1471	1.0308	0.2037
1472	1.0308	0.2037
1473	1.0529	0.2171
1474	1.0529	0.2171
1475	1.0543	0.2378
1476	1.0543	0.2378
1477	1.0654	0.2445
1478	1.0654	0.2445
1479	1.0557	0.2585
1480	1.0557	0.2585
1481	1.0557	0.2585
1482	1.0557	0.2585
1483	1.0557	0.2585
1484	1.0557	0.2585
1485	1.0764	0.2511
1486	1.0764	0.2511
1487	1.0874	0.2578
1488	1.0874	0.2578
1489	1.0874	0.2578
1490	1.0874	0.2578
1491	1.0667	0.2652
1492	1.0764	0.2511
1493	1.0764	0.2511
1494	1.0764	0.2511
1495	1.0557	0.2585
1496	1.0557	0.2585
1497	1.024	0.2593
1498	1.024	0.2593
1499	1.024	0.2593
1500	0.9922	0.2601
1501	0.9812	0.2534
1502	0.9812	0.2534
1503	0.9591	0.2401
1504	0.9591	0.2401
1505	0.9274	0.2409
1506	0.9274	0.2409
1507	0.9053	0.2275
1508	0.9053	0.2275
1509	0.8529	0.2357
1510	0.8529	0.2357
1511	0.8404	0.2083
1512	0.8404	0.2083
1513	0.8404	0.2083
1514	0.8087	0.2091
1515	0.8183	0.195
1516	0.8183	0.195
1517	0.839	0.1876
1518	0.839	0.1876
1519	0.9108	0.1512
1520	0.9108	0.1512
1521	0.9425	0.1505
1522	0.9425	0.1505
1523	0.9646	0.1638
1524	0.9646	0.1638
1525	0.9867	0.1771
1526	0.9881	0.1978
1527	0.9881	0.1978
1528	0.9688	0.226
1529	0.9688	0.226
1530	0.9688	0.226
1531	0.9688	0.226
1532	0.9895	0.2186
1533	0.9591	0.2401
1534	0.9591	0.2401
1535	0.9895	0.2186
1536	0.9895	0.2186
1537	0.9991	0.2045
1538	0.9991	0.2045
1539	0.9895	0.2186
1540	0.9895	0.2186
1541	0.9895	0.2186
1542	0.9895	0.2186
1543	0.9895	0.2186
1544	0.9895	0.2186
1545	0.9688	0.226
1546	0.9688	0.226
1547	0.9688	0.226
1548	0.9688	0.226
1549	0.9481	0.2334
1550	0.9481	0.2334
1551	0.937	0.2268
1552	0.937	0.2268
1553	0.937	0.2268
1554	0.937	0.2268
1555	0.9163	0.2342
1556	0.9163	0.2342
1557	0.9053	0.2275
1558	0.9053	0.2275
1559	0.9053	0.2275
1560	0.8736	0.2283
1561	0.8515	0.215
1562	0.8515	0.215
1563	0.8404	0.2083
1564	0.8404	0.2083
1565	0.8404	0.2083
1566	0.8404	0.2083
1567	0.8404	0.2083
1568	0.8404	0.2083
1569	0.8722	0.2076
1570	0.9343	0.1853
1571	0.966	0.1845
1572	0.966	0.1845
1573	1.0088	0.1904
1574	1.0088	0.1904
1575	1.0212	0.2178
1576	1.0212	0.2178
1577	1.0212	0.2178
1578	1.0433	0.2311
1579	1.0447	0.2519
1580	1.0447	0.2519
1581	1.0557	0.2585
1582	1.0557	0.2585
1583	1.046	0.2726
1584	1.046	0.2726
1585	1.046	0.2726
1586	1.046	0.2726
1587	1.0364	0.2867
1588	1.0364	0.2867
1589	1.0571	0.2793
1590	1.0571	0.2793
1591	1.0571	0.2793
1592	1.0571	0.2793
1593	1.0571	0.2793
1594	1.0571	0.2793
1595	1.0571	0.2793
1596	1.0571	0.2793
1597	1.0364	0.2867
1598	1.0364	0.2867
1599	1.0157	0.2941
1600	1.0047	0.2875
1601	1.0047	0.2875
1602	1.0047	0.2875
1603	0.9936	0.2808
1604	0.9936	0.2808
1605	0.9936	0.2808
1606	0.9619	0.2816
1607	0.9508	0.2749
1608	0.9508	0.2749
1609	0.9508	0.2749
1610	0.9191	0.2757
1611	0.9191	0.2757
1612	0.897	0.2624
1613	0.8653	0.2631
1614	0.8653	0.2631
1615	0.8432	0.2498
1616	0.8432	0.2498
1617	0.8322	0.2431
1618	0.8322	0.2431
1619	0.8736	0.2283
1620	0.8736	0.2283
1621	0.9246	0.1994
1622	0.9246	0.1994
1623	0.9563	0.1986
1624	0.9563	0.1986
1625	0.9881	0.1978
1626	0.9881	0.1978
1627	1.0005	0.2252
1628	1.0005	0.2252
1629	1.0226	0.2386
1630	1.0226	0.2386
1631	1.0033	0.2667
1632	1.0033	0.2667
1633	1.0143	0.2734
1634	1.0143	0.2734
1635	1.0143	0.2734
1636	1.0143	0.2734
1637	1.024	0.2593
1638	1.024	0.2593
1639	1.024	0.2593
1640	1.024	0.2593
1641	1.024	0.2593
1642	1.024	0.2593
1643	1.024	0.2593
1644	1.024	0.2593
1645	1.0143	0.2734
1646	1.0143	0.2734
1647	1.024	0.2593
1648	1.024	0.2593
1649	1.0033	0.2667
1650	1.0033	0.2667
1651	0.9826	0.2742
1652	0.9826	0.2742
1653	0.9715	0.2675
1654	0.9715	0.2675
1655	0.9605	0.2608
1656	0.9605	0.2608
1657	0.9495	0.2542
1658	0.9495	0.2542
1659	0.9177	0.2549
1660	0.9177	0.2549
1661	0.897	0.2624
1662	0.897	0.2624
1663	0.886	0.2557
1664	0.886	0.2557
1665	0.8846	0.235
1666	0.8846	0.235
1667	0.8846	0.235
1668	0.8846	0.235
1669	0.926	0.2201
1670	0.926	0.2201
1671	0.9577	0.2193
1672	0.9577	0.2193
1673	0.9577	0.2193
1674	1.0102	0.2112
1675	1.0226	0.2386
1676	1.0226	0.2386
1677	1.0654	0.2445
1678	1.0654	0.2445
1679	1.0778	0.2719
1680	1.0778	0.2719
1681	1.0792	0.2926
1682	1.0792	0.2926
1683	1.0806	0.3133
1684	1.0806	0.3133
1685	1.0916	0.32
1686	1.0916	0.32
1687	1.0916	0.32
1688	1.0916	0.32
1689	1.0916	0.32
1690	1.0916	0.32
1691	1.1123	0.3126
1692	1.1123	0.3126
1693	1.1123	0.3126
1694	1.1123	0.3126
1695	1.133	0.3052
1696	1.133	0.3052
1697	1.1233	0.3192
1698	1.1233	0.3192
1699	1.1123	0.3126
1700	1.1123	0.3126
1701	1.0916	0.32
1702	1.0916	0.32
1703	1.0806	0.3133
1704	1.0806	0.3133
1705	1.0695	0.3067
1706	1.0585	0.3
1707	1.0585	0.3
1708	1.0585	0.3
1709	1.0267	0.3008
1710	1.0267	0.3008
1711	1.0267	0.3008
1712	1.0047	0.2875
1713	1.0047	0.2875
1714	0.9729	0.2882
1715	0.9412	0.289
1716	0.9412	0.289
1717	0.9094	0.2898
1718	0.9094	0.2898
1719	0.9094	0.2898
1720	0.9191	0.2757
1721	0.9605	0.2608
1722	0.9605	0.2608
1723	1.0019	0.246
1724	1.0019	0.246
1725	1.0019	0.246
1726	1.0019	0.246
1727	1.0543	0.2378
1728	1.0764	0.2511
1729	1.0985	0.2644
1730	1.1316	0.2844
1731	1.1316	0.2844
1732	1.1316	0.2844
1733	1.1219	0.2985
1734	1.1219	0.2985
1735	1.133	0.3052
1736	1.133	0.3052
1737	1.133	0.3052
1738	1.133	0.3052
1739	1.133	0.3052
1740	1.133	0.3052
1741	1.133	0.3052
1742	1.133	0.3052
1743	1.144	0.3118
1744	1.144	0.3118
1745	1.144	0.3118
1746	1.144	0.3118
1747	1.144	0.3118
1748	1.144	0.3118
1749	1.144	0.3118
1750	1.144	0.3118
1751	1.144	0.3118
1752	1.1233	0.3192
1753	1.1123	0.3126
1754	1.1013	0.3059
1755	1.0902	0.2993
1756	1.0695	0.3067
1757	1.0695	0.3067
1758	1.0695	0.3067
1759	1.0585	0.3
1760	1.0267	0.3008
1761	1.0267	0.3008
1762	0.995	0.3016
1763	0.995	0.3016
1764	0.995	0.3016
1765	0.9936	0.2808
1766	0.9936	0.2808
1767	0.9619	0.2816
1768	0.9619	0.2816
1769	0.9619	0.2816
1770	1.024	0.2593
1771	1.024	0.2593
1772	1.024	0.2593
1773	1.0764	0.2511
1774	1.0764	0.2511
1775	1.0764	0.2511
1776	1.0985	0.2644
1777	1.1413	0.2703
1778	1.1413	0.2703
1779	1.1744	0.2903
1780	1.1744	0.2903
1781	1.1868	0.3177
1782	1.1868	0.3177
1783	1.1868	0.3177
1784	1.1868	0.3177
1785	1.2089	0.331
1786	1.2103	0.3518
1787	1.2213	0.3584
1788	1.2213	0.3584
1789	1.2213	0.3584
1790	1.231	0.3444
1791	1.2213	0.3584
1792	1.2213	0.3584
1793	1.242	0.351
1794	1.242	0.351
1795	1.242	0.351
1796	1.242	0.351
1797	1.253	0.3577
1798	1.253	0.3577
1799	1.253	0.3577
1800	1.253	0.3577
1801	1.242	0.351
1802	1.242	0.351
1803	1.242	0.351
1804	1.2213	0.3584
1805	1.2006	0.3659
1806	1.1896	0.3592
1807	1.1896	0.3592
1808	1.1896	0.3592
1809	1.1578	0.36
1810	1.1578	0.36
1811	1.1578	0.36
1812	1.1565	0.3392
1813	1.104	0.3474
1814	1.104	0.3474
1815	1.0723	0.3482
1816	1.0502	0.3348
1817	1.0502	0.3348
1818	1.0502	0.3348
1819	1.0695	0.3067
1820	1.0695	0.3067
1821	1.0902	0.2993
1822	1.0902	0.2993
1823	1.1316	0.2844
1824	1.1426	0.2911
1825	1.1426	0.2911
1826	1.1951	0.2829
1827	1.1951	0.2829
1828	1.1951	0.2829
1829	1.2282	0.3029
1830	1.2282	0.3029
1831	1.2406	0.3303
1832	1.2406	0.3303
1833	1.2627	0.3436
1834	1.2627	0.3436
1835	1.2641	0.3643
1836	1.2641	0.3643
1837	1.2544	0.3784
1838	1.2544	0.3784
1839	1.2544	0.3784
1840	1.2544	0.3784
1841	1.2434	0.3718
1842	1.2434	0.3718
1843	1.2434	0.3718
1844	1.2641	0.3643
1845	1.2641	0.3643
1846	1.2641	0.3643
1847	1.2544	0.3784
1848	1.2544	0.3784
1849	1.2544	0.3784
1850	1.2544	0.3784
1851	1.2641	0.3643
1852	1.2641	0.3643
1853	1.2641	0.3643
1854	1.2324	0.3651
1855	1.2324	0.3651
1856	1.2324	0.3651
1857	1.2213	0.3584
1858	1.1896	0.3592
1859	1.1785	0.3525
1860	1.1785	0.3525
1861	1.1261	0.3607
1862	1.1261	0.3607
1863	1.1247	0.34
1864	1.1247	0.34
1865	1.1026	0.3267
1866	1.1026	0.3267
1867	1.0502	0.3348
1868	1.0502	0.3348
1869	1.0281	0.3215
1870	1.0281	0.3215
1871	1.0281	0.3215
1872	1.0281	0.3215
1873	1.0695	0.3067
1874	1.0695	0.3067
1875	1.0695	0.3067
1876	1.1316	0.2844
1877	1.1537	0.2977
1878	1.1537	0.2977
1879	1.1965	0.3036
1880	1.1965	0.3036
1881	1.2296	0.3236
1882	1.2296	0.3236
1883	1.2627	0.3436
1884	1.2627	0.3436
1885	1.2627	0.3436
1886	1.2751	0.371
1887	1.2655	0.3851
1888	1.2655	0.3851
1889	1.2655	0.3851
1890	1.2862	0.3776
1891	1.2655	0.3851
1892	1.2655	0.3851
1893	1.2765	0.3917
1894	1.2765	0.3917
1895	1.2765	0.3917
1896	1.2765	0.3917
1897	1.2765	0.3917
1898	1.2972	0.3843
1899	1.2876	0.3984
1900	1.2876	0.3984
1901	1.2876	0.3984
1902	1.2876	0.3984
1903	1.2876	0.3984
1904	1.2876	0.3984
1905	1.2765	0.3917
1906	1.2765	0.3917
1907	1.2448	0.3925
1908	1.2448	0.3925
1909	1.2337	0.3858
1910	1.2337	0.3858
1911	1.2227	0.3792
1912	1.191	0.3799
1913	1.191	0.3799
1914	1.191	0.3799
1915	1.1592	0.3807
1916	1.1371	0.3674
1917	1.1371	0.3674
1918	1.1054	0.3681
1919	1.1054	0.3681
1920	1.1054	0.3681
1921	1.0833	0.3548
1922	1.0833	0.3548
1923	1.1344	0.3259
1924	1.1344	0.3259
1925	1.1661	0.3251
1926	1.1661	0.3251
1927	1.2075	0.3103
1928	1.2075	0.3103
1929	1.2075	0.3103
1930	1.2296	0.3236
1931	1.2834	0.3362
1932	1.2834	0.3362
1933	1.2862	0.3776
1934	1.2862	0.3776
1935	1.3083	0.391
1936	1.3083	0.391
1937	1.3096	0.4117
1938	1.3096	0.4117
1939	1.3207	0.4184
1940	1.3207	0.4184
1941	1.3096	0.4117
1942	1.3096	0.4117
1943	1.3193	0.3976
1944	1.3193	0.3976
1945	1.3193	0.3976
1946	1.3193	0.3976
1947	1.3096	0.4117
1948	1.3096	0.4117
1949	1.3	0.4258
1950	1.3	0.4258
1951	1.3096	0.4117
1952	1.3096	0.4117
1953	1.3096	0.4117
1954	1.2986	0.4051
1955	1.2876	0.3984
1956	1.2876	0.3984
1957	1.2558	0.3992
1958	1.2558	0.3992
1959	1.2558	0.3992
1960	1.2558	0.3992
1961	1.2241	0.3999
1962	1.202	0.3866
1963	1.1799	0.3733
1964	1.1799	0.3733
1965	1.1482	0.374
1966	1.1482	0.374
1967	1.1482	0.374
1968	1.1261	0.3607
1969	1.0833	0.3548
1970	1.0833	0.3548
1971	1.0612	0.3415
1972	1.0612	0.3415
1973	1.0502	0.3348
1974	1.0502	0.3348
1975	1.0502	0.3348
1976	1.0502	0.3348
1977	1.0916	0.32
1978	1.0916	0.32
1979	1.1233	0.3192
1980	1.1233	0.3192
1981	1.1233	0.3192
1982	1.1661	0.3251
1983	1.1992	0.3451
1984	1.1992	0.3451
1985	1.1992	0.3451
1986	1.2213	0.3584
1987	1.2337	0.3858
1988	1.2337	0.3858
1989	1.2448	0.3925
1990	1.2448	0.3925
1991	1.2351	0.4066
1992	1.2351	0.4066
1993	1.2558	0.3992
1994	1.2558	0.3992
1995	1.2558	0.3992
1996	1.2462	0.4132
1997	1.2669	0.4058
1998	1.2669	0.4058
1999	1.2669	0.4058
2000	1.2669	0.4058
2001	1.2779	0.4125
2002	1.2779	0.4125
2003	1.2779	0.4125
2004	1.2779	0.4125
2005	1.2779	0.4125
2006	1.2779	0.4125
2007	1.2669	0.4058
2008	1.2669	0.4058
2009	1.2669	0.4058
2010	1.2255	0.4207
2011	1.2144	0.414
2012	1.2144	0.414
2013	1.2144	0.414
2014	1.2144	0.414
2015	1.2034	0.4073
2016	1.1717	0.4081
2017	1.1496	0.3948
2018	1.1496	0.3948
2019	1.1496	0.3948
2020	1.1385	0.3881
2021	1.1482	0.374
2022	1.1482	0.374
2023	1.1799	0.3733
2024	1.1799	0.3733
2025	1.2213	0.3584
2026	1.2213	0.3584
2027	1.2213	0.3584
2028	1.2641	0.3643
2029	1.2765	0.3917
2030	1.2765	0.3917
2031	1.2765	0.3917
2032	1.3207	0.4184
2033	1.3207	0.4184
2034	1.3635	0.4243
2035	1.3635	0.4243
2036	1.3648	0.445
2037	1.3662	0.4657
2038	1.3662	0.4657
2039	1.3662	0.4657
2040	1.3662	0.4657
2041	1.3662	0.4657
2042	1.3662	0.4657
2043	1.3662	0.4657
2044	1.3662	0.4657
2045	1.3869	0.4583
2046	1.3869	0.4583
2047	1.3773	0.4724
2048	1.3773	0.4724
2049	1.3676	0.4865
[truncated: 39,951 more rows]
