# Supplementary material for: Gender-Related Effect in Oxygenation Dynamics by Using Far-Infrared Intervention with Near-Infrared Spectroscopy Measurement: A Gender Differences Controlled Trial
Source: PLoS One. 2015 Nov 10;10(11):e0135166. doi: 10.1371/journal.pone.0135166 (PMC4640828; doi:10.1371/journal.pone.0135166)
Supplement: S12 File — (XLSX) [file pone.0135166.s012.xlsx]

## Sheet: 工作表1
50	-0.1131	0.0512
51	-0.1131	0.0512
52	-0.1131	0.0512
53	-0.1131	0.0512
54	-0.1131	0.0512
55	-0.1131	0.0512
56	-0.1131	0.0512
57	-0.1131	0.0512
58	-0.1035	0.0371
59	-0.1035	0.0371
60	-0.1242	0.0446
61	-0.1242	0.0446
62	-0.1242	0.0446
63	-0.1449	0.052
64	-0.1449	0.052
65	-0.1449	0.052
66	-0.1449	0.052
67	-0.1449	0.052
68	-0.1559	0.0453
69	-0.1559	0.0453
70	-0.167	0.0387
71	-0.167	0.0387
72	-0.178	0.032
73	-0.178	0.032
74	-0.178	0.032
75	-0.178	0.032
76	-0.178	0.032
77	-0.1987	0.0394
78	-0.2208	0.0261
79	-0.2208	0.0261
80	-0.2318	0.0194
81	-0.2318	0.0194
82	-0.2318	0.0194
83	-0.2125	-0.0087
84	-0.1711	-0.0236
85	-0.1711	-0.0236
86	-0.1283	-0.0177
87	-0.1283	-0.0177
88	-0.0759	-0.0259
89	-0.0759	-0.0259
90	-0.0538	-0.0125
91	-0.0538	-0.0125
92	-0.0428	-0.0059
93	-0.0428	-0.0059
94	-0.0317	0.0008
95	-0.0317	0.0008
96	-0.0317	0.0008
97	-0.0317	0.0008
98	-0.0317	0.0008
99	-0.011	-0.0066
100	-0.011	-0.0066
101	-0.011	-0.0066
102	-0.011	-0.0066
103	-0.011	-0.0066
104	0.0096	-0.0141
105	0.0096	-0.0141
106	0	0
107	0	0
108	0	0
109	0	0
110	0.0207	-0.0074
111	0.0207	-0.0074
112	0.0207	-0.0074
113	0.011	0.0067
114	0	0
115	0	0
116	0	0
117	0	0
118	0	0
119	0	0
120	-0.0207	0.0074
121	-0.0207	0.0074
122	-0.0207	0.0074
123	-0.0207	0.0074
124	-0.0414	0.0149
125	-0.0414	0.0149
126	-0.0317	0.0008
127	-0.0317	0.0008
128	-0.0524	0.0082
129	-0.0524	0.0082
130	-0.0524	0.0082
131	-0.0731	0.0156
132	-0.0635	0.0015
133	-0.0635	0.0015
134	-0.0842	0.009
135	-0.0856	-0.0118
136	-0.0856	-0.0118
137	-0.0856	-0.0118
138	-0.0966	-0.0184
139	-0.0966	-0.0184
140	-0.0552	-0.0333
141	-0.0552	-0.0333
142	0.0083	-0.0348
143	0.0083	-0.0348
144	0.0607	-0.043
145	0.0607	-0.043
146	0.0924	-0.0438
147	0.0924	-0.0438
148	0.0938	-0.023
149	0.0938	-0.023
150	0.1145	-0.0304
151	0.1145	-0.0304
152	0.1145	-0.0304
153	0.1049	-0.0164
154	0.1049	-0.0164
155	0.1049	-0.0164
156	0.1049	-0.0164
157	0.1049	-0.0164
158	0.1159	-0.0097
159	0.1159	-0.0097
160	0.1269	-0.003
161	0.1269	-0.003
162	0.1269	-0.003
163	0.1476	-0.0105
164	0.1476	-0.0105
165	0.1476	-0.0105
166	0.1476	-0.0105
167	0.1476	-0.0105
168	0.1476	-0.0105
169	0.1476	-0.0105
170	0.1476	-0.0105
171	0.1476	-0.0105
172	0.1476	-0.0105
173	0.1476	-0.0105
174	0.1269	-0.003
175	0.1269	-0.003
176	0.1062	0.0044
177	0.1062	0.0044
178	0.1159	-0.0097
179	0.1159	-0.0097
180	0.0952	-0.0023
181	0.0842	-0.0089
182	0.0842	-0.0089
183	0.0842	-0.0089
184	0.0635	-0.0015
185	0.0635	-0.0015
186	0.0524	-0.0082
187	0.0317	-0.0007
188	0.0317	-0.0007
189	0.0317	-0.0007
190	0.0303	-0.0215
191	0.0193	-0.0281
192	0.0193	-0.0281
193	0.0193	-0.0281
194	0.0386	-0.0563
195	0.0386	-0.0563
196	0.091	-0.0645
197	0.091	-0.0645
198	0.1545	-0.066
199	0.1545	-0.066
200	0.1973	-0.0601
201	0.229	-0.0609
202	0.229	-0.0609
203	0.229	-0.0609
204	0.2401	-0.0542
205	0.2401	-0.0542
206	0.2401	-0.0542
207	0.2401	-0.0542
208	0.2304	-0.0401
209	0.2304	-0.0401
210	0.2304	-0.0401
211	0.2304	-0.0401
212	0.2511	-0.0476
213	0.2511	-0.0476
214	0.2718	-0.055
215	0.2718	-0.055
216	0.2622	-0.0409
217	0.2622	-0.0409
218	0.2829	-0.0483
219	0.2829	-0.0483
220	0.2829	-0.0483
221	0.2829	-0.0483
222	0.2622	-0.0409
223	0.2622	-0.0409
224	0.2622	-0.0409
225	0.2622	-0.0409
226	0.2622	-0.0409
227	0.2622	-0.0409
228	0.2622	-0.0409
229	0.2622	-0.0409
230	0.2415	-0.0335
231	0.2415	-0.0335
232	0.2511	-0.0476
233	0.2511	-0.0476
234	0.2304	-0.0401
235	0.2304	-0.0401
236	0.2194	-0.0468
237	0.2194	-0.0468
238	0.2194	-0.0468
239	0.2194	-0.0468
240	0.1987	-0.0394
241	0.1987	-0.0394
242	0.1876	-0.046
243	0.1876	-0.046
244	0.1766	-0.0527
245	0.1766	-0.0527
246	0.1449	-0.0519
247	0.1449	-0.0519
248	0.1642	-0.0801
249	0.1642	-0.0801
250	0.1642	-0.0801
251	0.1945	-0.1016
252	0.258	-0.1031
253	0.258	-0.1031
254	0.258	-0.1031
255	0.3215	-0.1047
256	0.3739	-0.1128
257	0.3739	-0.1128
258	0.3753	-0.0921
259	0.3753	-0.0921
260	0.3863	-0.0854
261	0.3863	-0.0854
262	0.3863	-0.0854
263	0.3863	-0.0854
264	0.3974	-0.0788
265	0.3974	-0.0788
266	0.3974	-0.0788
267	0.3974	-0.0788
268	0.3974	-0.0788
269	0.4084	-0.0721
270	0.4084	-0.0721
271	0.4084	-0.0721
272	0.4291	-0.0795
273	0.4401	-0.0729
274	0.4401	-0.0729
275	0.4401	-0.0729
276	0.4401	-0.0729
277	0.4401	-0.0729
278	0.4401	-0.0729
279	0.4401	-0.0729
280	0.4401	-0.0729
281	0.4401	-0.0729
282	0.4401	-0.0729
283	0.4291	-0.0795
284	0.4291	-0.0795
285	0.4291	-0.0795
286	0.4291	-0.0795
287	0.4084	-0.0721
288	0.4084	-0.0721
289	0.4084	-0.0721
290	0.3974	-0.0788
291	0.3974	-0.0788
292	0.3863	-0.0854
293	0.3863	-0.0854
294	0.3753	-0.0921
295	0.3753	-0.0921
296	0.3642	-0.0988
297	0.3532	-0.1054
298	0.3532	-0.1054
299	0.3532	-0.1054
300	0.3422	-0.1121
301	0.3422	-0.1121
302	0.3422	-0.1121
303	0.3422	-0.1121
304	0.3311	-0.1187
305	0.2994	-0.118
306	0.3297	-0.1395
307	0.3297	-0.1395
308	0.3711	-0.1543
309	0.3711	-0.1543
310	0.4346	-0.1559
311	0.4346	-0.1559
312	0.487	-0.164
313	0.487	-0.164
314	0.5091	-0.1507
315	0.5091	-0.1507
316	0.5202	-0.1441
317	0.5202	-0.1441
318	0.5202	-0.1441
319	0.5202	-0.1441
320	0.5312	-0.1374
321	0.5312	-0.1374
322	0.5312	-0.1374
323	0.5519	-0.1448
324	0.5519	-0.1448
325	0.5519	-0.1448
326	0.5629	-0.1382
327	0.5629	-0.1382
328	0.5629	-0.1382
329	0.5629	-0.1382
330	0.5629	-0.1382
331	0.5629	-0.1382
332	0.5629	-0.1382
333	0.5836	-0.1456
334	0.5629	-0.1382
335	0.5629	-0.1382
336	0.5629	-0.1382
337	0.5629	-0.1382
338	0.5422	-0.1307
339	0.5422	-0.1307
340	0.5519	-0.1448
341	0.5519	-0.1448
342	0.5312	-0.1374
343	0.5312	-0.1374
344	0.5105	-0.13
345	0.5105	-0.13
346	0.5202	-0.1441
347	0.5202	-0.1441
348	0.4995	-0.1366
349	0.4995	-0.1366
350	0.4884	-0.1433
351	0.4884	-0.1433
352	0.4774	-0.15
353	0.4774	-0.15
354	0.4567	-0.1425
355	0.4567	-0.1425
356	0.4456	-0.1492
357	0.4456	-0.1492
358	0.4456	-0.1492
359	0.4456	-0.1492
360	0.4139	-0.1484
361	0.4139	-0.1484
362	0.4029	-0.1551
363	0.4029	-0.1551
364	0.4015	-0.1758
365	0.4525	-0.2048
366	0.4525	-0.2048
367	0.4525	-0.2048
368	0.4953	-0.1989
369	0.4953	-0.1989
370	0.4953	-0.1989
371	0.5477	-0.207
372	0.5905	-0.2012
373	0.5905	-0.2012
374	0.6016	-0.1945
375	0.6016	-0.1945
376	0.5919	-0.1804
377	0.5919	-0.1804
378	0.5919	-0.1804
379	0.5919	-0.1804
380	0.5919	-0.1804
381	0.5919	-0.1804
382	0.5919	-0.1804
383	0.5919	-0.1804
384	0.5919	-0.1804
385	0.6126	-0.1878
386	0.6029	-0.1738
387	0.6029	-0.1738
388	0.6029	-0.1738
389	0.6029	-0.1738
390	0.6236	-0.1812
391	0.6236	-0.1812
392	0.6029	-0.1738
393	0.6029	-0.1738
394	0.6029	-0.1738
395	0.6029	-0.1738
396	0.6029	-0.1738
397	0.6029	-0.1738
398	0.5822	-0.1663
399	0.5822	-0.1663
400	0.5712	-0.173
401	0.5712	-0.173
402	0.5602	-0.1796
403	0.5602	-0.1796
404	0.5395	-0.1722
405	0.5395	-0.1722
406	0.5491	-0.1863
407	0.5491	-0.1863
408	0.5381	-0.193
409	0.5381	-0.193
410	0.5381	-0.193
411	0.527	-0.1996
412	0.4953	-0.1989
413	0.4953	-0.1989
414	0.4843	-0.2055
415	0.4843	-0.2055
416	0.4732	-0.2122
417	0.4732	-0.2122
418	0.4622	-0.2188
419	0.4622	-0.2188
420	0.4511	-0.2255
421	0.4511	-0.2255
422	0.4511	-0.2255
423	0.4511	-0.2255
424	0.4511	-0.2255
425	0.4608	-0.2396
426	0.5229	-0.2618
427	0.5657	-0.256
428	0.5974	-0.2567
429	0.5974	-0.2567
430	0.5974	-0.2567
431	0.5974	-0.2567
432	0.6084	-0.2501
433	0.6084	-0.2501
434	0.6084	-0.2501
435	0.6084	-0.2501
436	0.5877	-0.2426
437	0.5877	-0.2426
438	0.5877	-0.2426
439	0.5877	-0.2426
440	0.6084	-0.2501
441	0.6084	-0.2501
442	0.6084	-0.2501
443	0.6084	-0.2501
444	0.6084	-0.2501
445	0.6084	-0.2501
446	0.6084	-0.2501
447	0.6084	-0.2501
448	0.6181	-0.2641
449	0.6181	-0.2641
450	0.5974	-0.2567
451	0.5974	-0.2567
452	0.5864	-0.2634
453	0.5864	-0.2634
454	0.5864	-0.2634
455	0.5864	-0.2634
456	0.5864	-0.2634
457	0.5753	-0.27
458	0.5546	-0.2626
459	0.5546	-0.2626
460	0.5436	-0.2693
461	0.5436	-0.2693
462	0.5436	-0.2693
463	0.5436	-0.2693
464	0.5229	-0.2618
465	0.5118	-0.2685
466	0.5118	-0.2685
467	0.5008	-0.2752
468	0.4898	-0.2818
469	0.4898	-0.2818
470	0.4787	-0.2885
471	0.4787	-0.2885
472	0.4677	-0.2951
473	0.4677	-0.2951
474	0.4677	-0.2951
475	0.447	-0.2877
476	0.4249	-0.301
477	0.4249	-0.301
478	0.4235	-0.3218
479	0.4235	-0.3218
480	0.4221	-0.3425
481	0.4221	-0.3425
482	0.4221	-0.3425
483	0.4635	-0.3574
484	0.5367	-0.373
485	0.5367	-0.373
486	0.5587	-0.3597
487	0.5587	-0.3597
488	0.5587	-0.3597
489	0.5808	-0.3463
490	0.6015	-0.3538
491	0.6015	-0.3538
492	0.5919	-0.3397
493	0.5919	-0.3397
494	0.5919	-0.3397
495	0.5919	-0.3397
496	0.5919	-0.3397
497	0.5919	-0.3397
498	0.5919	-0.3397
499	0.5919	-0.3397
500	0.6126	-0.3471
501	0.6126	-0.3471
502	0.6126	-0.3471
503	0.6126	-0.3471
504	0.6029	-0.333
505	0.6029	-0.333
506	0.6029	-0.333
507	0.6029	-0.333
508	0.5822	-0.3256
509	0.5919	-0.3397
510	0.5919	-0.3397
511	0.5919	-0.3397
512	0.5919	-0.3397
513	0.5712	-0.3323
514	0.5808	-0.3463
515	0.5808	-0.3463
516	0.5601	-0.3389
517	0.5601	-0.3389
518	0.5394	-0.3315
519	0.5394	-0.3315
520	0.5394	-0.3315
521	0.5284	-0.3382
522	0.538	-0.3522
523	0.538	-0.3522
524	0.5173	-0.3448
525	0.5173	-0.3448
526	0.5173	-0.3448
527	0.5173	-0.3448
528	0.5063	-0.3515
529	0.4953	-0.3581
530	0.4953	-0.3581
531	0.4842	-0.3648
532	0.4635	-0.3574
533	0.4635	-0.3574
534	0.4318	-0.3566
535	0.4318	-0.3566
536	0.4318	-0.3566
537	0.4304	-0.3773
538	0.429	-0.3981
539	0.429	-0.3981
540	0.429	-0.3981
541	0.4704	-0.4129
542	0.5435	-0.4285
543	0.5435	-0.4285
544	0.5435	-0.4285
545	0.5863	-0.4226
546	0.6084	-0.4093
547	0.6084	-0.4093
548	0.6194	-0.4027
549	0.6401	-0.4101
550	0.6401	-0.4101
551	0.6401	-0.4101
552	0.6305	-0.396
553	0.6305	-0.396
554	0.6305	-0.396
555	0.6208	-0.3819
556	0.6415	-0.3893
557	0.6415	-0.3893
558	0.6415	-0.3893
559	0.6415	-0.3893
560	0.6526	-0.3827
561	0.6526	-0.3827
562	0.6526	-0.3827
563	0.6526	-0.3827
564	0.6429	-0.3686
565	0.6429	-0.3686
566	0.6429	-0.3686
567	0.6429	-0.3686
568	0.6429	-0.3686
569	0.6429	-0.3686
570	0.6429	-0.3686
571	0.6429	-0.3686
572	0.6222	-0.3612
573	0.6222	-0.3612
574	0.6222	-0.3612
575	0.6222	-0.3612
576	0.6015	-0.3538
577	0.6015	-0.3538
578	0.5905	-0.3604
579	0.5905	-0.3604
580	0.5905	-0.3604
581	0.5905	-0.3604
582	0.5905	-0.3604
583	0.5794	-0.3671
584	0.5587	-0.3597
585	0.5587	-0.3597
586	0.5684	-0.3737
587	0.5684	-0.3737
588	0.5573	-0.3804
589	0.5573	-0.3804
590	0.5367	-0.373
591	0.5367	-0.373
592	0.5256	-0.3796
593	0.5256	-0.3796
594	0.5035	-0.393
595	0.5035	-0.393
596	0.5132	-0.407
597	0.5132	-0.407
598	0.5132	-0.407
599	0.5753	-0.4293
600	0.6277	-0.4375
601	0.6277	-0.4375
602	0.6705	-0.4316
603	0.6705	-0.4316
604	0.6719	-0.4109
605	0.6719	-0.4109
606	0.6829	-0.4042
607	0.6829	-0.4042
608	0.6939	-0.3975
609	0.6939	-0.3975
610	0.6939	-0.3975
611	0.6939	-0.3975
612	0.6939	-0.3975
613	0.7036	-0.4116
614	0.7036	-0.4116
615	0.6939	-0.3975
616	0.6939	-0.3975
617	0.6939	-0.3975
618	0.705	-0.3909
619	0.705	-0.3909
620	0.705	-0.3909
621	0.705	-0.3909
622	0.705	-0.3909
623	0.705	-0.3909
624	0.705	-0.3909
625	0.705	-0.3909
626	0.705	-0.3909
627	0.705	-0.3909
628	0.6843	-0.3835
629	0.6843	-0.3835
630	0.6843	-0.3835
631	0.6939	-0.3975
632	0.6829	-0.4042
633	0.6829	-0.4042
634	0.6622	-0.3968
635	0.6622	-0.3968
636	0.6622	-0.3968
637	0.6622	-0.3968
638	0.6512	-0.4034
639	0.6512	-0.4034
640	0.6512	-0.4034
641	0.6401	-0.4101
642	0.6194	-0.4027
643	0.6194	-0.4027
644	0.6084	-0.4093
645	0.6084	-0.4093
646	0.5877	-0.4019
647	0.5877	-0.4019
648	0.5767	-0.4086
649	0.5767	-0.4086
650	0.5656	-0.4152
651	0.5656	-0.4152
652	0.5642	-0.436
653	0.5642	-0.436
654	0.5642	-0.436
655	0.5849	-0.4434
656	0.6581	-0.459
657	0.6581	-0.459
658	0.7215	-0.4605
659	0.7215	-0.4605
660	0.7533	-0.4613
661	0.7533	-0.4613
662	0.7643	-0.4546
663	0.7643	-0.4546
664	0.7753	-0.448
665	0.7753	-0.448
666	0.7657	-0.4339
667	0.7657	-0.4339
668	0.7864	-0.4413
669	0.7864	-0.4413
670	0.7864	-0.4413
671	0.7864	-0.4413
672	0.8071	-0.4487
673	0.8071	-0.4487
674	0.7974	-0.4346
675	0.7974	-0.4346
676	0.8085	-0.428
677	0.8085	-0.428
678	0.8085	-0.428
679	0.8085	-0.428
680	0.8085	-0.428
681	0.8085	-0.428
682	0.8085	-0.428
683	0.8085	-0.428
684	0.7878	-0.4206
685	0.7878	-0.4206
686	0.7878	-0.4206
687	0.7878	-0.4206
688	0.7878	-0.4206
689	0.7767	-0.4272
690	0.7864	-0.4413
691	0.7864	-0.4413
692	0.7864	-0.4413
693	0.7657	-0.4339
694	0.745	-0.4265
695	0.745	-0.4265
696	0.734	-0.4331
697	0.734	-0.4331
698	0.7133	-0.4257
699	0.7133	-0.4257
700	0.7022	-0.4324
701	0.7022	-0.4324
702	0.6912	-0.439
703	0.6912	-0.439
704	0.6801	-0.4457
705	0.6801	-0.4457
706	0.6691	-0.4523
707	0.6691	-0.4523
708	0.6691	-0.4523
709	0.6581	-0.459
710	0.647	-0.4657
711	0.647	-0.4657
712	0.6774	-0.4872
713	0.6774	-0.4872
714	0.6774	-0.4872
715	0.7505	-0.5028
716	0.7933	-0.4969
717	0.7933	-0.4969
718	0.836	-0.491
719	0.8471	-0.4843
720	0.8471	-0.4843
721	0.8471	-0.4843
722	0.8471	-0.4843
723	0.8678	-0.4917
724	0.8581	-0.4777
725	0.8581	-0.4777
726	0.8485	-0.4636
727	0.8485	-0.4636
728	0.8692	-0.471
729	0.8692	-0.471
730	0.8692	-0.471
731	0.8692	-0.471
732	0.8692	-0.471
733	0.8802	-0.4643
734	0.8802	-0.4643
735	0.8802	-0.4643
736	0.8802	-0.4643
737	0.8802	-0.4643
738	0.8899	-0.4784
739	0.8899	-0.4784
740	0.8802	-0.4643
741	0.8802	-0.4643
742	0.8595	-0.4569
743	0.8595	-0.4569
744	0.8692	-0.471
745	0.8692	-0.471
746	0.8485	-0.4636
747	0.8485	-0.4636
748	0.8581	-0.4777
749	0.8581	-0.4777
750	0.8581	-0.4777
751	0.8374	-0.4702
752	0.8167	-0.4628
753	0.8167	-0.4628
754	0.8167	-0.4628
755	0.8057	-0.4695
756	0.8057	-0.4695
757	0.8057	-0.4695
758	0.7947	-0.4761
759	0.7947	-0.4761
760	0.7533	-0.4613
761	0.7533	-0.4613
762	0.7629	-0.4754
763	0.7629	-0.4754
764	0.7422	-0.4679
765	0.7201	-0.4813
766	0.7201	-0.4813
767	0.7201	-0.4813
768	0.7395	-0.5094
769	0.7395	-0.5094
770	0.7808	-0.5243
771	0.7808	-0.5243
772	0.8333	-0.5325
773	0.8333	-0.5325
774	0.8761	-0.5266
775	0.8761	-0.5266
776	0.8774	-0.5058
777	0.8774	-0.5058
778	0.8774	-0.5058
779	0.8981	-0.5132
780	0.8885	-0.4992
781	0.8885	-0.4992
782	0.8885	-0.4992
783	0.8788	-0.4851
784	0.8995	-0.4925
785	0.8995	-0.4925
786	0.8995	-0.4925
787	0.8995	-0.4925
788	0.8995	-0.4925
789	0.8995	-0.4925
790	0.8995	-0.4925
791	0.9202	-0.4999
792	0.8995	-0.4925
793	0.8995	-0.4925
794	0.8995	-0.4925
795	0.8995	-0.4925
796	0.8995	-0.4925
797	0.8995	-0.4925
798	0.8995	-0.4925
799	0.8995	-0.4925
800	0.8995	-0.4925
801	0.8788	-0.4851
802	0.8885	-0.4992
803	0.8885	-0.4992
804	0.8678	-0.4917
805	0.8678	-0.4917
806	0.8567	-0.4984
807	0.8567	-0.4984
808	0.836	-0.491
809	0.836	-0.491
810	0.836	-0.491
811	0.8154	-0.4836
812	0.8043	-0.4902
813	0.8043	-0.4902
814	0.8043	-0.4902
815	0.8043	-0.4902
816	0.7933	-0.4969
817	0.7822	-0.5035
818	0.7712	-0.5102
819	0.7712	-0.5102
820	0.7601	-0.5168
821	0.7601	-0.5168
822	0.7588	-0.5376
823	0.7588	-0.5376
824	0.7477	-0.5442
825	0.7477	-0.5442
826	0.8098	-0.5665
827	0.8098	-0.5665
828	0.8526	-0.5606
829	0.8526	-0.5606
830	0.8843	-0.5614
831	0.8843	-0.5614
832	0.8843	-0.5614
833	0.8954	-0.5547
834	0.8857	-0.5406
835	0.8857	-0.5406
836	0.8857	-0.5406
837	0.8857	-0.5406
838	0.8954	-0.5547
839	0.8954	-0.5547
840	0.8954	-0.5547
841	0.8954	-0.5547
842	0.8954	-0.5547
843	0.8954	-0.5547
844	0.8954	-0.5547
845	0.8954	-0.5547
846	0.8857	-0.5406
847	0.8857	-0.5406
848	0.8857	-0.5406
849	0.8857	-0.5406
850	0.8857	-0.5406
851	0.8857	-0.5406
852	0.8747	-0.5473
853	0.8747	-0.5473
854	0.8747	-0.5473
855	0.8747	-0.5473
856	0.8636	-0.554
857	0.8636	-0.554
858	0.8429	-0.5465
859	0.8429	-0.5465
860	0.8429	-0.5465
861	0.8319	-0.5532
862	0.8208	-0.5599
863	0.8208	-0.5599
864	0.8208	-0.5599
865	0.8002	-0.5524
866	0.8098	-0.5665
867	0.8098	-0.5665
868	0.7891	-0.5591
869	0.7891	-0.5591
870	0.7891	-0.5591
871	0.7574	-0.5583
872	0.7767	-0.5865
873	0.7767	-0.5865
874	0.7767	-0.5865
875	0.7974	-0.5939
876	0.8388	-0.6088
877	0.8388	-0.6088
878	0.8388	-0.6088
879	0.8815	-0.6029
880	0.9022	-0.6103
881	0.9022	-0.6103
882	0.9133	-0.6036
883	0.9133	-0.6036
884	0.9243	-0.597
885	0.9243	-0.597
886	0.9243	-0.597
887	0.9243	-0.597
888	0.9243	-0.597
889	0.9147	-0.5829
890	0.9243	-0.597
891	0.9243	-0.597
892	0.9243	-0.597
893	0.9243	-0.597
894	0.9243	-0.597
895	0.9243	-0.597
896	0.9243	-0.597
897	0.9243	-0.597
898	0.9354	-0.5903
899	0.9354	-0.5903
900	0.9147	-0.5829
901	0.9147	-0.5829
902	0.9147	-0.5829
903	0.9147	-0.5829
904	0.9147	-0.5829
905	0.9147	-0.5829
906	0.9036	-0.5895
907	0.9036	-0.5895
908	0.8829	-0.5821
909	0.8829	-0.5821
910	0.8829	-0.5821
911	0.8829	-0.5821
912	0.8719	-0.5888
913	0.8719	-0.5888
914	0.8719	-0.5888
915	0.8815	-0.6029
916	0.9119	-0.6244
917	0.9119	-0.6244
918	0.9436	-0.6251
919	0.9436	-0.6251
920	0.9436	-0.6251
921	0.9754	-0.6259
922	0.9864	-0.6192
923	0.9864	-0.6192
924	0.9864	-0.6192
925	0.9975	-0.6126
926	1.0182	-0.62
927	1.0182	-0.62
928	1.0085	-0.6059
929	1.0085	-0.6059
930	1.0085	-0.6059
931	1.0085	-0.6059
932	1.0085	-0.6059
933	1.0085	-0.6059
934	1.0195	-0.5993
935	1.0195	-0.5993
936	1.0195	-0.5993
937	1.0195	-0.5993
938	1.0195	-0.5993
939	1.0195	-0.5993
940	1.0195	-0.5993
941	1.0195	-0.5993
942	1.0195	-0.5993
943	1.0085	-0.6059
944	1.0085	-0.6059
945	1.0085	-0.6059
946	0.9878	-0.5985
947	0.9878	-0.5985
948	0.9878	-0.5985
949	0.9878	-0.5985
950	0.9878	-0.5985
951	0.9768	-0.6052
952	0.945	-0.6044
953	0.945	-0.6044
954	0.9754	-0.6259
955	0.9754	-0.6259
956	0.9754	-0.6259
957	1.0071	-0.6267
958	1.0485	-0.6415
959	1.0485	-0.6415
960	1.0595	-0.6348
961	1.0595	-0.6348
962	1.0706	-0.6282
963	1.0706	-0.6282
964	1.0913	-0.6356
965	1.0913	-0.6356
966	1.0816	-0.6215
967	1.0816	-0.6215
968	1.0816	-0.6215
969	1.0816	-0.6215
970	1.0927	-0.6149
971	1.0927	-0.6149
972	1.0927	-0.6149
973	1.0927	-0.6149
974	1.0927	-0.6149
975	1.0927	-0.6149
976	1.0927	-0.6149
977	1.0927	-0.6149
978	1.0927	-0.6149
979	1.0927	-0.6149
980	1.0927	-0.6149
981	1.0927	-0.6149
982	1.0927	-0.6149
983	1.0927	-0.6149
984	1.0927	-0.6149
985	1.072	-0.6074
986	1.072	-0.6074
987	1.072	-0.6074
988	1.072	-0.6074
989	1.0609	-0.6141
990	1.0402	-0.6067
991	1.0402	-0.6067
992	1.0292	-0.6133
993	1.0292	-0.6133
994	1.0085	-0.6059
995	1.0085	-0.6059
996	1.0182	-0.62
997	1.0182	-0.62
998	1.0182	-0.62
999	1.0071	-0.6267
1000	0.9754	-0.6259
1001	0.9754	-0.6259
1002	0.9754	-0.6259
1003	0.985	-0.64
1004	1.0264	-0.6548
1005	1.0264	-0.6548
1006	1.0582	-0.6556
1007	1.0582	-0.6556
1008	1.0899	-0.6563
1009	1.0899	-0.6563
1010	1.1106	-0.6638
1011	1.1106	-0.6638
1012	1.1009	-0.6497
1013	1.1009	-0.6497
1014	1.1009	-0.6497
1015	1.1009	-0.6497
1016	1.1009	-0.6497
1017	1.1009	-0.6497
1018	1.1216	-0.6571
1019	1.1216	-0.6571
1020	1.1216	-0.6571
1021	1.1216	-0.6571
1022	1.123	-0.6364
1023	1.123	-0.6364
1024	1.123	-0.6364
1025	1.123	-0.6364
1026	1.123	-0.6364
1027	1.123	-0.6364
1028	1.123	-0.6364
1029	1.123	-0.6364
1030	1.123	-0.6364
1031	1.123	-0.6364
1032	1.1134	-0.6223
1033	1.1134	-0.6223
1034	1.1023	-0.6289
1035	1.1023	-0.6289
1036	1.1023	-0.6289
1037	1.1023	-0.6289
1038	1.1023	-0.6289
1039	1.0816	-0.6215
1040	1.0816	-0.6215
1041	1.0816	-0.6215
1042	1.0706	-0.6282
1043	1.0706	-0.6282
1044	1.0706	-0.6282
1045	1.0499	-0.6208
1046	1.0388	-0.6274
1047	1.0388	-0.6274
1048	1.0388	-0.6274
1049	1.0388	-0.6274
1050	1.0278	-0.6341
1051	1.0278	-0.6341
1052	1.0278	-0.6341
1053	1.0071	-0.6267
1054	0.9961	-0.6333
1055	0.9961	-0.6333
1056	0.9961	-0.6333
1057	0.9961	-0.6333
1058	0.9961	-0.6333
1059	0.985	-0.64
1060	0.9629	-0.6533
1061	0.9629	-0.6533
1062	0.9629	-0.6533
1063	0.9519	-0.66
1064	0.9726	-0.6674
1065	0.9726	-0.6674
1066	1.014	-0.6822
1067	1.014	-0.6822
1068	1.0457	-0.683
1069	1.0457	-0.683
1070	1.0568	-0.6763
1071	1.0568	-0.6763
1072	1.0568	-0.6763
1073	1.0568	-0.6763
1074	1.0775	-0.6838
1075	1.0775	-0.6838
1076	1.0775	-0.6838
1077	1.0678	-0.6697
1078	1.0471	-0.6622
1079	1.0471	-0.6622
1080	1.0471	-0.6622
1081	1.0471	-0.6622
1082	1.0471	-0.6622
1083	1.0471	-0.6622
1084	1.0471	-0.6622
1085	1.0471	-0.6622
1086	1.0471	-0.6622
1087	1.0471	-0.6622
1088	1.0471	-0.6622
1089	1.0471	-0.6622
1090	1.0471	-0.6622
1091	1.0471	-0.6622
1092	1.0471	-0.6622
1093	1.0471	-0.6622
1094	1.0471	-0.6622
1095	1.0264	-0.6548
1096	1.0361	-0.6689
1097	1.0361	-0.6689
1098	1.0361	-0.6689
1099	1.0154	-0.6615
1100	1.0154	-0.6615
1101	1.0154	-0.6615
1102	0.9947	-0.6541
1103	1.0043	-0.6681
1104	1.0043	-0.6681
1105	1.0043	-0.6681
1106	0.9836	-0.6607
1107	0.9836	-0.6607
1108	0.9836	-0.6607
1109	0.9726	-0.6674
1110	0.9726	-0.6674
1111	0.9726	-0.6674
1112	0.9726	-0.6674
1113	0.9616	-0.674
1114	0.9409	-0.6666
1115	0.9409	-0.6666
1116	0.9298	-0.6733
1117	0.9298	-0.6733
1118	0.9284	-0.694
1119	0.9284	-0.694
1120	0.9381	-0.7081
1121	0.9381	-0.7081
1122	0.9381	-0.7081
1123	0.9698	-0.7089
1124	1.0016	-0.7096
1125	1.0016	-0.7096
1126	1.0016	-0.7096
1127	1.0333	-0.7104
1128	1.0333	-0.7104
1129	1.0333	-0.7104
1130	1.0333	-0.7104
1131	1.0443	-0.7037
1132	1.0443	-0.7037
1133	1.0443	-0.7037
1134	1.065	-0.7112
1135	1.065	-0.7112
1136	1.065	-0.7112
1137	1.0554	-0.6971
1138	1.0554	-0.6971
1139	1.0554	-0.6971
1140	1.0761	-0.7045
1141	1.0761	-0.7045
1142	1.0664	-0.6904
1143	1.0664	-0.6904
1144	1.0664	-0.6904
1145	1.0664	-0.6904
1146	1.0664	-0.6904
1147	1.0664	-0.6904
1148	1.0664	-0.6904
1149	1.0664	-0.6904
1150	1.0664	-0.6904
1151	1.0664	-0.6904
1152	1.0664	-0.6904
1153	1.0457	-0.683
1154	1.0457	-0.683
1155	1.0457	-0.683
1156	1.0457	-0.683
1157	1.0457	-0.683
1158	1.0457	-0.683
1159	1.0347	-0.6896
1160	1.014	-0.6822
1161	1.014	-0.6822
1162	1.014	-0.6822
1163	1.014	-0.6822
1164	1.003	-0.6889
1165	1.003	-0.6889
1166	1.003	-0.6889
1167	1.003	-0.6889
1168	1.003	-0.6889
1169	1.003	-0.6889
1170	0.9823	-0.6815
1171	0.9712	-0.6881
1172	0.9712	-0.6881
1173	0.9505	-0.6807
1174	0.9395	-0.6874
1175	0.9395	-0.6874
1176	0.9395	-0.6874
1177	0.9381	-0.7081
1178	0.9381	-0.7081
1179	0.9367	-0.7288
1180	0.9574	-0.7363
1181	0.9574	-0.7363
1182	0.9574	-0.7363
1183	0.9574	-0.7363
1184	1.0305	-0.7519
1185	1.0623	-0.7526
1186	1.0843	-0.7393
1187	1.0747	-0.7252
1188	1.0747	-0.7252
1189	1.0747	-0.7252
1190	1.0747	-0.7252
1191	1.0954	-0.7327
1192	1.0954	-0.7327
1193	1.0857	-0.7186
1194	1.0857	-0.7186
1195	1.0857	-0.7186
1196	1.1064	-0.726
1197	1.1064	-0.726
1198	1.1064	-0.726
1199	1.1064	-0.726
1200	1.0968	-0.7119
1201	1.1175	-0.7193
1202	1.1175	-0.7193
1203	1.1175	-0.7193
1204	1.1078	-0.7053
1205	1.1078	-0.7053
1206	1.1078	-0.7053
1207	1.1175	-0.7193
1208	1.1175	-0.7193
1209	1.0968	-0.7119
1210	1.0968	-0.7119
1211	1.0968	-0.7119
1212	1.0761	-0.7045
1213	1.0761	-0.7045
1214	1.0761	-0.7045
1215	1.0761	-0.7045
1216	1.0761	-0.7045
1217	1.0761	-0.7045
1218	1.0761	-0.7045
1219	1.0554	-0.6971
1220	1.0554	-0.6971
1221	1.0554	-0.6971
1222	1.0554	-0.6971
1223	1.0443	-0.7037
1224	1.0443	-0.7037
1225	1.0236	-0.6963
1226	1.0333	-0.7104
1227	1.0333	-0.7104
1228	1.0126	-0.703
1229	1.0126	-0.703
1230	1.0016	-0.7096
1231	1.0016	-0.7096
1232	1.0016	-0.7096
1233	1.0016	-0.7096
1234	0.9905	-0.7163
1235	0.9905	-0.7163
1236	0.9905	-0.7163
1237	0.9491	-0.7014
1238	0.9684	-0.7296
1239	0.9684	-0.7296
1240	0.9988	-0.7511
1241	0.9988	-0.7511
1242	1.0623	-0.7526
1243	1.0623	-0.7526
1244	1.094	-0.7534
1245	1.094	-0.7534
1246	1.094	-0.7534
1247	1.1161	-0.7401
1248	1.1271	-0.7334
1249	1.1271	-0.7334
1250	1.1271	-0.7334
1251	1.1478	-0.7408
1252	1.1478	-0.7408
1253	1.1382	-0.7268
1254	1.1382	-0.7268
1255	1.1382	-0.7268
1256	1.1285	-0.7127
1257	1.1285	-0.7127
1258	1.1492	-0.7201
1259	1.1492	-0.7201
1260	1.1492	-0.7201
1261	1.1602	-0.7134
1262	1.1602	-0.7134
1263	1.1602	-0.7134
1264	1.1602	-0.7134
1265	1.1602	-0.7134
1266	1.1602	-0.7134
1267	1.1602	-0.7134
1268	1.1602	-0.7134
1269	1.1602	-0.7134
1270	1.1396	-0.706
1271	1.1396	-0.706
1272	1.1396	-0.706
1273	1.1396	-0.706
1274	1.1396	-0.706
1275	1.1189	-0.6986
1276	1.1189	-0.6986
1277	1.1189	-0.6986
1278	1.1189	-0.6986
1279	1.0982	-0.6912
1280	1.0871	-0.6978
1281	1.0871	-0.6978
1282	1.0871	-0.6978
1283	1.0871	-0.6978
1284	1.0664	-0.6904
1285	1.0664	-0.6904
1286	1.0664	-0.6904
1287	1.0554	-0.6971
1288	1.0347	-0.6896
1289	1.0347	-0.6896
1290	1.0347	-0.6896
1291	1.0347	-0.6896
1292	1.0347	-0.6896
1293	1.0236	-0.6963
1294	0.9919	-0.6955
1295	0.9919	-0.6955
1296	0.9905	-0.7163
1297	0.9905	-0.7163
1298	1.0209	-0.7378
1299	1.0209	-0.7378
1300	1.0209	-0.7378
1301	1.0526	-0.7386
1302	1.1161	-0.7401
1303	1.1161	-0.7401
1304	1.1478	-0.7408
1305	1.1478	-0.7408
1306	1.1478	-0.7408
1307	1.1478	-0.7408
1308	1.1589	-0.7342
1309	1.1589	-0.7342
1310	1.1589	-0.7342
1311	1.1285	-0.7127
1312	1.1382	-0.7268
1313	1.1382	-0.7268
1314	1.1382	-0.7268
1315	1.1382	-0.7268
1316	1.1382	-0.7268
1317	1.1382	-0.7268
1318	1.1492	-0.7201
1319	1.1492	-0.7201
1320	1.1589	-0.7342
1321	1.1589	-0.7342
1322	1.1589	-0.7342
1323	1.1589	-0.7342
1324	1.1589	-0.7342
1325	1.1589	-0.7342
1326	1.1589	-0.7342
1327	1.1382	-0.7268
1328	1.1382	-0.7268
1329	1.1382	-0.7268
1330	1.1175	-0.7193
1331	1.1175	-0.7193
1332	1.1175	-0.7193
1333	1.1175	-0.7193
1334	1.1064	-0.726
1335	1.1064	-0.726
1336	1.1064	-0.726
1337	1.1064	-0.726
1338	1.0857	-0.7186
1339	1.0857	-0.7186
1340	1.0747	-0.7252
1341	1.0747	-0.7252
1342	1.0747	-0.7252
1343	1.054	-0.7178
1344	1.054	-0.7178
1345	1.043	-0.7245
1346	1.043	-0.7245
1347	1.0319	-0.7311
1348	1.0112	-0.7237
1349	1.0112	-0.7237
1350	1.0112	-0.7237
1351	1.0002	-0.7304
1352	1.0002	-0.7304
1353	1.0002	-0.7304
1354	0.9891	-0.737
1355	0.9878	-0.7578
1356	0.9878	-0.7578
1357	1.0181	-0.7793
1358	1.0181	-0.7793
1359	1.0816	-0.7808
1360	1.0816	-0.7808
1361	1.1244	-0.7749
1362	1.1561	-0.7757
1363	1.1561	-0.7757
1364	1.1561	-0.7757
1365	1.1671	-0.769
1366	1.1575	-0.7549
1367	1.1575	-0.7549
1368	1.1575	-0.7549
1369	1.1575	-0.7549
1370	1.1575	-0.7549
1371	1.1575	-0.7549
1372	1.1575	-0.7549
1373	1.1575	-0.7549
1374	1.1575	-0.7549
1375	1.1575	-0.7549
1376	1.1685	-0.7483
1377	1.1685	-0.7483
1378	1.1685	-0.7483
1379	1.1685	-0.7483
1380	1.1685	-0.7483
1381	1.1685	-0.7483
1382	1.1685	-0.7483
1383	1.1685	-0.7483
1384	1.1589	-0.7342
1385	1.1589	-0.7342
1386	1.1382	-0.7268
1387	1.1382	-0.7268
1388	1.1478	-0.7408
1389	1.1478	-0.7408
1390	1.1271	-0.7334
1391	1.1271	-0.7334
1392	1.1271	-0.7334
1393	1.1064	-0.726
1394	1.1161	-0.7401
1395	1.1161	-0.7401
1396	1.0954	-0.7327
1397	1.0954	-0.7327
1398	1.0843	-0.7393
1399	1.0843	-0.7393
1400	1.0843	-0.7393
1401	1.0843	-0.7393
1402	1.0733	-0.746
1403	1.0733	-0.746
1404	1.0526	-0.7386
1405	1.0526	-0.7386
1406	1.0526	-0.7386
1407	1.0209	-0.7378
1408	1.0098	-0.7444
1409	1.0098	-0.7444
1410	1.0098	-0.7444
1411	0.9988	-0.7511
1412	0.9988	-0.7511
1413	0.9974	-0.7718
1414	1.0278	-0.7934
1415	1.0278	-0.7934
1416	1.0278	-0.7934
1417	1.0802	-0.8015
1418	1.1437	-0.8031
1419	1.1437	-0.8031
1420	1.1437	-0.8031
1421	1.1657	-0.7897
1422	1.1657	-0.7897
1423	1.1768	-0.7831
1424	1.1768	-0.7831
1425	1.1768	-0.7831
1426	1.1768	-0.7831
1427	1.1671	-0.769
1428	1.1671	-0.769
1429	1.1671	-0.769
1430	1.1671	-0.769
1431	1.1671	-0.769
1432	1.1878	-0.7764
1433	1.1878	-0.7764
1434	1.1878	-0.7764
1435	1.1878	-0.7764
1436	1.1878	-0.7764
1437	1.1989	-0.7698
1438	1.1989	-0.7698
1439	1.1989	-0.7698
1440	1.1989	-0.7698
1441	1.1989	-0.7698
1442	1.1989	-0.7698
1443	1.1989	-0.7698
1444	1.1989	-0.7698
1445	1.1685	-0.7483
1446	1.1782	-0.7623
1447	1.1685	-0.7483
1448	1.1575	-0.7549
1449	1.1575	-0.7549
1450	1.1368	-0.7475
1451	1.1368	-0.7475
1452	1.1368	-0.7475
1453	1.1368	-0.7475
1454	1.1161	-0.7401
1455	1.1161	-0.7401
1456	1.1161	-0.7401
1457	1.105	-0.7467
1458	1.105	-0.7467
1459	1.0843	-0.7393
1460	1.094	-0.7534
1461	1.094	-0.7534
1462	1.0733	-0.746
1463	1.0733	-0.746
1464	1.0623	-0.7526
1465	1.0623	-0.7526
1466	1.0416	-0.7452
1467	1.0416	-0.7452
1468	1.0305	-0.7519
1469	1.0305	-0.7519
1470	1.0084	-0.7652
1471	1.0084	-0.7652
1472	1.0388	-0.7867
1473	1.0388	-0.7867
1474	1.0912	-0.7949
1475	1.0912	-0.7949
1476	1.1437	-0.8031
1477	1.1437	-0.8031
1478	1.1864	-0.7972
1479	1.1864	-0.7972
1480	1.1864	-0.7972
1481	1.1975	-0.7905
1482	1.1975	-0.7905
1483	1.1975	-0.7905
1484	1.1878	-0.7764
1485	1.1878	-0.7764
1486	1.1671	-0.769
1487	1.1671	-0.769
1488	1.1671	-0.769
1489	1.1671	-0.769
1490	1.1878	-0.7764
1491	1.1878	-0.7764
1492	1.1782	-0.7623
1493	1.1782	-0.7623
1494	1.1782	-0.7623
1495	1.1782	-0.7623
1496	1.1782	-0.7623
1497	1.1782	-0.7623
1498	1.1782	-0.7623
1499	1.1782	-0.7623
1500	1.1782	-0.7623
1501	1.1782	-0.7623
1502	1.1782	-0.7623
1503	1.1575	-0.7549
1504	1.1575	-0.7549
1505	1.1575	-0.7549
1506	1.1368	-0.7475
1507	1.1368	-0.7475
1508	1.1368	-0.7475
1509	1.1161	-0.7401
1510	1.1257	-0.7542
1511	1.1257	-0.7542
1512	1.1257	-0.7542
1513	1.1147	-0.7608
1514	1.1147	-0.7608
1515	1.094	-0.7534
1516	1.083	-0.7601
1517	1.083	-0.7601
1518	1.0623	-0.7526
1519	1.0623	-0.7526
1520	1.0623	-0.7526
1521	1.0512	-0.7593
1522	1.0402	-0.766
1523	1.0402	-0.766
1524	1.0388	-0.7867
1525	1.0388	-0.7867
1526	1.0485	-0.8008
1527	1.0485	-0.8008
1528	1.1105	-0.823
1529	1.1105	-0.823
1530	1.1533	-0.8171
1531	1.1533	-0.8171
1532	1.1754	-0.8038
1533	1.1754	-0.8038
1534	1.1754	-0.8038
1535	1.1864	-0.7972
1536	1.1864	-0.7972
1537	1.1864	-0.7972
1538	1.1768	-0.7831
1539	1.1768	-0.7831
1540	1.1768	-0.7831
1541	1.1768	-0.7831
1542	1.1768	-0.7831
1543	1.1561	-0.7757
1544	1.1561	-0.7757
1545	1.1768	-0.7831
1546	1.1768	-0.7831
1547	1.1768	-0.7831
1548	1.1768	-0.7831
1549	1.1768	-0.7831
1550	1.1671	-0.769
1551	1.1671	-0.769
1552	1.1671	-0.769
1553	1.1671	-0.769
1554	1.1671	-0.769
1555	1.1671	-0.769
1556	1.1561	-0.7757
1557	1.1561	-0.7757
1558	1.1561	-0.7757
1559	1.1354	-0.7682
1560	1.1354	-0.7682
1561	1.1354	-0.7682
1562	1.1147	-0.7608
1563	1.1147	-0.7608
1564	1.1037	-0.7675
1565	1.1037	-0.7675
1566	1.1037	-0.7675
1567	1.1037	-0.7675
1568	1.0926	-0.7741
1569	1.0926	-0.7741
1570	1.0719	-0.7667
1571	1.0719	-0.7667
1572	1.0719	-0.7667
1573	1.0609	-0.7734
1574	1.0402	-0.766
1575	1.0402	-0.766
1576	1.0402	-0.766
1577	1.0291	-0.7726
1578	1.0084	-0.7652
1579	1.0084	-0.7652
1580	1.0084	-0.7652
1581	1.0071	-0.7859
1582	1.0264	-0.8141
1583	1.0264	-0.8141
1584	1.0678	-0.8289
1585	1.0678	-0.8289
1586	1.1105	-0.823
1587	1.1105	-0.823
1588	1.1533	-0.8171
1589	1.1533	-0.8171
1590	1.1533	-0.8171
1591	1.1644	-0.8105
1592	1.1851	-0.8179
1593	1.1851	-0.8179
1594	1.1851	-0.8179
1595	1.1754	-0.8038
1596	1.1754	-0.8038
1597	1.1754	-0.8038
1598	1.1754	-0.8038
1599	1.1754	-0.8038
1600	1.1754	-0.8038
1601	1.1754	-0.8038
1602	1.1657	-0.7897
1603	1.1657	-0.7897
1604	1.1657	-0.7897
1605	1.1657	-0.7897
1606	1.1864	-0.7972
1607	1.1864	-0.7972
1608	1.1864	-0.7972
1609	1.1657	-0.7897
1610	1.1657	-0.7897
1611	1.1657	-0.7897
1612	1.1657	-0.7897
1613	1.1451	-0.7823
1614	1.1451	-0.7823
1615	1.1451	-0.7823
1616	1.1244	-0.7749
1617	1.1244	-0.7749
1618	1.1133	-0.7816
1619	1.1133	-0.7816
1620	1.1133	-0.7816
1621	1.1133	-0.7816
1622	1.1133	-0.7816
1623	1.0926	-0.7741
1624	1.0816	-0.7808
1625	1.0816	-0.7808
1626	1.0816	-0.7808
1627	1.0816	-0.7808
1628	1.0816	-0.7808
1629	1.0705	-0.7875
1630	1.0498	-0.78
1631	1.0498	-0.78
1632	1.0388	-0.7867
1633	1.0388	-0.7867
1634	1.0278	-0.7934
1635	1.0278	-0.7934
1636	1.0278	-0.7934
1637	1.0278	-0.7934
1638	1.0167	-0.8
1639	0.985	-0.7992
1640	1.0043	-0.8274
1641	1.0043	-0.8274
1642	1.025	-0.8348
1643	1.025	-0.8348
1644	1.025	-0.8348
1645	1.0981	-0.8504
1646	1.0981	-0.8504
1647	1.0981	-0.8504
1648	1.1202	-0.8371
1649	1.1312	-0.8305
1650	1.1312	-0.8305
1651	1.1423	-0.8238
1652	1.1326	-0.8097
1653	1.1326	-0.8097
1654	1.1326	-0.8097
1655	1.1326	-0.8097
1656	1.1326	-0.8097
1657	1.1326	-0.8097
1658	1.1437	-0.8031
1659	1.1437	-0.8031
1660	1.1437	-0.8031
1661	1.1437	-0.8031
1662	1.1437	-0.8031
1663	1.1437	-0.8031
1664	1.1437	-0.8031
1665	1.1437	-0.8031
1666	1.1437	-0.8031
1667	1.1437	-0.8031
1668	1.1437	-0.8031
1669	1.134	-0.789
1670	1.134	-0.789
1671	1.134	-0.789
1672	1.134	-0.789
1673	1.1133	-0.7816
1674	1.0926	-0.7741
1675	1.0926	-0.7741
1676	1.0926	-0.7741
1677	1.0926	-0.7741
1678	1.0719	-0.7667
1679	1.0719	-0.7667
1680	1.0816	-0.7808
1681	1.0816	-0.7808
1682	1.0609	-0.7734
1683	1.0609	-0.7734
1684	1.0609	-0.7734
1685	1.0498	-0.78
1686	1.0498	-0.78
1687	1.0498	-0.78
1688	1.0498	-0.78
1689	1.0388	-0.7867
1690	1.0388	-0.7867
1691	1.0181	-0.7793
1692	0.9974	-0.7718
1693	0.9974	-0.7718
1694	0.9864	-0.7785
1695	0.9864	-0.7785
1696	0.9864	-0.7785
1697	0.9753	-0.7852
1698	0.9946	-0.8133
1699	0.9946	-0.8133
1700	0.9946	-0.8133
1701	1.0264	-0.8141
1702	1.0788	-0.8223
1703	1.0788	-0.8223
1704	1.0788	-0.8223
1705	1.1105	-0.823
1706	1.1119	-0.8023
1707	1.1119	-0.8023
1708	1.1119	-0.8023
1709	1.1119	-0.8023
1710	1.1119	-0.8023
1711	1.1119	-0.8023
1712	1.1023	-0.7882
1713	1.1023	-0.7882
1714	1.1023	-0.7882
1715	1.0816	-0.7808
1716	1.1023	-0.7882
1717	1.1023	-0.7882
1718	1.0926	-0.7741
1719	1.0926	-0.7741
1720	1.0926	-0.7741
1721	1.0926	-0.7741
1722	1.0926	-0.7741
1723	1.0926	-0.7741
1724	1.1023	-0.7882
1725	1.0719	-0.7667
1726	1.0719	-0.7667
1727	1.0719	-0.7667
1728	1.0719	-0.7667
1729	1.0719	-0.7667
1730	1.0609	-0.7734
1731	1.0609	-0.7734
1732	1.0609	-0.7734
1733	1.0609	-0.7734
1734	1.0402	-0.766
1735	1.0402	-0.766
1736	1.0402	-0.766
1737	1.0291	-0.7726
1738	1.0084	-0.7652
1739	1.0084	-0.7652
1740	1.0181	-0.7793
1741	1.0181	-0.7793
1742	1.0181	-0.7793
1743	0.9974	-0.7718
1744	0.9864	-0.7785
1745	0.9864	-0.7785
1746	0.9864	-0.7785
1747	0.9657	-0.7711
1748	0.9546	-0.7777
1749	0.9546	-0.7777
1750	0.9546	-0.7777
1751	0.9436	-0.7844
1752	0.9532	-0.7985
1753	0.9532	-0.7985
1754	0.9532	-0.7985
1755	0.9739	-0.8059
1756	0.9739	-0.8059
1757	0.9739	-0.8059
1758	1.0264	-0.8141
1759	1.0788	-0.8223
1760	1.0898	-0.8156
1761	1.0898	-0.8156
1762	1.0898	-0.8156
1763	1.0802	-0.8015
1764	1.0802	-0.8015
1765	1.0802	-0.8015
1766	1.0705	-0.7875
1767	1.0705	-0.7875
1768	1.0705	-0.7875
1769	1.0609	-0.7734
1770	1.0816	-0.7808
1771	1.0816	-0.7808
1772	1.0816	-0.7808
1773	1.0816	-0.7808
1774	1.0816	-0.7808
1775	1.0816	-0.7808
1776	1.0926	-0.7741
1777	1.0719	-0.7667
1778	1.0719	-0.7667
1779	1.0719	-0.7667
1780	1.0719	-0.7667
1781	1.0719	-0.7667
1782	1.0719	-0.7667
1783	1.0719	-0.7667
1784	1.0512	-0.7593
1785	1.0512	-0.7593
1786	1.0609	-0.7734
1787	1.0609	-0.7734
1788	1.0609	-0.7734
1789	1.0402	-0.766
1790	1.0402	-0.766
1791	1.0402	-0.766
1792	1.0402	-0.766
1793	1.0195	-0.7585
1794	1.0195	-0.7585
1795	1.0195	-0.7585
1796	1.0084	-0.7652
1797	1.0084	-0.7652
1798	0.9878	-0.7578
1799	0.9878	-0.7578
1800	0.9878	-0.7578
1801	0.9767	-0.7644
1802	0.9767	-0.7644
1803	0.9767	-0.7644
1804	0.956	-0.757
1805	0.956	-0.757
1806	0.9353	-0.7496
1807	0.9353	-0.7496
1808	0.9353	-0.7496
1809	0.945	-0.7637
1810	0.9546	-0.7777
1811	0.9546	-0.7777
1812	0.996	-0.7926
1813	0.996	-0.7926
1814	0.996	-0.7926
1815	1.0388	-0.7867
1816	1.0388	-0.7867
1817	1.0705	-0.7875
1818	1.0719	-0.7667
1819	1.0719	-0.7667
1820	1.083	-0.7601
1821	1.083	-0.7601
1822	1.0733	-0.746
1823	1.0733	-0.746
1824	1.0733	-0.746
1825	1.0733	-0.746
1826	1.0733	-0.746
1827	1.0843	-0.7393
1828	1.0843	-0.7393
1829	1.0843	-0.7393
1830	1.0954	-0.7327
1831	1.0954	-0.7327
1832	1.0954	-0.7327
1833	1.0954	-0.7327
1834	1.0954	-0.7327
1835	1.1161	-0.7401
1836	1.1064	-0.726
1837	1.1064	-0.726
1838	1.1064	-0.726
1839	1.1064	-0.726
1840	1.0968	-0.7119
1841	1.0761	-0.7045
1842	1.0761	-0.7045
1843	1.065	-0.7112
1844	1.065	-0.7112
1845	1.065	-0.7112
1846	1.0443	-0.7037
1847	1.0443	-0.7037
1848	1.0443	-0.7037
1849	1.0347	-0.6896
1850	1.0347	-0.6896
1851	1.0347	-0.6896
1852	1.025	-0.6756
1853	1.025	-0.6756
1854	1.014	-0.6822
1855	1.014	-0.6822
1856	1.014	-0.6822
1857	0.9933	-0.6748
1858	0.9919	-0.6955
1859	0.9919	-0.6955
1860	0.9919	-0.6955
1861	0.9809	-0.7022
1862	0.9491	-0.7014
1863	0.9491	-0.7014
1864	0.9381	-0.7081
1865	0.9381	-0.7081
1866	0.9381	-0.7081
1867	0.9588	-0.7155
1868	1.0002	-0.7304
1869	1.0002	-0.7304
1870	1.0002	-0.7304
1871	1.043	-0.7245
1872	1.054	-0.7178
1873	1.054	-0.7178
1874	1.054	-0.7178
1875	1.0747	-0.7252
1876	1.0747	-0.7252
1877	1.0747	-0.7252
1878	1.054	-0.7178
1879	1.054	-0.7178
1880	1.054	-0.7178
1881	1.054	-0.7178
1882	1.054	-0.7178
1883	1.054	-0.7178
1884	1.054	-0.7178
1885	1.0443	-0.7037
1886	1.065	-0.7112
1887	1.065	-0.7112
1888	1.065	-0.7112
1889	1.0443	-0.7037
1890	1.0443	-0.7037
1891	1.0443	-0.7037
1892	1.0236	-0.6963
1893	1.0236	-0.6963
1894	1.0236	-0.6963
1895	1.0236	-0.6963
1896	1.0236	-0.6963
1897	1.0236	-0.6963
1898	1.003	-0.6889
1899	1.003	-0.6889
1900	1.0126	-0.703
1901	1.0126	-0.703
1902	0.9919	-0.6955
1903	0.9919	-0.6955
1904	0.9712	-0.6881
1905	0.9712	-0.6881
1906	0.9712	-0.6881
1907	0.9602	-0.6948
1908	0.9602	-0.6948
1909	0.9602	-0.6948
1910	0.9602	-0.6948
1911	0.9395	-0.6874
1912	0.9395	-0.6874
1913	0.9284	-0.694
1914	0.9284	-0.694
1915	0.9174	-0.7007
1916	0.9174	-0.7007
1917	0.8967	-0.6933
1918	0.8967	-0.6933
1919	0.8967	-0.6933
1920	0.8857	-0.6999
1921	0.8746	-0.7066
1922	0.905	-0.7281
1923	0.905	-0.7281
1924	0.905	-0.7281
1925	0.9574	-0.7363
1926	0.9891	-0.737
1927	0.9891	-0.737
1928	1.0209	-0.7378
1929	1.0209	-0.7378
1930	1.0209	-0.7378
1931	1.0112	-0.7237
1932	1.0016	-0.7096
1933	1.0016	-0.7096
1934	1.0016	-0.7096
1935	1.0223	-0.717
1936	1.0016	-0.7096
1937	1.0016	-0.7096
1938	1.0016	-0.7096
1939	1.0223	-0.717
1940	1.0223	-0.717
1941	1.0223	-0.717
1942	1.0223	-0.717
1943	1.0126	-0.703
1944	1.0126	-0.703
1945	1.0126	-0.703
1946	1.0126	-0.703
1947	1.0126	-0.703
1948	1.0126	-0.703
1949	1.0126	-0.703
1950	0.9919	-0.6955
1951	0.9919	-0.6955
1952	0.9919	-0.6955
1953	0.9823	-0.6815
1954	0.9823	-0.6815
1955	0.9823	-0.6815
1956	0.9823	-0.6815
1957	0.9616	-0.674
1958	0.9712	-0.6881
1959	0.9505	-0.6807
1960	0.9505	-0.6807
1961	0.9505	-0.6807
1962	0.9395	-0.6874
1963	0.9395	-0.6874
1964	0.9188	-0.6799
1965	0.9188	-0.6799
1966	0.9188	-0.6799
1967	0.9188	-0.6799
1968	0.9077	-0.6866
1969	0.9077	-0.6866
1970	0.9077	-0.6866
1971	0.8967	-0.6933
1972	0.876	-0.6858
1973	0.876	-0.6858
1974	0.865	-0.6925
1975	0.865	-0.6925
1976	0.865	-0.6925
1977	0.8443	-0.6851
1978	0.8429	-0.7058
1979	0.8429	-0.7058
1980	0.8429	-0.7058
1981	0.8525	-0.7199
1982	0.8939	-0.7347
1983	0.8939	-0.7347
1984	0.8939	-0.7347
1985	0.9257	-0.7355
1986	0.9684	-0.7296
1987	0.9684	-0.7296
1988	0.9684	-0.7296
1989	0.9795	-0.7229
1990	0.9795	-0.7229
1991	0.9698	-0.7089
1992	0.9698	-0.7089
1993	0.9698	-0.7089
1994	0.9698	-0.7089
1995	0.9698	-0.7089
1996	0.9795	-0.7229
1997	0.9795	-0.7229
1998	0.9795	-0.7229
1999	0.9698	-0.7089
2000	0.9809	-0.7022
2001	0.9809	-0.7022
2002	0.9712	-0.6881
2003	0.9712	-0.6881
2004	0.9823	-0.6815
2005	0.9823	-0.6815
2006	0.9616	-0.674
2007	0.9616	-0.674
2008	0.9616	-0.674
2009	0.9616	-0.674
2010	0.9712	-0.6881
2011	0.9712	-0.6881
2012	0.9712	-0.6881
2013	0.9712	-0.6881
2014	0.9712	-0.6881
2015	0.9505	-0.6807
2016	0.9505	-0.6807
2017	0.9505	-0.6807
2018	0.9505	-0.6807
2019	0.9202	-0.6592
2020	0.9298	-0.6733
2021	0.9298	-0.6733
2022	0.9091	-0.6659
2023	0.9091	-0.6659
2024	0.9091	-0.6659
2025	0.9091	-0.6659
2026	0.9091	-0.6659
2027	0.8884	-0.6584
2028	0.8774	-0.6651
2029	0.8774	-0.6651
2030	0.8774	-0.6651
2031	0.8677	-0.651
2032	0.8567	-0.6577
2033	0.8567	-0.6577
2034	0.8567	-0.6577
2035	0.8457	-0.6643
2036	0.8457	-0.6643
2037	0.8139	-0.6636
2038	0.8139	-0.6636
2039	0.8139	-0.6636
2040	0.8139	-0.6636
2041	0.8332	-0.6917
2042	0.865	-0.6925
2043	0.8967	-0.6933
2044	0.9284	-0.694
2045	0.9284	-0.694
2046	0.9284	-0.694
2047	0.9284	-0.694
2048	0.9284	-0.694
2049	0.9395	-0.6874
[truncated: 39,951 more rows]
