# Supplementary material for: Gender-Related Effect in Oxygenation Dynamics by Using Far-Infrared Intervention with Near-Infrared Spectroscopy Measurement: A Gender Differences Controlled Trial
Source: PLoS One. 2015 Nov 10;10(11):e0135166. doi: 10.1371/journal.pone.0135166 (PMC4640828; doi:10.1371/journal.pone.0135166)
Supplement: S13 File — (XLSX) [file pone.0135166.s013.xlsx]

## Sheet: 工作表1
50	-0.04	0.0356
51	-0.0717	0.0363
52	-0.0827	0.0297
53	-0.0827	0.0297
54	-0.0827	0.0297
55	-0.1145	0.0304
56	-0.1283	-0.0177
57	-0.1283	-0.0177
58	-0.1283	-0.0177
59	-0.1628	-0.0584
60	-0.1435	-0.0866
61	-0.1435	-0.0866
62	-0.0993	-0.0599
63	-0.011	-0.0067
64	-0.011	-0.0067
65	-0.011	-0.0067
66	0.1077	0.0251
67	0.1077	0.0251
68	0.1629	0.0584
69	0.1629	0.0584
70	0.196	0.0784
71	0.196	0.0784
72	0.2291	0.0984
73	0.2291	0.0984
74	0.2388	0.0843
75	0.2388	0.0843
76	0.2277	0.0776
77	0.2277	0.0776
78	0.2277	0.0776
79	0.2388	0.0843
80	0.2388	0.0843
81	0.2402	0.105
82	0.2402	0.105
83	0.2402	0.105
84	0.2402	0.105
85	0.2305	0.1191
86	0.2416	0.1258
87	0.2209	0.1332
88	0.2209	0.1332
89	0.2209	0.1332
90	0.2209	0.1332
91	0.2305	0.1191
92	0.1891	0.1339
93	0.1891	0.1339
94	0.1574	0.1347
95	0.1574	0.1347
96	0.1353	0.1214
97	0.1353	0.1214
98	0.1132	0.1081
99	0.0815	0.1088
100	0.0815	0.1088
101	0.0815	0.1088
102	0.0801	0.0881
103	0.0373	0.0822
104	0.0373	0.0822
105	0.0235	0.034
106	0.0235	0.034
107	0.0235	0.034
108	0	0
109	0	0
110	0	0
111	0.0097	-0.0141
112	0.0649	0.0192
113	0.0649	0.0192
114	0.0649	0.0192
115	0.1629	0.0584
116	0.2374	0.0635
117	0.2705	0.0835
118	0.2705	0.0835
119	0.3036	0.1035
120	0.3036	0.1035
121	0.3036	0.1035
122	0.3354	0.1027
123	0.3354	0.1027
124	0.345	0.0886
125	0.345	0.0886
126	0.345	0.0886
127	0.345	0.0886
128	0.345	0.0886
129	0.345	0.0886
130	0.3464	0.1094
131	0.3575	0.116
132	0.3575	0.116
133	0.3685	0.1227
134	0.3685	0.1227
135	0.3685	0.1227
136	0.3685	0.1227
137	0.3478	0.1301
138	0.3478	0.1301
139	0.3478	0.1301
140	0.3161	0.1309
141	0.3161	0.1309
142	0.305	0.1242
143	0.305	0.1242
144	0.2829	0.1109
145	0.2609	0.0976
146	0.2609	0.0976
147	0.2195	0.1124
148	0.2195	0.1124
149	0.2195	0.1124
150	0.1974	0.0991
151	0.1546	0.0932
152	0.1546	0.0932
153	0.1546	0.0932
154	0.1325	0.0799
155	0.0898	0.074
156	0.0898	0.074
157	0.0898	0.074
158	0.0677	0.0607
159	0.0359	0.0614
160	0.0359	0.0614
161	0.0359	0.0614
162	0.0028	0.0415
163	-0.0427	-0.0059
164	-0.0427	-0.0059
165	-0.0883	-0.0533
166	-0.0883	-0.0533
167	-0.0883	-0.0533
168	-0.0786	-0.0674
169	-0.0786	-0.0674
170	-0.0786	-0.0674
171	-0.0786	-0.0674
172	-0.0138	-0.0482
173	0.0828	-0.0297
174	0.1587	-0.0038
175	0.1587	-0.0038
176	0.1918	0.0162
177	0.2139	0.0295
178	0.2139	0.0295
179	0.2153	0.0502
180	0.2153	0.0502
181	0.2153	0.0502
182	0.236	0.0428
183	0.236	0.0428
184	0.236	0.0428
185	0.236	0.0428
186	0.236	0.0428
187	0.236	0.0428
188	0.2471	0.0494
189	0.2471	0.0494
190	0.2788	0.0487
191	0.2788	0.0487
192	0.2898	0.0553
193	0.2898	0.0553
194	0.2898	0.0553
195	0.2898	0.0553
196	0.2595	0.0768
197	0.2595	0.0768
198	0.2595	0.0768
199	0.2484	0.0702
200	0.2167	0.071
201	0.2057	0.0643
202	0.2057	0.0643
203	0.2057	0.0643
204	0.1739	0.0651
205	0.1422	0.0658
206	0.1422	0.0658
207	0.1422	0.0658
208	0.1408	0.0451
209	0.1408	0.0451
210	0.0884	0.0533
211	0.0884	0.0533
212	0.0663	0.0399
213	0.0663	0.0399
214	0.0552	0.0333
215	0.0552	0.0333
216	0.0552	0.0333
217	0.0552	0.0333
218	0.0235	0.034
219	-0.0193	0.0282
220	-0.0413	0.0148
221	-0.0413	0.0148
222	-0.0731	0.0156
223	-0.0952	0.0023
224	-0.0952	0.0023
225	-0.149	-0.0103
226	-0.149	-0.0103
227	-0.149	-0.0103
228	-0.1738	-0.0651
229	-0.1987	-0.1199
230	-0.1987	-0.1199
231	-0.1987	-0.1199
232	-0.2415	-0.1258
233	-0.2415	-0.1258
234	-0.189	-0.134
235	-0.189	-0.134
236	-0.1021	-0.1014
237	-0.1021	-0.1014
238	-0.0262	-0.0756
239	0.0069	-0.0556
240	0.0069	-0.0556
241	0.0069	-0.0556
242	0.029	-0.0423
243	0.04	-0.0356
244	0.04	-0.0356
245	0.04	-0.0356
246	0.04	-0.0356
247	0.04	-0.0356
248	0.04	-0.0356
249	0.04	-0.0356
250	0.0387	-0.0563
251	0.0387	-0.0563
252	0.029	-0.0423
253	0.029	-0.0423
254	0.0704	-0.0571
255	0.0607	-0.043
256	0.0607	-0.043
257	0.0607	-0.043
258	0.0607	-0.043
259	0.0607	-0.043
260	0.0607	-0.043
261	0.0497	-0.0497
262	0.0276	-0.063
263	0.0276	-0.063
264	0.0055	-0.0763
265	0.0055	-0.0763
266	-0.0469	-0.0681
267	-0.0469	-0.0681
268	-0.0897	-0.074
269	-0.1324	-0.0799
270	-0.1324	-0.0799
271	-0.1324	-0.0799
272	-0.1545	-0.0932
273	-0.1766	-0.1066
274	-0.1766	-0.1066
275	-0.2194	-0.1125
276	-0.2194	-0.1125
277	-0.2194	-0.1125
278	-0.2415	-0.1258
279	-0.2953	-0.1383
280	-0.2953	-0.1383
281	-0.2953	-0.1383
282	-0.3077	-0.1657
283	-0.3077	-0.1657
284	-0.3505	-0.1716
285	-0.3505	-0.1716
286	-0.4043	-0.1842
287	-0.4043	-0.1842
288	-0.4499	-0.2316
289	-0.5064	-0.2856
290	-0.5064	-0.2856
291	-0.5064	-0.2856
292	-0.5506	-0.3122
293	-0.5506	-0.3122
294	-0.5299	-0.3197
295	-0.5299	-0.3197
296	-0.4444	-0.3079
297	-0.4444	-0.3079
298	-0.3685	-0.282
299	-0.3685	-0.282
300	-0.3243	-0.2554
301	-0.2912	-0.2354
302	-0.2912	-0.2354
303	-0.2691	-0.2221
304	-0.2691	-0.2221
305	-0.2691	-0.2221
306	-0.2581	-0.2154
307	-0.2581	-0.2154
308	-0.2581	-0.2154
309	-0.2581	-0.2154
310	-0.2167	-0.2302
311	-0.2167	-0.2302
312	-0.1946	-0.2169
313	-0.1946	-0.2169
314	-0.1918	-0.1754
315	-0.1918	-0.1754
316	-0.149	-0.1695
317	-0.149	-0.1695
318	-0.149	-0.1695
319	-0.149	-0.1695
320	-0.149	-0.1695
321	-0.1269	-0.1562
322	-0.1256	-0.1355
323	-0.1352	-0.1214
324	-0.1352	-0.1214
325	-0.1352	-0.1214
326	-0.1559	-0.114
327	-0.1559	-0.114
328	-0.1766	-0.1066
329	-0.1766	-0.1066
330	-0.1766	-0.1066
331	-0.1766	-0.1066
332	-0.1973	-0.0991
333	-0.1973	-0.0991
334	-0.1973	-0.0991
335	-0.218	-0.0917
336	-0.2194	-0.1125
337	-0.2194	-0.1125
338	-0.2525	-0.1324
339	-0.2525	-0.1324
340	-0.2525	-0.1324
341	-0.2649	-0.1598
342	-0.2649	-0.1598
343	-0.2649	-0.1598
344	-0.2649	-0.1598
345	-0.2553	-0.1739
346	-0.1904	-0.1547
347	-0.0924	-0.1155
348	-0.0055	-0.083
349	0.0387	-0.0563
350	0.0387	-0.0563
351	0.0387	-0.0563
352	0.0925	-0.0438
353	0.1049	-0.0164
354	0.1049	-0.0164
355	0.1049	-0.0164
356	0.1256	-0.0238
357	0.1256	-0.0238
358	0.1463	-0.0312
359	0.1463	-0.0312
360	0.1463	-0.0312
361	0.1587	-0.0038
362	0.1587	-0.0038
363	0.1587	-0.0038
364	0.1808	0.0095
365	0.1808	0.0095
366	0.1808	0.0095
367	0.2125	0.0087
368	0.2029	0.0228
369	0.2029	0.0228
370	0.1932	0.0369
371	0.1932	0.0369
372	0.1725	0.0443
373	0.1725	0.0443
374	0.1615	0.0377
375	0.1615	0.0377
376	0.1505	0.031
377	0.1505	0.031
378	0.1298	0.0384
379	0.1298	0.0384
380	0.098	0.0392
381	0.0663	0.0399
382	0.0663	0.0399
383	0.0663	0.0399
384	0.0442	0.0266
385	0.0332	0.02
386	0.0332	0.02
387	0.0332	0.02
388	0.0111	0.0066
389	-0.022	-0.0133
390	-0.022	-0.0133
391	-0.022	-0.0133
392	-0.0565	-0.0541
393	-0.0565	-0.0541
394	-0.0565	-0.0541
395	-0.08	-0.0881
396	-0.0497	-0.1096
397	0.0152	-0.0904
398	0.0152	-0.0904
399	0.1242	-0.0445
400	0.1242	-0.0445
401	0.1242	-0.0445
402	0.1905	-0.0046
403	0.2236	0.0154
404	0.2236	0.0154
405	0.2236	0.0154
406	0.2567	0.0354
407	0.3009	0.062
408	0.3009	0.062
409	0.3009	0.062
410	0.3533	0.0538
411	0.3547	0.0746
412	0.3547	0.0746
413	0.3768	0.0879
414	0.3768	0.0879
415	0.3768	0.0879
416	0.3782	0.1086
417	0.3988	0.1012
418	0.3988	0.1012
419	0.4099	0.1079
420	0.4099	0.1079
421	0.4099	0.1079
422	0.3892	0.1153
423	0.3892	0.1153
424	0.3892	0.1153
425	0.3685	0.1227
426	0.3685	0.1227
427	0.3685	0.1227
428	0.3575	0.116
429	0.3464	0.1094
430	0.3464	0.1094
431	0.3464	0.1094
432	0.3464	0.1094
433	0.3147	0.1101
434	0.2926	0.0968
435	0.2926	0.0968
436	0.2926	0.0968
437	0.2498	0.0909
438	0.2498	0.0909
439	0.2498	0.0909
440	0.2167	0.071
441	0.1739	0.0651
442	0.1518	0.0517
443	0.1518	0.0517
444	0.1298	0.0384
445	0.0759	0.0259
446	0.0759	0.0259
447	0.0759	0.0259
448	0.0304	-0.0215
449	-0.0165	-0.0896
450	-0.0165	-0.0896
451	-0.0165	-0.0896
452	-0.0511	-0.1304
453	-0.0511	-0.1304
454	-0.029	-0.117
455	-0.029	-0.117
456	0.0676	-0.0986
457	0.1546	-0.0661
458	0.1546	-0.0661
459	0.1987	-0.0394
460	0.1987	-0.0394
461	0.2415	-0.0335
462	0.2415	-0.0335
463	0.2415	-0.0335
464	0.2429	-0.0128
465	0.2429	-0.0128
466	0.2429	-0.0128
467	0.2525	-0.0269
468	0.2525	-0.0269
469	0.2525	-0.0269
470	0.2415	-0.0335
471	0.2415	-0.0335
472	0.2208	-0.0261
473	0.2415	-0.0335
474	0.2415	-0.0335
475	0.2415	-0.0335
476	0.2319	-0.0194
477	0.2319	-0.0194
478	0.2112	-0.012
479	0.2112	-0.012
480	0.2208	-0.0261
481	0.2208	-0.0261
482	0.1987	-0.0394
483	0.1987	-0.0394
484	0.1463	-0.0312
485	0.1228	-0.0653
486	0.1228	-0.0653
487	0.1228	-0.0653
488	0.0801	-0.0712
489	0.0801	-0.0712
490	0.0373	-0.0771
491	0.0373	-0.0771
492	-0.0055	-0.083
493	-0.0055	-0.083
494	-0.0276	-0.0963
495	-0.0276	-0.0963
496	-0.0497	-0.1096
497	-0.04	-0.1237
498	-0.04	-0.1237
499	-0.0924	-0.1155
500	-0.0924	-0.1155
501	-0.0924	-0.1155
502	-0.0952	-0.157
503	-0.0952	-0.157
504	-0.109	-0.2051
505	-0.109	-0.2051
506	-0.109	-0.2051
507	-0.109	-0.2051
508	-0.0442	-0.1859
509	0.0552	-0.126
510	0.0552	-0.126
511	0.0552	-0.126
512	0.1532	-0.0868
513	0.1532	-0.0868
514	0.2084	-0.0535
515	0.2084	-0.0535
516	0.2415	-0.0335
517	0.2415	-0.0335
518	0.2525	-0.0269
519	0.2525	-0.0269
520	0.2429	-0.0128
521	0.2429	-0.0128
522	0.2429	-0.0128
523	0.2429	-0.0128
524	0.2746	-0.0135
525	0.2967	-0.0002
526	0.2967	-0.0002
527	0.2981	0.0205
528	0.2981	0.0205
529	0.2981	0.0205
530	0.2995	0.0413
531	0.3312	0.0405
532	0.3312	0.0405
533	0.3312	0.0405
534	0.3009	0.062
535	0.2898	0.0553
536	0.2898	0.0553
537	0.2581	0.0561
538	0.2581	0.0561
539	0.2581	0.0561
540	0.2471	0.0494
541	0.1932	0.0369
542	0.1932	0.0369
543	0.1932	0.0369
544	0.1601	0.0169
545	0.1063	0.0044
546	0.1063	0.0044
547	0.1063	0.0044
548	0.0732	-0.0156
549	0.0732	-0.0156
550	0.0732	-0.0156
551	0.0387	-0.0563
552	0.0387	-0.0563
553	0.0042	-0.0971
554	-0.0304	-0.1378
555	-0.0304	-0.1378
556	-0.0207	-0.1519
557	-0.0207	-0.1519
558	0.0538	-0.1467
559	0.0538	-0.1467
560	0.109	-0.1134
561	0.109	-0.1134
562	0.1739	-0.0942
563	0.1739	-0.0942
564	0.1739	-0.0942
565	0.1849	-0.0876
566	0.1849	-0.0876
567	0.1214	-0.086
568	0.1214	-0.086
569	0.1214	-0.086
570	0.0856	-0.1475
571	0.0856	-0.1475
572	-0.0442	-0.1859
573	-0.1449	-0.2666
574	-0.1449	-0.2666
575	-0.1449	-0.2666
576	-0.2429	-0.3058
577	-0.2332	-0.3199
578	-0.2332	-0.3199
579	-0.2332	-0.3199
580	-0.1242	-0.274
581	-0.1242	-0.274
582	0.04	-0.1949
583	0.1835	-0.1083
584	0.1835	-0.1083
585	0.1835	-0.1083
586	0.2829	-0.0484
587	0.2829	-0.0484
588	0.3174	-0.0076
589	0.3174	-0.0076
590	0.3188	0.0131
591	0.3188	0.0131
592	0.3188	0.0131
593	0.3188	0.0131
594	0.2871	0.0139
595	0.2346	0.022
596	0.2125	0.0087
597	0.2125	0.0087
598	0.1698	0.0028
599	0.1698	0.0028
600	0.1587	-0.0038
601	0.138	0.0036
602	0.138	0.0036
603	0.138	0.0036
604	0.1587	-0.0038
605	0.1587	-0.0038
606	0.1587	-0.0038
607	0.1587	-0.0038
608	0.1808	0.0095
609	0.1918	0.0162
610	0.1698	0.0028
611	0.1698	0.0028
612	0.1877	-0.0461
613	0.2084	-0.0535
614	0.2084	-0.0535
615	0.3367	-0.0358
616	0.3367	-0.0358
617	0.512	0.05
618	0.512	0.05
619	0.6983	0.1425
620	0.6983	0.1425
621	0.6983	0.1425
622	0.7977	0.2024
623	0.8087	0.2091
624	0.8087	0.2091
625	0.8087	0.2091
626	0.7024	0.2047
627	0.7024	0.2047
628	0.6031	0.1448
629	0.4927	0.0782
630	0.4927	0.0782
631	0.4927	0.0782
632	0.4264	0.0382
633	0.4264	0.0382
634	0.4264	0.0382
635	0.4264	0.0382
636	0.4389	0.0656
637	0.4389	0.0656
638	0.4816	0.0715
639	0.4816	0.0715
640	0.483	0.0922
641	0.483	0.0922
642	0.4941	0.0989
643	0.4941	0.0989
644	0.483	0.0922
645	0.483	0.0922
646	0.4609	0.0789
647	0.4609	0.0789
648	0.4168	0.0523
649	0.3298	0.0198
650	0.3298	0.0198
651	0.3298	0.0198
652	0.2746	-0.0135
653	0.2746	-0.0135
654	0.2415	-0.0335
655	0.2305	-0.0402
656	0.2305	-0.0402
657	0.2305	-0.0402
658	0.2622	-0.0409
659	0.2622	-0.0409
660	0.2953	-0.021
661	0.2953	-0.021
662	0.3602	-0.0017
663	0.3602	-0.0017
664	0.403	0.0042
665	0.403	0.0042
666	0.4457	0.01
667	0.4457	0.01
668	0.4885	0.0159
669	0.4885	0.0159
670	0.5548	0.0559
671	0.5548	0.0559
672	0.6955	0.101
673	0.6955	0.101
674	0.7949	0.1609
675	0.7949	0.1609
676	0.8929	0.2001
677	0.8929	0.2001
678	0.9481	0.2334
679	0.9481	0.2334
680	0.9826	0.2741
681	0.9826	0.2741
682	1.0267	0.3008
683	1.0267	0.3008
684	1.0806	0.3133
685	1.1468	0.3533
686	1.1468	0.3533
687	1.1468	0.3533
688	1.2476	0.434
689	1.2476	0.434
690	1.4007	0.5064
691	1.4007	0.5064
692	1.5443	0.593
693	1.5443	0.593
694	1.5443	0.593
695	1.6864	0.6589
696	1.8189	0.7388
697	1.9072	0.792
698	1.9072	0.792
699	1.9072	0.792
700	1.9721	0.8113
701	1.9721	0.8113
702	1.9721	0.8113
703	1.9721	0.8113
704	1.9293	0.8054
705	1.9293	0.8054
706	1.8948	0.7646
707	1.8189	0.7388
708	1.8189	0.7388
709	1.8189	0.7388
710	1.8189	0.7388
711	1.7195	0.6788
712	1.6395	0.5907
713	1.6395	0.5907
714	1.5415	0.5515
715	1.5415	0.5515
716	1.5719	0.53
717	1.5719	0.53
718	1.6809	0.5759
719	1.6809	0.5759
720	1.8023	0.6491
721	1.8023	0.6491
722	1.9224	0.7017
723	1.9224	0.7017
724	1.99	0.7624
725	1.99	0.7624
726	2.0659	0.7882
727	2.0659	0.7882
728	2.088	0.8015
729	2.088	0.8015
730	2.1087	0.7941
731	2.1087	0.7941
732	2.0976	0.7875
733	2.0976	0.7875
734	2.1087	0.7941
735	2.1087	0.7941
736	2.1418	0.8141
737	2.1418	0.8141
738	2.1956	0.8267
739	2.2177	0.84
740	2.2177	0.84
741	2.2177	0.84
742	2.2177	0.84
743	2.1749	0.8341
744	2.1197	0.8008
745	2.1197	0.8008
746	1.9776	0.735
747	1.812	0.6351
748	1.812	0.6351
749	1.812	0.6351
750	1.5815	0.516
751	1.5815	0.516
752	1.351	0.3968
753	1.351	0.3968
754	1.1661	0.3251
755	1.1661	0.3251
756	1.122	0.2985
757	1.1772	0.3318
758	1.1772	0.3318
759	1.1772	0.3318
760	1.2751	0.371
761	1.2751	0.371
762	1.34	0.3902
763	1.34	0.3902
764	1.3483	0.3554
765	1.3331	0.2865
766	1.3331	0.2865
767	1.3331	0.2865
768	1.322	0.2798
769	1.322	0.2798
770	1.3883	0.3198
771	1.529	0.3649
772	1.529	0.3649
773	1.529	0.3649
774	1.5953	0.4048
775	1.6284	0.4248
776	1.6284	0.4248
777	1.6284	0.4248
778	1.6394	0.4315
779	1.6408	0.4522
780	1.6408	0.4522
781	1.6408	0.4522
782	1.6726	0.4514
783	1.6726	0.4514
784	1.6836	0.4581
785	1.7057	0.4714
786	1.7057	0.4714
787	1.7057	0.4714
788	1.7057	0.4714
789	1.7057	0.4714
790	1.7057	0.4714
791	1.7291	0.5055
792	1.7733	0.5321
793	1.8161	0.538
794	1.7954	0.5454
795	1.7954	0.5454
796	1.794	0.5247
797	1.794	0.5247
798	1.7416	0.5329
799	1.7416	0.5329
800	1.7085	0.5129
801	1.6546	0.5003
802	1.6546	0.5003
803	1.6546	0.5003
804	1.6326	0.487
805	1.6326	0.487
806	1.6105	0.4737
807	1.6105	0.4737
808	1.558	0.4819
809	1.558	0.4819
810	1.5567	0.4612
811	1.5567	0.4612
812	1.5235	0.4412
813	1.5235	0.4412
814	1.4808	0.4353
815	1.4808	0.4353
816	1.4476	0.4153
817	1.4255	0.402
818	1.4255	0.402
819	1.4255	0.402
820	1.391	0.3613
821	1.391	0.3613
822	1.2931	0.3221
823	1.2931	0.3221
824	1.2254	0.2614
825	1.2254	0.2614
826	1.1909	0.2207
827	1.1909	0.2207
828	1.2861	0.2184
829	1.2861	0.2184
830	1.3758	0.2924
831	1.3758	0.2924
832	1.4738	0.3316
833	1.4738	0.3316
834	1.518	0.3582
835	1.5194	0.379
836	1.5194	0.379
837	1.5194	0.379
838	1.5401	0.3715
839	1.5401	0.3715
840	1.5083	0.3723
841	1.5083	0.3723
842	1.5083	0.3723
843	1.5083	0.3723
844	1.4863	0.359
845	1.4849	0.3382
846	1.4738	0.3316
847	1.4738	0.3316
848	1.4849	0.3382
849	1.5056	0.3308
850	1.5056	0.3308
851	1.4959	0.3449
852	1.4959	0.3449
853	1.4959	0.3449
854	1.4849	0.3382
855	1.4849	0.3382
856	1.4849	0.3382
857	1.4849	0.3382
858	1.431	0.3257
859	1.3662	0.3065
860	1.322	0.2798
861	1.322	0.2798
862	1.322	0.2798
863	1.2668	0.2465
864	1.2668	0.2465
865	1.2668	0.2465
866	1.202	0.2273
867	1.1578	0.2007
868	1.104	0.1881
869	1.104	0.1881
870	1.0612	0.1822
871	1.0281	0.1622
872	1.0281	0.1622
873	1.0281	0.1622
874	0.9632	0.143
875	0.9632	0.143
876	0.9273	0.0816
877	0.9273	0.0816
878	0.9273	0.0816
879	0.9273	0.0816
880	0.8928	0.0408
881	0.9135	0.0334
882	1.0322	0.0652
883	1.0322	0.0652
884	1.1633	0.1244
885	1.1633	0.1244
886	1.2516	0.1776
887	1.2516	0.1776
888	1.3068	0.2109
889	1.3068	0.2109
890	1.3193	0.2383
891	1.3193	0.2383
892	1.351	0.2376
893	1.351	0.2376
894	1.351	0.2376
895	1.3303	0.245
896	1.3399	0.2309
897	1.3399	0.2309
898	1.362	0.2442
899	1.362	0.2442
900	1.3855	0.2783
901	1.3855	0.2783
902	1.4076	0.2916
903	1.4076	0.2916
904	1.409	0.3124
905	1.409	0.3124
906	1.3897	0.3405
907	1.3897	0.3405
908	1.3993	0.3264
909	1.3993	0.3264
910	1.3786	0.3339
911	1.3786	0.3339
912	1.3469	0.3346
913	1.3469	0.3346
914	1.3248	0.3213
915	1.3248	0.3213
916	1.3027	0.308
917	1.3027	0.308
918	1.2917	0.3013
919	1.2917	0.3013
920	1.2806	0.2947
921	1.2475	0.2747
922	1.2475	0.2747
923	1.2475	0.2747
924	1.213	0.234
925	1.213	0.234
926	1.213	0.234
927	1.213	0.234
928	1.1785	0.1932
929	1.1978	0.1651
930	1.2861	0.2184
931	1.2861	0.2184
932	1.4586	0.2627
933	1.4586	0.2627
934	1.5787	0.3152
935	1.5787	0.3152
936	1.656	0.3618
937	1.656	0.3618
938	1.7112	0.3951
939	1.7112	0.3951
940	1.7236	0.4225
941	1.7236	0.4225
942	1.7139	0.4366
943	1.7139	0.4366
944	1.7139	0.4366
945	1.7139	0.4366
946	1.7139	0.4366
947	1.7457	0.4358
948	1.7457	0.4358
949	1.7581	0.4632
950	1.7581	0.4632
951	1.7581	0.4632
952	1.7802	0.4766
953	1.7912	0.4832
954	1.7912	0.4832
955	1.7912	0.4832
956	1.7705	0.4906
957	1.7705	0.4906
958	1.7388	0.4914
959	1.7071	0.4922
960	1.7071	0.4922
961	1.6946	0.4648
962	1.6946	0.4648
963	1.6726	0.4514
964	1.6726	0.4514
965	1.6726	0.4514
966	1.6298	0.4455
967	1.5967	0.4256
968	1.5967	0.4256
969	1.5967	0.4256
970	1.5635	0.4056
971	1.5635	0.4056
972	1.5635	0.4056
973	1.5208	0.3997
974	1.4987	0.3864
975	1.4656	0.3664
976	1.4656	0.3664
977	1.431	0.3257
978	1.431	0.3257
979	1.431	0.3257
980	1.3538	0.2791
981	1.3538	0.2791
982	1.3538	0.2791
983	1.3289	0.2243
984	1.3717	0.2302
985	1.3717	0.2302
986	1.5235	0.2819
987	1.5235	0.2819
988	1.656	0.3618
989	1.656	0.3618
990	1.656	0.3618
991	1.765	0.4077
992	1.8202	0.441
993	1.8202	0.441
994	1.8202	0.441
995	1.8437	0.475
996	1.8754	0.4743
997	1.8754	0.4743
998	1.8754	0.4743
999	1.874	0.4535
1000	1.874	0.4535
1001	1.874	0.4535
1002	1.8851	0.4602
1003	1.8851	0.4602
1004	1.8864	0.4809
1005	1.8864	0.4809
1006	1.9085	0.4942
1007	1.9085	0.4942
1008	1.9306	0.5076
1009	1.9306	0.5076
1010	1.921	0.5216
1011	1.921	0.5216
1012	1.9099	0.515
1013	1.9099	0.515
1014	1.9099	0.515
1015	1.9099	0.515
1016	1.8782	0.5157
1017	1.8657	0.4883
1018	1.823	0.4824
1019	1.823	0.4824
1020	1.8009	0.4691
1021	1.8009	0.4691
1022	1.8009	0.4691
1023	1.7788	0.4558
1024	1.736	0.4499
1025	1.7029	0.4299
1026	1.7029	0.4299
1027	1.7029	0.4299
1028	1.7029	0.4299
1029	1.7029	0.4299
1030	1.6601	0.424
1031	1.6284	0.4248
1032	1.616	0.3974
1033	1.616	0.3974
1034	1.5511	0.3782
1035	1.5511	0.3782
1036	1.4945	0.3241
1037	1.4945	0.3241
1038	1.4945	0.3241
1039	1.4945	0.3241
1040	1.4793	0.2553
1041	1.5	0.2478
1042	1.6311	0.307
1043	1.6311	0.307
1044	1.7843	0.3795
1045	1.9044	0.432
1046	1.9044	0.432
1047	1.9044	0.432
1048	1.9499	0.4794
1049	1.9499	0.4794
1050	1.972	0.4927
1051	1.972	0.4927
1052	1.972	0.4927
1053	1.972	0.4927
1054	1.972	0.4927
1055	1.961	0.4861
1056	1.9485	0.4587
1057	1.9485	0.4587
1058	1.9485	0.4587
1059	1.9278	0.4661
1060	1.9389	0.4727
1061	1.9389	0.4727
1062	1.9499	0.4794
1063	1.9706	0.472
1064	1.9706	0.472
1065	1.9706	0.472
1066	1.9292	0.4868
1067	1.9292	0.4868
1068	1.9071	0.4735
1069	1.9071	0.4735
1070	1.874	0.4535
1071	1.874	0.4535
1072	1.8202	0.441
1073	1.8202	0.441
1074	1.7664	0.4284
1075	1.7664	0.4284
1076	1.7429	0.3944
1077	1.7429	0.3944
1078	1.6891	0.3818
1079	1.6891	0.3818
1080	1.6353	0.3692
1081	1.6353	0.3692
1082	1.5911	0.3426
1083	1.5911	0.3426
1084	1.5373	0.33
1085	1.5373	0.33
1086	1.5138	0.296
1087	1.4283	0.2842
1088	1.4283	0.2842
1089	1.4283	0.2842
1090	1.3717	0.2302
1091	1.3717	0.2302
1092	1.2834	0.1769
1093	1.2834	0.1769
1094	1.2585	0.1221
1095	1.2585	0.1221
1096	1.2916	0.1421
1097	1.2916	0.1421
1098	1.442	0.1731
1099	1.442	0.1731
1100	1.5731	0.2322
1101	1.5731	0.2322
1102	1.6504	0.2789
1103	1.6504	0.2789
1104	1.6739	0.3129
1105	1.6739	0.3129
1106	1.6849	0.3196
1107	1.6849	0.3196
1108	1.6629	0.3063
1109	1.6408	0.2929
1110	1.6408	0.2929
1111	1.6408	0.2929
1112	1.6408	0.2929
1113	1.6408	0.2929
1114	1.6297	0.2863
1115	1.6615	0.2855
1116	1.6836	0.2988
1117	1.6836	0.2988
1118	1.696	0.3262
1119	1.696	0.3262
1120	1.696	0.3262
1121	1.6974	0.347
1122	1.6863	0.3403
1123	1.6863	0.3403
1124	1.6656	0.3477
1125	1.6656	0.3477
1126	1.6546	0.3411
1127	1.6546	0.3411
1128	1.6532	0.3203
1129	1.6215	0.3211
1130	1.6215	0.3211
1131	1.6215	0.3211
1132	1.5787	0.3152
1133	1.5787	0.3152
1134	1.5883	0.3011
1135	1.5883	0.3011
1136	1.5456	0.2952
1137	1.5456	0.2952
1138	1.5111	0.2545
1139	1.5111	0.2545
1140	1.4765	0.2138
1141	1.4765	0.2138
1142	1.5069	0.1923
1143	1.5069	0.1923
1144	1.6256	0.224
1145	1.6256	0.224
1146	1.7801	0.3173
1147	1.7801	0.3173
1148	1.943	0.3757
1149	2.0203	0.4223
1150	2.0203	0.4223
1151	2.0851	0.4415
1152	2.0851	0.4415
1153	2.0851	0.4415
1154	2.1072	0.4548
1155	2.1072	0.4548
1156	2.1072	0.4548
1157	2.1072	0.4548
1158	2.0755	0.4556
1159	2.0755	0.4556
1160	2.0865	0.4623
1161	2.0865	0.4623
1162	2.1196	0.4822
1163	2.1196	0.4822
1164	2.1528	0.5022
1165	2.1652	0.5296
1166	2.1652	0.5296
1167	2.1652	0.5296
1168	2.1652	0.5296
1169	2.1652	0.5296
1170	2.1762	0.5363
1171	2.1555	0.5437
1172	2.1335	0.5304
1173	2.1335	0.5304
1174	2.121	0.503
1175	2.121	0.503
1176	2.0893	0.5037
1177	2.0893	0.5037
1178	2.0465	0.4978
1179	2.0465	0.4978
1180	2.0341	0.4704
1181	2.0341	0.4704
1182	1.9899	0.4438
1183	1.9471	0.4379
1184	1.9471	0.4379
1185	1.9471	0.4379
1186	1.9251	0.4246
1187	1.8919	0.4046
1188	1.8919	0.4046
1189	1.8919	0.4046
1190	1.8354	0.3506
1191	1.8354	0.3506
1192	1.7898	0.3032
1193	1.7898	0.3032
1194	1.8202	0.2817
1195	1.8202	0.2817
1196	1.9402	0.3342
1197	1.9402	0.3342
1198	2.1362	0.4126
1199	2.1362	0.4126
1200	2.2783	0.4784
1201	2.2783	0.4784
1202	2.346	0.5391
1203	2.346	0.5391
1204	2.4205	0.5443
1205	2.4205	0.5443
1206	2.4232	0.5857
1207	2.4232	0.5857
1208	2.4439	0.5783
1209	2.4439	0.5783
1210	2.4425	0.5576
1211	2.4425	0.5576
1212	2.4522	0.5435
1213	2.4522	0.5435
1214	2.4522	0.5435
1215	2.455	0.585
1216	2.4674	0.6124
1217	2.4674	0.6124
1218	2.5198	0.6042
1219	2.5198	0.6042
1220	2.5005	0.6324
1221	2.4895	0.6257
1222	2.4895	0.6257
1223	2.4895	0.6257
1224	2.4467	0.6198
1225	2.4467	0.6198
1226	2.4467	0.6198
1227	2.4343	0.5924
1228	2.4343	0.5924
1229	2.3915	0.5865
1230	2.3694	0.5732
1231	2.3694	0.5732
1232	2.3363	0.5532
1233	2.3363	0.5532
1234	2.2825	0.5406
1235	2.2825	0.5406
1236	2.2383	0.514
1237	2.2383	0.514
1238	2.1955	0.5081
1239	2.1955	0.5081
1240	2.1942	0.4874
1241	2.1942	0.4874
1242	2.1942	0.4874
1243	2.161	0.4674
1244	2.1044	0.4134
1245	2.1044	0.4134
1246	2.0368	0.3527
1247	2.0244	0.3253
1248	2.0244	0.3253
1249	2.0244	0.3253
1250	2.1431	0.357
1251	2.1431	0.357
1252	2.3087	0.4569
1253	2.3087	0.4569
1254	2.4826	0.522
1255	2.4826	0.522
1256	2.5709	0.5753
1257	2.615	0.6019
1258	2.615	0.6019
1259	2.615	0.6019
1260	2.6482	0.6219
1261	2.6482	0.6219
1262	2.6275	0.6293
1263	2.6275	0.6293
1264	2.6164	0.6226
1265	2.6164	0.6226
1266	2.6054	0.616
1267	2.6054	0.616
1268	2.6164	0.6226
1269	2.6164	0.6226
1270	2.6385	0.636
1271	2.6716	0.6559
1272	2.6716	0.6559
1273	2.6716	0.6559
1274	2.6813	0.6419
1275	2.6813	0.6419
1276	2.6592	0.6285
1277	2.6592	0.6285
1278	2.6164	0.6226
1279	2.5833	0.6027
1280	2.5833	0.6027
1281	2.5833	0.6027
1282	2.5184	0.5834
1283	2.5184	0.5834
1284	2.4632	0.5502
1285	2.4632	0.5502
1286	2.3984	0.5309
1287	2.3335	0.5117
1288	2.3335	0.5117
1289	2.2687	0.4925
1290	2.2687	0.4925
1291	2.2342	0.4518
1292	2.2342	0.4518
1293	2.2342	0.4518
1294	2.19	0.4251
1295	2.19	0.4251
1296	2.19	0.4251
1297	2.1362	0.4126
1298	2.0699	0.3726
1299	2.0699	0.3726
1300	1.9926	0.326
1301	1.9926	0.326
1302	1.9926	0.326
1303	1.9361	0.272
1304	1.9678	0.2712
1305	1.9678	0.2712
1306	2.1196	0.323
1307	2.1196	0.323
1308	2.2728	0.3955
1309	2.2728	0.3955
1310	2.3611	0.4487
1311	2.4149	0.4613
1312	2.4149	0.4613
1313	2.4149	0.4613
1314	2.426	0.468
1315	2.426	0.468
1316	2.426	0.468
1317	2.4149	0.4613
1318	2.3818	0.4413
1319	2.3818	0.4413
1320	2.3501	0.4421
1321	2.3708	0.4347
1322	2.3708	0.4347
1323	2.3708	0.4347
1324	2.4135	0.4405
1325	2.426	0.468
1326	2.426	0.468
1327	2.426	0.468
1328	2.437	0.4746
1329	2.437	0.4746
1330	2.4273	0.4887
1331	2.4273	0.4887
1332	2.4163	0.482
1333	2.3846	0.4828
1334	2.3846	0.4828
1335	2.3846	0.4828
1336	2.3846	0.4828
1337	2.3846	0.4828
1338	2.3846	0.4828
1339	2.3625	0.4695
1340	2.3404	0.4562
1341	2.3183	0.4428
1342	2.3073	0.4362
1343	2.2852	0.4229
1344	2.2852	0.4229
1345	2.2852	0.4229
1346	2.241	0.3962
1347	2.241	0.3962
1348	2.2065	0.3555
1349	2.2065	0.3555
1350	2.1941	0.3281
1351	2.1941	0.3281
1352	2.2907	0.3466
1353	2.2907	0.3466
1354	2.466	0.4324
1355	2.466	0.4324
1356	2.6412	0.5182
1357	2.7613	0.5707
1358	2.7613	0.5707
1359	2.7613	0.5707
1360	2.8165	0.604
1361	2.8496	0.624
1362	2.8496	0.624
1363	2.8496	0.624
1364	2.8193	0.6455
1365	2.8193	0.6455
1366	2.8179	0.6247
1367	2.8179	0.6247
1368	2.8068	0.6181
1369	2.8068	0.6181
1370	2.8496	0.624
1371	2.8496	0.624
1372	2.8827	0.6439
1373	2.8827	0.6439
1374	2.9255	0.6498
1375	2.9159	0.6639
1376	2.9159	0.6639
1377	2.9159	0.6639
1378	2.9048	0.6573
1379	2.9048	0.6573
1380	2.8731	0.658
1381	2.8621	0.6514
1382	2.8621	0.6514
1383	2.8621	0.6514
1384	2.84	0.638
1385	2.84	0.638
1386	2.7862	0.6255
1387	2.7862	0.6255
1388	2.7862	0.6255
1389	2.753	0.6055
1390	2.7089	0.5789
1391	2.7089	0.5789
1392	2.6661	0.573
1393	2.6661	0.573
1394	2.6537	0.5456
1395	2.6537	0.5456
1396	2.5998	0.533
1397	2.5998	0.533
1398	2.5529	0.4649
1399	2.5529	0.4649
1400	2.4977	0.4316
1401	2.4977	0.4316
1402	2.5515	0.4442
1403	2.5515	0.4442
1404	2.7461	0.5018
1405	2.7461	0.5018
1406	2.9531	0.5868
1407	2.9531	0.5868
1408	3.0856	0.6668
1409	3.0856	0.6668
1410	3.1518	0.7067
1411	3.1518	0.7067
1412	3.196	0.7334
1413	3.196	0.7334
1414	3.207	0.74
1415	3.207	0.74
1416	3.196	0.7334
1417	3.196	0.7334
1418	3.1946	0.7126
1419	3.1946	0.7126
1420	3.1946	0.7126
1421	3.1946	0.7126
1422	3.1946	0.7126
1423	3.207	0.74
1424	3.2402	0.76
1425	3.2402	0.76
1426	3.2402	0.76
1427	3.2512	0.7667
1428	3.2402	0.76
1429	3.2402	0.76
1430	3.2084	0.7608
1431	3.2084	0.7608
1432	3.1753	0.7408
1433	3.1753	0.7408
1434	3.1422	0.7208
1435	3.1091	0.7008
1436	3.1091	0.7008
1437	3.1091	0.7008
1438	3.0663	0.6949
1439	3.0663	0.6949
1440	3.0663	0.6949
1441	3.0125	0.6824
1442	2.978	0.6417
1443	2.978	0.6417
1444	2.9352	0.6358
1445	2.9352	0.6358
1446	2.8924	0.6299
1447	2.8924	0.6299
1448	2.8482	0.6032
1449	2.8482	0.6032
1450	2.782	0.5633
1451	2.782	0.5633
1452	2.7254	0.5092
1453	2.7254	0.5092
1454	2.7654	0.4736
1455	2.7654	0.4736
1456	2.8965	0.5328
1457	2.8965	0.5328
1458	3.0939	0.6319
1459	3.0939	0.6319
1460	3.0939	0.6319
1461	3.2581	0.7111
1462	3.3464	0.7644
1463	3.3464	0.7644
1464	3.4016	0.7977
1465	3.4016	0.7977
1466	3.4237	0.811
1467	3.4237	0.811
1468	3.4334	0.7969
1469	3.4334	0.7969
1470	3.4113	0.7836
1471	3.4113	0.7836
1472	3.4002	0.7769
1473	3.4223	0.7902
1474	3.4223	0.7902
1475	3.4223	0.7902
1476	3.4444	0.8036
1477	3.4761	0.8028
1478	3.4761	0.8028
1479	3.4761	0.8028
1480	3.4554	0.8102
1481	3.4554	0.8102
1482	3.4554	0.8102
1483	3.4127	0.8043
1484	3.3588	0.7918
1485	3.3588	0.7918
1486	3.3147	0.7651
1487	3.3147	0.7651
1488	3.2705	0.7385
1489	3.2705	0.7385
1490	3.2705	0.7385
1491	3.2057	0.7193
1492	3.1505	0.686
1493	3.1505	0.686
1494	3.0856	0.6668
1495	3.0856	0.6668
1496	3.0304	0.6335
1497	3.0304	0.6335
1498	2.9655	0.6142
1499	2.9655	0.6142
1500	2.9117	0.6017
1501	2.9117	0.6017
1502	2.8675	0.5751
1503	2.8675	0.5751
1504	2.8675	0.5751
1505	2.7806	0.5425
1506	2.713	0.4818
1507	2.713	0.4818
1508	2.6771	0.4204
1509	2.6771	0.4204
1510	2.7419	0.4396
1511	2.7419	0.4396
1512	2.9172	0.5254
1513	2.9172	0.5254
1514	3.1228	0.5897
1515	3.1228	0.5897
1516	3.2112	0.643
1517	3.2112	0.643
1518	3.2457	0.6837
1519	3.2457	0.6837
1520	3.2677	0.697
1521	3.2677	0.697
1522	3.2567	0.6903
1523	3.2567	0.6903
1524	3.2346	0.677
1525	3.2332	0.6563
1526	3.2332	0.6563
1527	3.265	0.6555
1528	3.265	0.6555
1529	3.265	0.6555
1530	3.3091	0.6822
1531	3.3091	0.6822
1532	3.3423	0.7021
1533	3.3423	0.7021
1534	3.3643	0.7155
1535	3.3436	0.7229
1536	3.3436	0.7229
1537	3.3436	0.7229
1538	3.3326	0.7162
1539	3.3326	0.7162
1540	3.2898	0.7103
1541	3.2898	0.7103
1542	3.247	0.7044
1543	3.247	0.7044
1544	3.2043	0.6985
1545	3.2043	0.6985
1546	3.1822	0.6852
1547	3.1822	0.6852
1548	3.1601	0.6719
1549	3.1601	0.6719
1550	3.1366	0.6378
1551	3.0607	0.612
1552	3.0607	0.612
1553	3.0607	0.612
1554	3.0041	0.5579
1555	3.0041	0.5579
1556	3.0345	0.5364
1557	3.0345	0.5364
1558	3.1766	0.6022
1559	3.1766	0.6022
1560	3.3947	0.694
1561	3.3947	0.694
1562	3.5589	0.7731
1563	3.5589	0.7731
1564	3.6362	0.8197
1565	3.6362	0.8197
1566	3.69	0.8323
1567	3.69	0.8323
1568	3.69	0.8323
1569	3.7011	0.8389
1570	3.6983	0.7975
1571	3.6983	0.7975
1572	3.6762	0.7841
1573	3.6762	0.7841
1574	3.6762	0.7841
1575	3.6762	0.7841
1576	3.6983	0.7975
1577	3.6983	0.7975
1578	3.7424	0.8241
1579	3.7424	0.8241
1580	3.7231	0.8523
1581	3.7231	0.8523
1582	3.7121	0.8456
1583	3.7121	0.8456
1584	3.7121	0.8456
1585	3.6997	0.8182
1586	3.6459	0.8056
1587	3.6459	0.8056
1588	3.6127	0.7857
1589	3.6127	0.7857
1590	3.5493	0.7872
1591	3.5493	0.7872
1592	3.5493	0.7872
1593	3.4954	0.7746
1594	3.4623	0.7547
1595	3.4623	0.7547
1596	3.4085	0.7421
1597	3.3436	0.7229
1598	3.3436	0.7229
1599	3.3436	0.7229
1600	3.2995	0.6962
1601	3.2995	0.6962
1602	3.2995	0.6962
1603	3.2664	0.6763
1604	3.2664	0.6763
1605	3.2125	0.6637
1606	3.167	0.6163
1607	3.167	0.6163
1608	3.0994	0.5556
1609	3.0759	0.5216
1610	3.0759	0.5216
1611	3.0759	0.5216
1612	3.1849	0.5674
1613	3.1849	0.5674
1614	3.3712	0.6599
1615	3.3712	0.6599
1616	3.5244	0.7324
1617	3.5244	0.7324
1618	3.5244	0.7324
1619	3.5796	0.7657
1620	3.57	0.7798
1621	3.57	0.7798
1622	3.5796	0.7657
1623	3.5796	0.7657
1624	3.5686	0.759
1625	3.5686	0.759
1626	3.5451	0.725
1627	3.5451	0.725
1628	3.4899	0.6917
1629	3.4899	0.6917
1630	3.4126	0.645
1631	3.4126	0.645
1632	3.3022	0.5785
1633	3.3022	0.5785
1634	3.1932	0.5326
1635	3.1932	0.5326
1636	3.1394	0.52
1637	3.1504	0.5267
1638	3.1504	0.5267
1639	3.1504	0.5267
1640	3.207	0.5807
1641	3.207	0.5807
1642	3.207	0.5807
1643	3.207	0.5807
1644	3.2732	0.6207
1645	3.3381	0.6399
1646	3.3395	0.6607
1647	3.3395	0.6607
1648	3.3284	0.654
1649	3.3284	0.654
1650	3.2636	0.6348
1651	3.2636	0.6348
1652	3.1987	0.6156
1653	3.1987	0.6156
1654	3.1228	0.5897
1655	3.1228	0.5897
1656	3.0897	0.5697
1657	3.0897	0.5697
1658	3.0262	0.5712
1659	3.0262	0.5712
1660	3.0138	0.5438
1661	2.9807	0.5239
1662	2.9807	0.5239
1663	2.9807	0.5239
1664	2.9807	0.5239
1665	2.9586	0.5105
1666	2.9269	0.5113
1667	2.9269	0.5113
1668	2.8717	0.478
1669	2.8717	0.478
1670	2.7833	0.4247
1671	2.7833	0.4247
1672	2.7585	0.3699
1673	2.7585	0.3699
1674	2.7916	0.3899
1675	2.7916	0.3899
1676	3.0083	0.4609
1677	3.0083	0.4609
1678	3.0083	0.4609
1679	3.2401	0.6007
1680	3.4264	0.6932
1681	3.4264	0.6932
1682	3.5451	0.725
1683	3.5451	0.725
1684	3.5686	0.759
1685	3.5686	0.759
1686	3.5686	0.759
1687	3.5686	0.759
1688	3.5258	0.7531
1689	3.5258	0.7531
1690	3.5258	0.7531
1691	3.5258	0.7531
1692	3.4816	0.7265
1693	3.4802	0.7057
1694	3.4802	0.7057
1695	3.4802	0.7057
1696	3.5023	0.7191
1697	3.5244	0.7324
1698	3.5465	0.7457
1699	3.5465	0.7457
1700	3.5465	0.7457
1701	3.5465	0.7457
1702	3.5465	0.7457
1703	3.5465	0.7457
1704	3.5244	0.7324
1705	3.5244	0.7324
1706	3.472	0.7406
1707	3.4389	0.7206
1708	3.4389	0.7206
1709	3.4389	0.7206
1710	3.3947	0.694
1711	3.3947	0.694
1712	3.3409	0.6814
1713	3.3409	0.6814
1714	3.276	0.6622
1715	3.276	0.6622
1716	3.2318	0.6355
1717	3.2318	0.6355
1718	3.178	0.623
1719	3.178	0.623
1720	3.1449	0.603
1721	3.1449	0.603
1722	3.0814	0.6045
1723	3.0814	0.6045
1724	3.069	0.5771
1725	3.069	0.5771
1726	2.9945	0.572
1727	2.9945	0.572
1728	2.9945	0.572
1729	2.9503	0.5454
1730	2.9062	0.5187
1731	2.9062	0.5187
1732	2.8524	0.5062
1733	2.8524	0.5062
1734	2.8082	0.4795
1735	2.8082	0.4795
1736	2.7309	0.4329
1737	2.7309	0.4329
1738	2.6729	0.3581
1739	2.6729	0.3581
1740	2.6481	0.3033
1741	2.6481	0.3033
1742	2.7129	0.3226
1743	2.7129	0.3226
1744	2.8992	0.415
1745	2.8992	0.415
1746	2.8992	0.415
1747	2.8992	0.415
1748	3.1062	0.5001
1749	3.207	0.5807
1750	3.2719	0.6
1751	3.2719	0.6
1752	3.2732	0.6207
1753	3.2732	0.6207
1754	3.2622	0.614
1755	3.2622	0.614
1756	3.2498	0.5866
1757	3.2277	0.5733
1758	3.2277	0.5733
1759	3.2277	0.5733
1760	3.2291	0.5941
1761	3.2622	0.614
1762	3.2622	0.614
1763	3.2622	0.614
1764	3.305	0.6199
1765	3.305	0.6199
1766	3.305	0.6199
1767	3.2953	0.634
1768	3.2746	0.6414
1769	3.2746	0.6414
1770	3.2318	0.6355
1771	3.2318	0.6355
1772	3.1987	0.6156
1773	3.1987	0.6156
1774	3.1987	0.6156
1775	3.1449	0.603
1776	3.1007	0.5764
1777	3.1007	0.5764
1778	3.0566	0.5497
1779	3.0566	0.5497
1780	3.0566	0.5497
1781	2.9917	0.5305
1782	2.9269	0.5113
1783	2.9269	0.5113
1784	2.873	0.4988
1785	2.873	0.4988
1786	2.8082	0.4795
1787	2.8082	0.4795
1788	2.764	0.4529
1789	2.764	0.4529
1790	2.7419	0.4396
1791	2.7419	0.4396
1792	2.7088	0.4196
1793	2.7088	0.4196
1794	2.6757	0.3996
1795	2.6757	0.3996
1796	2.6536	0.3863
1797	2.6536	0.3863
1798	2.6095	0.3597
1799	2.6095	0.3597
1800	2.5115	0.3205
1801	2.5115	0.3205
1802	2.4328	0.2531
1803	2.4328	0.2531
1804	2.4286	0.1909
1805	2.4286	0.1909
1806	2.5032	0.196
1807	2.5032	0.196
1808	2.6784	0.2818
1809	2.6784	0.2818
1810	2.8537	0.3676
1811	2.8537	0.3676
1812	2.9324	0.435
1813	2.9324	0.435
1814	2.9669	0.4757
1815	2.989	0.489
1816	2.989	0.489
1817	2.989	0.489
1818	2.989	0.489
1819	2.989	0.489
1820	2.989	0.489
1821	2.9572	0.4898
1822	2.9351	0.4765
1823	2.9351	0.4765
1824	2.9558	0.4691
1825	2.9779	0.4824
1826	2.9779	0.4824
1827	2.9779	0.4824
1828	3	0.4957
1829	3	0.4957
1830	3.0221	0.509
1831	3.0014	0.5164
1832	3.0014	0.5164
1833	3.0014	0.5164
1834	2.9903	0.5098
1835	2.9903	0.5098
1836	2.9586	0.5105
1837	2.9586	0.5105
1838	2.9158	0.5046
1839	2.9158	0.5046
1840	2.8937	0.4913
1841	2.8937	0.4913
1842	2.8496	0.4647
1843	2.8496	0.4647
1844	2.8068	0.4588
1845	2.8068	0.4588
1846	2.753	0.4462
1847	2.753	0.4462
1848	2.7199	0.4263
1849	2.7199	0.4263
1850	2.6771	0.4204
1851	2.6771	0.4204
1852	2.6343	0.4145
1853	2.6108	0.3804
1854	2.6108	0.3804
1855	2.6108	0.3804
1856	2.5777	0.3604
1857	2.5777	0.3604
1858	2.5142	0.362
1859	2.5142	0.362
1860	2.4604	0.3494
1861	2.437	0.3153
1862	2.437	0.3153
1863	2.3831	0.3028
1864	2.3831	0.3028
1865	2.3831	0.3028
1866	2.3059	0.2562
1867	2.3059	0.2562
1868	2.2479	0.1814
1869	2.2479	0.1814
1870	2.1913	0.1273
1871	2.1913	0.1273
1872	2.223	0.1266
1873	2.223	0.1266
1874	2.3541	0.1858
1875	2.3541	0.1858
1876	2.5487	0.2434
1877	2.5487	0.2434
1878	2.6481	0.3033
1879	2.6481	0.3033
1880	2.6826	0.3441
1881	2.6826	0.3441
1882	2.7047	0.3574
1883	2.7047	0.3574
1884	2.7047	0.3574
1885	2.7047	0.3574
1886	2.6826	0.3441
1887	2.6826	0.3441
1888	2.6508	0.3448
1889	2.6508	0.3448
1890	2.6508	0.3448
1891	2.6508	0.3448
1892	2.6729	0.3581
1893	2.6729	0.3581
1894	2.6729	0.3581
1895	2.7157	0.364
1896	2.7378	0.3774
1897	2.7378	0.3774
1898	2.7392	0.3981
1899	2.7392	0.3981
1900	2.7281	0.3914
1901	2.7281	0.3914
1902	2.7171	0.3848
1903	2.6647	0.393
1904	2.6647	0.393
1905	2.6647	0.393
1906	2.6633	0.3722
1907	2.6633	0.3722
1908	2.6315	0.373
1909	2.6315	0.373
1910	2.6095	0.3597
1911	2.6095	0.3597
1912	2.5777	0.3604
1913	2.5777	0.3604
1914	2.5349	0.3545
1915	2.5349	0.3545
1916	2.4715	0.3561
1917	2.4715	0.3561
1918	2.4701	0.3353
1919	2.4701	0.3353
1920	2.448	0.322
1921	2.448	0.322
1922	2.4149	0.302
1923	2.4149	0.302
1924	2.3693	0.2546
1925	2.3693	0.2546
1926	2.3127	0.2006
1927	2.3127	0.2006
1928	2.3334	0.1932
1929	2.3334	0.1932
1930	2.4632	0.2316
1931	2.4632	0.2316
1932	2.6274	0.3108
1933	2.6274	0.3108
1934	2.7488	0.384
1935	2.7488	0.384
1936	2.7488	0.384
1937	2.8261	0.4306
1938	2.8799	0.4432
1939	2.8799	0.4432
1940	2.8813	0.4639
1941	2.8813	0.4639
1942	2.8703	0.4573
1943	2.8703	0.4573
1944	2.8689	0.4365
1945	2.8689	0.4365
1946	2.8689	0.4365
1947	2.8689	0.4365
1948	2.891	0.4498
1949	2.891	0.4498
1950	2.9241	0.4698
1951	2.9241	0.4698
1952	2.9462	0.4831
1953	2.9462	0.4831
1954	2.9572	0.4898
1955	2.9572	0.4898
1956	2.9462	0.4831
1957	2.9462	0.4831
1958	2.9144	0.4839
1959	2.9144	0.4839
1960	2.8924	0.4706
1961	2.8924	0.4706
1962	2.8924	0.4706
1963	2.8606	0.4713
1964	2.8275	0.4514
1965	2.8275	0.4514
1966	2.7847	0.4455
1967	2.7847	0.4455
1968	2.7419	0.4396
1969	2.7419	0.4396
1970	2.7088	0.4196
1971	2.7088	0.4196
1972	2.6757	0.3996
1973	2.6757	0.3996
1974	2.6329	0.3937
1975	2.6329	0.3937
1976	2.6329	0.3937
1977	2.6108	0.3804
1978	2.5888	0.3671
1979	2.5888	0.3671
1980	2.5556	0.3471
1981	2.5556	0.3471
1982	2.4894	0.3072
1983	2.4894	0.3072
1984	2.4328	0.2531
1985	2.4328	0.2531
1986	2.4204	0.2257
1987	2.4204	0.2257
1988	2.5073	0.2582
1989	2.5073	0.2582
1990	2.6826	0.3441
1991	2.6826	0.3441
1992	2.8468	0.4232
1993	2.8468	0.4232
1994	2.9351	0.4765
1995	2.9351	0.4765
1996	2.9903	0.5098
1997	2.9903	0.5098
1998	3.0124	0.5231
1999	3.0124	0.5231
2000	3.0124	0.5231
2001	3.0124	0.5231
2002	3.0014	0.5164
2003	3.0014	0.5164
2004	3.0014	0.5164
2005	3.011	0.5024
2006	3.0331	0.5157
2007	3.0331	0.5157
2008	3.0566	0.5497
2009	3.0566	0.5497
2010	3.0566	0.5497
2011	3.0994	0.5556
2012	3.1104	0.5623
2013	3.0994	0.5556
2014	3.0994	0.5556
2015	3.0994	0.5556
2016	3.0676	0.5564
2017	3.0676	0.5564
2018	3.0455	0.5431
2019	3.0235	0.5298
2020	3.0235	0.5298
2021	3.0235	0.5298
2022	2.9807	0.5239
2023	2.9807	0.5239
2024	2.9476	0.5039
2025	2.9476	0.5039
2026	2.9048	0.498
2027	2.9048	0.498
2028	2.8717	0.478
2029	2.8717	0.478
2030	2.8385	0.458
2031	2.8385	0.458
2032	2.8385	0.458
2033	2.8165	0.4447
2034	2.7737	0.4388
2035	2.7737	0.4388
2036	2.7309	0.4329
2037	2.7309	0.4329
2038	2.6978	0.4129
2039	2.6978	0.4129
2040	2.655	0.407
2041	2.655	0.407
2042	2.6108	0.3804
2043	2.6108	0.3804
2044	2.5446	0.3405
2045	2.5446	0.3405
2046	2.4977	0.2723
2047	2.4977	0.2723
2048	2.4963	0.2516
2049	2.4963	0.2516
[truncated: 39,951 more rows]
