# Supplementary material for: Gender-Related Effect in Oxygenation Dynamics by Using Far-Infrared Intervention with Near-Infrared Spectroscopy Measurement: A Gender Differences Controlled Trial
Source: PLoS One. 2015 Nov 10;10(11):e0135166. doi: 10.1371/journal.pone.0135166 (PMC4640828; doi:10.1371/journal.pone.0135166)
Supplement: S14 File — (XLSX) [file pone.0135166.s014.xlsx]

## Sheet: Sheet2
50	0.0318	-0.0008
51	0.0207	-0.0074
52	0.0097	-0.0141
53	-0.0014	-0.0207
54	-0.0014	-0.0207
55	-0.0124	-0.0274
56	-0.0331	-0.02
57	-0.0441	-0.0266
58	-0.0648	-0.0192
59	-0.0759	-0.0259
60	-0.0759	-0.0259
61	-0.0759	-0.0259
62	-0.0966	-0.0184
63	-0.0869	-0.0325
64	-0.0869	-0.0325
65	-0.0759	-0.0259
66	-0.0538	-0.0125
67	-0.011	-0.0067
68	0.0538	0.0126
69	0.1283	0.0177
70	0.1918	0.0162
71	0.2346	0.0221
72	0.2663	0.0213
73	0.2774	0.028
74	0.287	0.0139
75	0.2663	0.0213
76	0.2553	0.0146
77	0.2139	0.0295
78	0.2125	0.0087
79	0.1918	0.0162
80	0.1601	0.0169
81	0.149	0.0103
82	0.149	0.0103
83	0.1283	0.0177
84	0.1283	0.0177
85	0.149	0.0103
86	0.149	0.0103
87	0.149	0.0103
88	0.149	0.0103
89	0.149	0.0103
90	0.149	0.0103
91	0.149	0.0103
92	0.1283	0.0177
93	0.1173	0.011
94	0.1173	0.011
95	0.1063	0.0044
96	0.0952	-0.0023
97	0.0842	-0.0089
98	0.0635	-0.0015
99	0.0524	-0.0082
100	0.0414	-0.0148
101	0.0207	-0.0074
102	0	0
103	-0.011	-0.0067
104	-0.0221	-0.0133
105	-0.0428	-0.0059
106	-0.0635	0.0015
107	-0.0635	0.0015
108	-0.0221	-0.0133
109	0	0
110	0.0538	0.0126
111	0.1283	0.0177
112	0.1822	0.0303
113	0.236	0.0428
114	0.2581	0.0561
115	0.2788	0.0487
116	0.3105	0.0479
117	0.2995	0.0413
118	0.2788	0.0487
119	0.2884	0.0346
120	0.2774	0.028
121	0.2567	0.0354
122	0.2456	0.0287
123	0.2346	0.0221
124	0.2236	0.0154
125	0.2236	0.0154
126	0.2029	0.0228
127	0.1932	0.0369
128	0.1932	0.0369
129	0.2139	0.0295
130	0.2042	0.0436
131	0.2139	0.0295
132	0.2042	0.0436
133	0.2042	0.0436
134	0.1932	0.0369
135	0.1932	0.0369
136	0.1822	0.0303
137	0.1711	0.0236
138	0.1504	0.031
139	0.1394	0.0244
140	0.1187	0.0318
141	0.1077	0.0251
142	0.087	0.0325
143	0.0759	0.0259
144	0.0759	0.0259
145	0.0649	0.0192
146	0.0442	0.0266
147	0.0538	0.0126
148	0.0124	0.0274
149	0.0014	0.0207
150	-0.0193	0.0282
151	-0.0193	0.0282
152	-0.0303	0.0215
153	-0.0207	0.0074
154	-0.0414	0.0149
155	-0.0414	0.0149
156	-0.051	0.0289
157	-0.0193	0.0282
158	0.0345	0.0407
159	0.109	0.0459
160	0.1739	0.0651
161	0.2484	0.0702
162	0.3119	0.0687
163	0.3436	0.0679
164	0.3547	0.0746
165	0.3754	0.0672
166	0.3547	0.0746
167	0.3643	0.0605
168	0.3326	0.0613
169	0.3119	0.0687
170	0.2898	0.0554
171	0.2691	0.0628
172	0.2374	0.0635
173	0.2167	0.071
174	0.236	0.0428
175	0.236	0.0428
176	0.236	0.0428
177	0.2263	0.0569
178	0.247	0.0495
179	0.2374	0.0635
180	0.2374	0.0635
181	0.2277	0.0776
182	0.2277	0.0776
183	0.2167	0.071
184	0.2167	0.071
185	0.2056	0.0643
186	0.1946	0.0577
187	0.1836	0.051
188	0.1725	0.0443
189	0.1518	0.0518
190	0.1408	0.0451
191	0.1297	0.0384
192	0.0883	0.0533
193	0.0773	0.0466
194	0.0663	0.04
195	0.0249	0.0548
196	0.0345	0.0407
197	0.0235	0.0341
198	0.0028	0.0415
199	-0.0289	0.0423
200	-0.04	0.0356
201	-0.0607	0.043
202	-0.0717	0.0364
203	-0.0717	0.0364
204	-0.0828	0.0297
205	-0.1048	0.0164
206	-0.1255	0.0238
207	-0.1159	0.0097
208	-0.1366	0.0171
209	-0.1366	0.0171
210	-0.1366	0.0171
211	-0.1145	0.0305
212	-0.0607	0.043
213	0.0138	0.0481
214	0.0994	0.0599
215	0.1739	0.0651
216	0.207	0.0851
217	0.2388	0.0843
218	0.2595	0.0769
219	0.2595	0.0769
220	0.2691	0.0628
221	0.2277	0.0776
222	0.2167	0.071
223	0.1849	0.0717
224	0.1739	0.0651
225	0.1518	0.0518
226	0.1408	0.0451
227	0.1297	0.0384
228	0.109	0.0459
229	0.109	0.0459
230	0.109	0.0459
231	0.109	0.0459
232	0.1201	0.0525
233	0.1104	0.0666
234	0.1201	0.0525
235	0.1201	0.0525
236	0.1201	0.0525
237	0.1201	0.0525
238	0.0994	0.0599
239	0.0883	0.0533
240	0.0676	0.0607
241	0.0566	0.054
242	0.0456	0.0474
243	0.0345	0.0407
244	0.0138	0.0481
245	0.0028	0.0415
246	-0.0083	0.0348
247	-0.0496	0.0497
248	-0.04	0.0356
249	-0.0607	0.043
250	-0.0717	0.0364
251	-0.0717	0.0364
252	-0.0924	0.0438
253	-0.1035	0.0371
254	-0.1242	0.0445
255	-0.1048	0.0164
256	-0.1462	0.0312
257	-0.1669	0.0386
258	-0.1669	0.0386
259	-0.1559	0.0453
260	-0.1131	0.0512
261	-0.0593	0.0638
262	0.0152	0.0689
263	0.1008	0.0807
264	0.1435	0.0866
265	0.196	0.0784
266	0.2277	0.0776
267	0.2388	0.0843
268	0.2388	0.0843
269	0.207	0.0851
270	0.196	0.0784
271	0.1849	0.0717
272	0.1739	0.0651
273	0.1422	0.0658
274	0.1311	0.0592
275	0.0994	0.0599
276	0.0883	0.0533
277	0.0676	0.0607
278	0.058	0.0748
279	0.0787	0.0674
280	0.0787	0.0674
281	0.0897	0.074
282	0.0994	0.0599
283	0.0994	0.0599
284	0.0994	0.0599
285	0.0883	0.0533
286	0.0883	0.0533
287	0.0676	0.0607
288	0.047	0.0681
289	0.0359	0.0615
290	0.0249	0.0548
291	0.0042	0.0622
292	-0.0165	0.0697
293	-0.0069	0.0556
294	-0.0179	0.0489
295	-0.0386	0.0563
296	-0.0496	0.0497
297	-0.0607	0.043
298	-0.0814	0.0504
299	-0.1021	0.0579
300	-0.1131	0.0512
301	-0.1338	0.0586
302	-0.1435	0.0727
303	-0.1435	0.0727
304	-0.1117	0.0719
305	-0.069	0.0778
306	-0.0358	0.0978
307	0.0497	0.1096
308	0.1339	0.1007
309	0.207	0.0851
310	0.2291	0.0984
311	0.2608	0.0976
312	0.2608	0.0976
313	0.2401	0.105
314	0.2498	0.0909
315	0.2291	0.0984
316	0.1974	0.0991
317	0.1863	0.0925
318	0.1546	0.0932
319	0.1435	0.0866
320	0.1229	0.094
321	0.1325	0.0799
322	0.1118	0.0873
323	0.1118	0.0873
324	0.1118	0.0873
325	0.1229	0.094
326	0.1229	0.094
327	0.1132	0.1081
328	0.1339	0.1007
329	0.1339	0.1007
330	0.1229	0.094
331	0.1022	0.1014
332	0.1118	0.0873
333	0.0911	0.0948
334	0.0801	0.0881
335	0.0387	0.103
336	0.0483	0.0889
337	0.0069	0.1037
338	-0.0041	0.0971
339	0.0056	0.083
340	-0.0151	0.0904
341	-0.0358	0.0978
342	-0.0358	0.0978
343	-0.0469	0.0912
344	-0.0469	0.0912
345	-0.0579	0.0845
346	-0.0786	0.0919
347	-0.0993	0.0993
348	-0.12	0.1068
349	-0.1103	0.0927
350	-0.131	0.1001
351	-0.1421	0.0934
352	-0.1214	0.086
353	-0.12	0.1068
354	-0.0565	0.1052
355	0.0083	0.1245
356	0.0939	0.1362
357	0.1477	0.1488
358	0.2112	0.1473
359	0.254	0.1532
360	0.2746	0.1458
361	0.2953	0.1383
362	0.2746	0.1458
363	0.2636	0.1391
364	0.2319	0.1399
365	0.2208	0.1332
366	0.1891	0.134
367	0.1684	0.1414
368	0.1574	0.1347
369	0.1463	0.1281
370	0.1256	0.1355
371	0.1256	0.1355
372	0.1256	0.1355
373	0.1463	0.1281
374	0.1367	0.1421
375	0.1367	0.1421
376	0.1367	0.1421
377	0.1367	0.1421
378	0.116	0.1496
379	0.116	0.1496
380	0.1049	0.1429
381	0.0939	0.1362
382	0.0732	0.1437
383	0.0621	0.137
384	0.0415	0.1444
385	0.0511	0.1304
386	0.0194	0.1311
387	0.0083	0.1245
388	-0.0027	0.1178
389	-0.0234	0.1252
390	-0.0344	0.1186
391	-0.0551	0.126
392	-0.0662	0.1193
393	-0.1076	0.1342
394	-0.0979	0.1201
395	-0.1297	0.1208
396	-0.1407	0.1142
397	-0.1614	0.1216
398	-0.1821	0.129
399	-0.1835	0.1083
400	-0.2042	0.1157
401	-0.2042	0.1157
402	-0.1724	0.115
403	-0.1297	0.1208
404	-0.0662	0.1193
405	-0.011	0.1526
406	0.0635	0.1578
407	0.127	0.1562
408	0.1698	0.1621
409	0.2015	0.1614
410	0.2015	0.1614
411	0.2015	0.1614
412	0.2112	0.1473
413	0.1698	0.1621
414	0.1684	0.1414
415	0.1367	0.1421
416	0.1049	0.1429
417	0.0732	0.1437
418	0.0621	0.137
419	0.0511	0.1304
420	0.0304	0.1378
421	0.0304	0.1378
422	0.0097	0.1452
423	0.0304	0.1378
424	0.0304	0.1378
425	0.0304	0.1378
426	0.0304	0.1378
427	0.0304	0.1378
428	0.0304	0.1378
429	0.0194	0.1311
430	0.0097	0.1452
431	-0.0013	0.1385
432	-0.0124	0.1319
433	-0.0331	0.1393
434	-0.0441	0.1326
435	-0.0551	0.126
436	-0.0758	0.1334
437	-0.0869	0.1267
438	-0.0979	0.1201
439	-0.0979	0.1201
440	-0.1393	0.1349
441	-0.1297	0.1208
442	-0.1407	0.1142
443	-0.1614	0.1216
444	-0.1821	0.129
445	-0.1821	0.129
446	-0.1821	0.129
447	-0.1821	0.129
448	-0.1393	0.1349
449	-0.0855	0.1475
450	-0.0206	0.1667
451	0.0539	0.1718
452	0.1174	0.1703
453	0.1601	0.1762
454	0.1919	0.1754
455	0.1919	0.1754
456	0.1919	0.1754
457	0.1712	0.1829
458	0.1394	0.1836
459	0.138	0.1629
460	0.1063	0.1636
461	0.0953	0.157
462	0.0635	0.1578
463	0.0428	0.1652
464	0.0428	0.1652
465	0.0318	0.1585
466	0.0318	0.1585
467	0.0428	0.1652
468	0.0428	0.1652
469	0.0428	0.1652
470	0.0428	0.1652
471	0.0635	0.1578
472	0.0635	0.1578
473	0.0428	0.1652
474	0.0428	0.1652
475	0.0221	0.1726
476	0.0111	0.1659
477	-0.0096	0.1734
478	-0.0206	0.1667
479	-0.0524	0.1675
480	-0.0427	0.1534
481	-0.0841	0.1682
482	-0.0745	0.1541
483	-0.0951	0.1616
484	-0.1158	0.169
485	-0.1269	0.1623
486	-0.1476	0.1698
487	-0.1476	0.1698
488	-0.1586	0.1631
489	-0.1586	0.1631
490	-0.1269	0.1623
491	-0.0938	0.1823
492	-0.0399	0.1949
493	0.0346	0.2
494	0.1091	0.2051
495	0.1519	0.211
496	0.2043	0.2028
497	0.2153	0.2095
498	0.236	0.2021
499	0.2153	0.2095
500	0.2153	0.2095
501	0.1836	0.2103
502	0.1726	0.2036
503	0.1519	0.211
504	0.1408	0.2044
505	0.1298	0.1977
506	0.098	0.1985
507	0.098	0.1985
508	0.098	0.1985
509	0.0884	0.2126
510	0.0884	0.2126
511	0.0884	0.2126
512	0.0884	0.2126
513	0.0884	0.2126
514	0.1091	0.2051
515	0.0884	0.2126
516	0.0884	0.2126
517	0.0884	0.2126
518	0.0677	0.22
519	0.0567	0.2133
520	0.0456	0.2067
521	0.0346	0.2
522	0.0235	0.1933
523	0.0125	0.1867
524	-0.0289	0.2015
525	-0.0192	0.1874
526	-0.0399	0.1949
527	-0.0717	0.1956
528	-0.0924	0.203
529	-0.0827	0.189
530	-0.1034	0.1964
531	-0.1145	0.1897
532	-0.1145	0.1897
533	-0.1352	0.1972
534	-0.1145	0.1897
535	-0.0924	0.203
536	-0.0482	0.2297
537	0.0263	0.2348
538	0.1105	0.2259
539	0.1643	0.2384
540	0.2071	0.2443
541	0.2388	0.2436
542	0.2498	0.2502
543	0.2595	0.2361
544	0.2388	0.2436
545	0.2278	0.2369
546	0.196	0.2377
547	0.1753	0.2451
548	0.1436	0.2459
549	0.1326	0.2392
550	0.1215	0.2325
551	0.1105	0.2259
552	0.0898	0.2333
553	0.0898	0.2333
554	0.0898	0.2333
555	0.1008	0.24
556	0.0912	0.254
557	0.1119	0.2466
558	0.0912	0.254
559	0.0912	0.254
560	0.1008	0.24
561	0.1008	0.24
562	0.0898	0.2333
563	0.0787	0.2266
564	0.0677	0.22
565	0.0263	0.2348
566	0.0153	0.2282
567	0.0042	0.2215
568	-0.0165	0.2289
569	-0.0372	0.2363
570	-0.0482	0.2297
571	-0.0593	0.223
572	-0.0703	0.2164
573	-0.091	0.2238
574	-0.102	0.2171
575	-0.102	0.2171
576	-0.1117	0.2312
577	-0.0896	0.2445
578	-0.0261	0.243
579	0.0277	0.2556
580	0.1022	0.2607
581	0.1657	0.2592
582	0.2085	0.2651
583	0.2402	0.2643
584	0.2609	0.2569
585	0.2609	0.2569
586	0.2305	0.2784
587	0.2195	0.2717
588	0.1878	0.2725
589	0.1767	0.2658
590	0.1657	0.2592
591	0.1339	0.2599
592	0.1132	0.2674
593	0.1022	0.2607
594	0.1022	0.2607
595	0.1022	0.2607
596	0.1022	0.2607
597	0.1132	0.2674
598	0.1132	0.2674
599	0.1036	0.2814
600	0.1243	0.274
601	0.1132	0.2674
602	0.1132	0.2674
603	0.1132	0.2674
604	0.0925	0.2748
605	0.0718	0.2822
606	0.0815	0.2681
607	0.0608	0.2755
608	0.0498	0.2689
609	0.0498	0.2689
610	0.018	0.2696
611	-0.0027	0.2771
612	-0.0234	0.2845
613	-0.0137	0.2704
614	-0.0137	0.2704
615	0.0084	0.2837
616	0.0512	0.2896
617	0.1146	0.2881
618	0.1588	0.3147
619	0.2126	0.3273
620	0.2761	0.3258
621	0.3078	0.325
622	0.3189	0.3317
623	0.3189	0.3317
624	0.3189	0.3317
625	0.2982	0.3391
626	0.2775	0.3465
627	0.2664	0.3398
628	0.2554	0.3332
629	0.2443	0.3265
630	0.2333	0.3199
631	0.2126	0.3273
632	0.2223	0.3132
633	0.2223	0.3132
634	0.2223	0.3132
635	0.2223	0.3132
636	0.2126	0.3273
637	0.2333	0.3199
638	0.2126	0.3273
639	0.2126	0.3273
640	0.2016	0.3206
641	0.2016	0.3206
642	0.1809	0.3281
643	0.1698	0.3214
644	0.1491	0.3288
645	0.1381	0.3222
646	0.1381	0.3222
647	0.1271	0.3155
648	0.1064	0.3229
649	0.0953	0.3163
650	0.0746	0.3237
651	0.0636	0.317
652	0.0525	0.3104
653	0.0318	0.3178
654	0.0318	0.3178
655	0.0222	0.3319
656	0.0746	0.3237
657	0.1381	0.3222
658	0.1823	0.3488
659	0.2568	0.3539
660	0.3106	0.3665
661	0.3741	0.365
662	0.3851	0.3716
663	0.3961	0.3783
664	0.4058	0.3642
665	0.3851	0.3716
666	0.3948	0.3575
667	0.3741	0.365
668	0.3423	0.3657
669	0.3313	0.3591
670	0.3313	0.3591
671	0.3202	0.3524
672	0.2899	0.3739
673	0.2899	0.3739
674	0.2899	0.3739
675	0.2802	0.388
676	0.3009	0.3806
677	0.3009	0.3806
678	0.2802	0.388
679	0.3009	0.3806
680	0.2802	0.388
681	0.2802	0.388
682	0.2692	0.3813
683	0.2692	0.3813
684	0.2582	0.3747
685	0.2375	0.3821
686	0.2264	0.3754
687	0.2154	0.3688
688	0.1947	0.3762
689	0.1947	0.3762
690	0.1836	0.3695
691	0.1629	0.377
692	0.1519	0.3703
693	0.1312	0.3777
694	0.1202	0.3711
695	0.0995	0.3785
696	0.1091	0.3644
697	0.0981	0.3577
698	0.0567	0.3726
699	0.0567	0.3726
700	0.0774	0.3652
701	0.1105	0.3851
702	0.174	0.3836
703	0.2182	0.4103
704	0.2927	0.4154
705	0.3561	0.4139
706	0.3879	0.4131
707	0.4196	0.4123
708	0.4196	0.4123
709	0.4196	0.4123
710	0.4086	0.4057
711	0.3975	0.399
712	0.3865	0.3924
713	0.3548	0.3931
714	0.3437	0.3865
715	0.3327	0.3798
716	0.312	0.3872
717	0.2913	0.3946
718	0.2913	0.3946
719	0.2913	0.3946
720	0.2913	0.3946
721	0.3023	0.4013
722	0.3023	0.4013
723	0.3023	0.4013
724	0.3023	0.4013
725	0.3023	0.4013
726	0.2816	0.4087
727	0.2816	0.4087
728	0.2816	0.4087
729	0.2706	0.4021
730	0.2499	0.4095
731	0.2388	0.4028
732	0.2182	0.4103
733	0.2071	0.4036
734	0.1961	0.3969
735	0.1754	0.4044
736	0.1643	0.3977
737	0.1436	0.4051
738	0.1436	0.4051
739	0.1326	0.3985
740	0.1119	0.4059
741	0.1119	0.4059
742	0.1009	0.3992
743	0.0705	0.4207
744	0.0595	0.4141
745	0.0595	0.4141
746	0.0484	0.4074
747	0.0484	0.4074
748	0.0595	0.4141
749	0.0815	0.4274
750	0.1354	0.4399
751	0.2195	0.431
752	0.2941	0.4361
753	0.3479	0.4487
754	0.3906	0.4546
755	0.4224	0.4538
756	0.4224	0.4538
757	0.4224	0.4538
758	0.4017	0.4612
759	0.3699	0.462
760	0.3796	0.4479
761	0.3382	0.4628
762	0.3272	0.4561
763	0.3368	0.442
764	0.3161	0.4494
765	0.3051	0.4428
766	0.3051	0.4428
767	0.2954	0.4569
768	0.3161	0.4494
769	0.3065	0.4635
770	0.3272	0.4561
771	0.3272	0.4561
772	0.3272	0.4561
773	0.3272	0.4561
774	0.3065	0.4635
775	0.2858	0.471
776	0.2747	0.4643
777	0.2844	0.4502
778	0.2637	0.4576
779	0.2527	0.451
780	0.232	0.4584
781	0.2416	0.4443
782	0.2209	0.4517
783	0.2099	0.4451
784	0.1892	0.4525
785	0.1892	0.4525
786	0.1781	0.4458
787	0.1574	0.4533
788	0.1368	0.4607
789	0.1257	0.454
790	0.1257	0.454
791	0.105	0.4614
792	0.1257	0.454
793	0.1478	0.4673
794	0.2016	0.4799
795	0.2665	0.4991
796	0.3203	0.5117
797	0.3838	0.5101
798	0.4265	0.516
799	0.4583	0.5153
800	0.479	0.5079
801	0.479	0.5079
802	0.4583	0.5153
803	0.4679	0.5012
804	0.4472	0.5086
805	0.4458	0.4879
806	0.3838	0.5101
807	0.3934	0.4961
808	0.3617	0.4968
809	0.3506	0.4902
810	0.3506	0.4902
811	0.3396	0.4835
812	0.3396	0.4835
813	0.3396	0.4835
814	0.3506	0.4902
815	0.341	0.5042
816	0.3617	0.4968
817	0.3617	0.4968
818	0.3617	0.4968
819	0.341	0.5042
820	0.341	0.5042
821	0.341	0.5042
822	0.3203	0.5117
823	0.3092	0.505
824	0.3092	0.505
825	0.2982	0.4984
826	0.2568	0.5132
827	0.2665	0.4991
828	0.2554	0.4925
829	0.2444	0.4858
830	0.2237	0.4932
831	0.203	0.5006
832	0.192	0.494
833	0.1809	0.4873
834	0.1809	0.4873
835	0.1602	0.4947
836	0.1602	0.4947
837	0.1492	0.4881
838	0.1395	0.5022
839	0.1713	0.5014
840	0.214	0.5073
841	0.2679	0.5199
842	0.3424	0.525
843	0.3962	0.5375
844	0.4597	0.536
845	0.4914	0.5353
846	0.5024	0.5419
847	0.5231	0.5345
848	0.5231	0.5345
849	0.5024	0.5419
850	0.4707	0.5427
851	0.4597	0.536
852	0.4693	0.5219
853	0.4279	0.5368
854	0.4169	0.5301
855	0.4058	0.5235
856	0.4058	0.5235
857	0.3962	0.5375
858	0.3962	0.5375
859	0.3865	0.5516
860	0.3865	0.5516
861	0.3865	0.5516
862	0.4072	0.5442
863	0.4072	0.5442
864	0.4072	0.5442
865	0.3865	0.5516
866	0.3962	0.5375
867	0.3645	0.5383
868	0.3645	0.5383
869	0.3534	0.5316
870	0.3327	0.5391
871	0.3217	0.5324
872	0.3217	0.5324
873	0.301	0.5398
874	0.2596	0.5547
875	0.2692	0.5406
876	0.2485	0.548
877	0.2375	0.5414
878	0.2168	0.5488
879	0.2265	0.5347
880	0.2154	0.528
881	0.1947	0.5355
882	0.1837	0.5288
883	0.1837	0.5288
884	0.152	0.5296
885	0.1409	0.5229
886	0.1409	0.5229
887	0.1202	0.5303
888	0.1092	0.5237
889	0.0981	0.517
890	0.0981	0.517
891	0.0871	0.5104
892	0.0761	0.5037
893	0.0554	0.5111
894	0.065	0.497
895	0.0554	0.5111
896	0.0664	0.5178
897	0.1202	0.5303
898	0.174	0.5429
899	0.2596	0.5547
900	0.3231	0.5532
901	0.3672	0.5798
902	0.4197	0.5716
903	0.4307	0.5783
904	0.4307	0.5783
905	0.4404	0.5642
906	0.4293	0.5575
907	0.3976	0.5583
908	0.3865	0.5516
909	0.3548	0.5524
910	0.3438	0.5457
911	0.312	0.5465
912	0.3217	0.5324
913	0.301	0.5398
914	0.301	0.5398
915	0.2803	0.5473
916	0.301	0.5398
917	0.301	0.5398
918	0.301	0.5398
919	0.301	0.5398
920	0.312	0.5465
921	0.3217	0.5324
922	0.301	0.5398
923	0.301	0.5398
924	0.2692	0.5406
925	0.2692	0.5406
926	0.2582	0.5339
927	0.2472	0.5273
928	0.2361	0.5206
929	0.1947	0.5355
930	0.1837	0.5288
931	0.1726	0.5221
932	0.1616	0.5155
933	0.1409	0.5229
934	0.1202	0.5303
935	0.1092	0.5237
936	0.0981	0.517
937	0.0774	0.5244
938	0.0567	0.5319
939	0.0457	0.5252
940	0.0554	0.5111
941	0.0347	0.5185
942	0.0347	0.5185
943	0.0236	0.5119
944	0.0029	0.5193
945	0.0236	0.5119
946	0.0457	0.5252
947	0.1092	0.5237
948	0.174	0.5429
949	0.2279	0.5554
950	0.3024	0.5606
951	0.3451	0.5665
952	0.3865	0.5516
953	0.3976	0.5583
954	0.3865	0.5516
955	0.3755	0.545
956	0.3548	0.5524
957	0.3438	0.5457
958	0.312	0.5465
959	0.301	0.5398
960	0.2803	0.5473
961	0.2692	0.5406
962	0.2485	0.548
963	0.2279	0.5554
964	0.2485	0.548
965	0.2692	0.5406
966	0.2596	0.5547
967	0.2803	0.5473
968	0.2803	0.5473
969	0.2803	0.5473
970	0.2803	0.5473
971	0.2596	0.5547
972	0.2596	0.5547
973	0.2485	0.548
974	0.2279	0.5554
975	0.2168	0.5488
976	0.1961	0.5562
977	0.1851	0.5495
978	0.1851	0.5495
979	0.174	0.5429
980	0.1533	0.5503
981	0.1216	0.5511
982	0.1216	0.5511
983	0.1106	0.5444
984	0.0899	0.5518
985	0.0995	0.5378
986	0.0788	0.5452
987	0.0899	0.5518
988	0.1119	0.5652
989	0.1961	0.5562
990	0.2499	0.5688
991	0.3244	0.5739
992	0.3783	0.5865
993	0.421	0.5923
994	0.4528	0.5916
995	0.4638	0.5982
996	0.4431	0.6057
997	0.4528	0.5916
998	0.421	0.5923
999	0.41	0.5857
1000	0.4086	0.5649
1001	0.3769	0.5657
1002	0.3658	0.5591
1003	0.3451	0.5665
1004	0.3451	0.5665
1005	0.3451	0.5665
1006	0.3451	0.5665
1007	0.3451	0.5665
1008	0.3355	0.5806
1009	0.3355	0.5806
1010	0.3355	0.5806
1011	0.3451	0.5665
1012	0.3451	0.5665
1013	0.3548	0.5524
1014	0.3341	0.5598
1015	0.3134	0.5672
1016	0.3024	0.5606
1017	0.3024	0.5606
1018	0.2706	0.5613
1019	0.2706	0.5613
1020	0.2499	0.5688
1021	0.2389	0.5621
1022	0.2182	0.5695
1023	0.2072	0.5629
1024	0.1865	0.5703
1025	0.1754	0.5636
1026	0.1754	0.5636
1027	0.1547	0.5711
1028	0.1644	0.557
1029	0.1547	0.5711
1030	0.1768	0.5844
1031	0.2196	0.5903
1032	0.2941	0.5954
1033	0.359	0.6146
1034	0.4224	0.6131
1035	0.4859	0.6116
1036	0.508	0.6249
1037	0.5397	0.6241
1038	0.5397	0.6241
1039	0.5397	0.6241
1040	0.519	0.6315
1041	0.5176	0.6108
1042	0.4969	0.6182
1043	0.4652	0.619
1044	0.4749	0.6049
1045	0.4638	0.5982
1046	0.4431	0.6057
1047	0.4224	0.6131
1048	0.4431	0.6057
1049	0.4431	0.6057
1050	0.4431	0.6057
1051	0.4431	0.6057
1052	0.4335	0.6197
1053	0.4335	0.6197
1054	0.4335	0.6197
1055	0.4431	0.6057
1056	0.4224	0.6131
1057	0.4114	0.6064
1058	0.3907	0.6139
1059	0.3797	0.6072
1060	0.359	0.6146
1061	0.3479	0.608
1062	0.3369	0.6013
1063	0.3162	0.6087
1064	0.3051	0.6021
1065	0.2941	0.5954
1066	0.2734	0.6028
1067	0.2417	0.6036
1068	0.2417	0.6036
1069	0.2306	0.5969
1070	0.2196	0.5903
1071	0.1989	0.5977
1072	0.1989	0.5977
1073	0.221	0.611
1074	0.2844	0.6095
1075	0.3383	0.622
1076	0.4224	0.6131
1077	0.4666	0.6397
1078	0.519	0.6315
1079	0.5618	0.6374
1080	0.5825	0.63
1081	0.5728	0.6441
1082	0.5618	0.6374
1083	0.5618	0.6374
1084	0.5397	0.6241
1085	0.4983	0.639
1086	0.4969	0.6182
1087	0.4652	0.619
1088	0.4542	0.6123
1089	0.4542	0.6123
1090	0.4335	0.6197
1091	0.4335	0.6197
1092	0.4335	0.6197
1093	0.4542	0.6123
1094	0.4542	0.6123
1095	0.4542	0.6123
1096	0.4542	0.6123
1097	0.4542	0.6123
1098	0.4335	0.6197
1099	0.4431	0.6057
1100	0.4224	0.6131
1101	0.4017	0.6205
1102	0.4114	0.6064
1103	0.4003	0.5998
1104	0.359	0.6146
1105	0.3686	0.6005
1106	0.3369	0.6013
1107	0.3162	0.6087
1108	0.3051	0.6021
1109	0.2941	0.5954
1110	0.2637	0.6169
1111	0.2734	0.6028
1112	0.2734	0.6028
1113	0.2844	0.6095
1114	0.3065	0.6228
1115	0.37	0.6213
1116	0.4238	0.6338
1117	0.468	0.6605
1118	0.5521	0.6515
1119	0.5853	0.6715
1120	0.617	0.6707
1121	0.6377	0.6633
1122	0.6377	0.6633
1123	0.6267	0.6567
1124	0.6156	0.65
1125	0.5949	0.6574
1126	0.5839	0.6508
1127	0.5425	0.6656
1128	0.5618	0.6374
1129	0.5411	0.6449
1130	0.5204	0.6523
1131	0.5204	0.6523
1132	0.5204	0.6523
1133	0.5314	0.6589
1134	0.5314	0.6589
1135	0.5218	0.673
1136	0.5218	0.673
1137	0.5314	0.6589
1138	0.5314	0.6589
1139	0.5108	0.6664
1140	0.5204	0.6523
1141	0.4997	0.6597
1142	0.479	0.6671
1143	0.468	0.6605
1144	0.4473	0.6679
1145	0.4362	0.6612
1146	0.4155	0.6687
1147	0.4045	0.662
1148	0.3935	0.6553
1149	0.3935	0.6553
1150	0.3728	0.6628
1151	0.3728	0.6628
1152	0.3728	0.6628
1153	0.4155	0.6687
1154	0.479	0.6671
1155	0.5439	0.6863
1156	0.5977	0.6989
1157	0.6612	0.6974
1158	0.7039	0.7033
1159	0.7564	0.6951
1160	0.7674	0.7017
1161	0.7674	0.7017
1162	0.7467	0.7092
1163	0.7357	0.7025
1164	0.7246	0.6958
1165	0.7039	0.7033
1166	0.6929	0.6966
1167	0.6819	0.6899
1168	0.6612	0.6974
1169	0.6708	0.6833
1170	0.6612	0.6974
1171	0.6612	0.6974
1172	0.6722	0.704
1173	0.6722	0.704
1174	0.6722	0.704
1175	0.6722	0.704
1176	0.6722	0.704
1177	0.6722	0.704
1178	0.6515	0.7115
1179	0.6308	0.7189
1180	0.6198	0.7122
1181	0.6294	0.6981
1182	0.6087	0.7056
1183	0.577	0.7063
1184	0.5867	0.6922
1185	0.5756	0.6856
1186	0.5646	0.6789
1187	0.5439	0.6863
1188	0.5328	0.6797
1189	0.5328	0.6797
1190	0.4914	0.6945
1191	0.4804	0.6879
1192	0.4597	0.6953
1193	0.4597	0.6953
1194	0.4707	0.702
1195	0.5135	0.7078
1196	0.577	0.7063
1197	0.6419	0.7255
1198	0.7274	0.7373
1199	0.7909	0.7358
1200	0.8337	0.7417
1201	0.8654	0.7409
1202	0.8668	0.7617
1203	0.8971	0.7402
1204	0.8764	0.7476
1205	0.8654	0.7409
1206	0.8544	0.7343
1207	0.8337	0.7417
1208	0.8019	0.7425
1209	0.7909	0.7358
1210	0.7909	0.7358
1211	0.7702	0.7432
1212	0.7702	0.7432
1213	0.7702	0.7432
1214	0.7702	0.7432
1215	0.7702	0.7432
1216	0.7702	0.7432
1217	0.7702	0.7432
1218	0.7702	0.7432
1219	0.7798	0.7291
1220	0.7688	0.7225
1221	0.7481	0.7299
1222	0.7371	0.7232
1223	0.726	0.7166
1224	0.726	0.7166
1225	0.7053	0.724
1226	0.6846	0.7314
1227	0.6736	0.7248
1228	0.6529	0.7322
1229	0.6419	0.7255
1230	0.6101	0.7263
1231	0.6087	0.7056
1232	0.5977	0.6989
1233	0.566	0.6997
1234	0.5549	0.693
1235	0.5549	0.693
1236	0.5342	0.7004
1237	0.5135	0.7078
1238	0.5135	0.7078
1239	0.4928	0.7153
1240	0.4928	0.7153
1241	0.5025	0.7012
1242	0.4818	0.7086
1243	0.4818	0.7086
1244	0.4818	0.7086
1245	0.5135	0.7078
1246	0.5563	0.7137
1247	0.6308	0.7189
1248	0.6957	0.7381
1249	0.7495	0.7506
1250	0.813	0.7491
1251	0.8447	0.7484
1252	0.8557	0.755
1253	0.8557	0.755
1254	0.8557	0.755
1255	0.8447	0.7484
1256	0.8447	0.7484
1257	0.8337	0.7417
1258	0.8019	0.7425
1259	0.7812	0.7499
1260	0.7909	0.7358
1261	0.7702	0.7432
1262	0.7495	0.7506
1263	0.7591	0.7366
1264	0.7688	0.7225
1265	0.7688	0.7225
1266	0.7591	0.7366
1267	0.7798	0.7291
1268	0.7702	0.7432
1269	0.7702	0.7432
1270	0.7702	0.7432
1271	0.7591	0.7366
1272	0.7481	0.7299
1273	0.7481	0.7299
1274	0.7274	0.7373
1275	0.7164	0.7307
1276	0.6957	0.7381
1277	0.6846	0.7314
1278	0.6736	0.7248
1279	0.6529	0.7322
1280	0.6419	0.7255
1281	0.6308	0.7189
1282	0.6101	0.7263
1283	0.5894	0.7337
1284	0.5687	0.7411
1285	0.5784	0.7271
1286	0.5673	0.7204
1287	0.5466	0.7278
1288	0.5563	0.7137
1289	0.5356	0.7212
1290	0.5356	0.7212
1291	0.5563	0.7137
1292	0.5784	0.7271
1293	0.6322	0.7396
1294	0.7067	0.7448
1295	0.7605	0.7573
1296	0.835	0.7624
1297	0.8778	0.7683
1298	0.8889	0.775
1299	0.9303	0.7602
1300	0.9303	0.7602
1301	0.9192	0.7535
1302	0.8985	0.7609
1303	0.8764	0.7476
1304	0.8654	0.7409
1305	0.8447	0.7484
1306	0.824	0.7558
1307	0.8033	0.7632
1308	0.813	0.7491
1309	0.813	0.7491
1310	0.813	0.7491
1311	0.8033	0.7632
1312	0.824	0.7558
1313	0.824	0.7558
1314	0.8144	0.7699
1315	0.824	0.7558
1316	0.824	0.7558
1317	0.8033	0.7632
1318	0.7923	0.7565
1319	0.7923	0.7565
1320	0.7812	0.7499
1321	0.7702	0.7432
1322	0.7495	0.7506
1323	0.7385	0.744
1324	0.7178	0.7514
1325	0.6971	0.7588
1326	0.686	0.7522
1327	0.675	0.7455
1328	0.6543	0.7529
1329	0.6639	0.7389
1330	0.6322	0.7396
1331	0.6212	0.733
1332	0.6005	0.7404
1333	0.6101	0.7263
1334	0.6101	0.7263
1335	0.6005	0.7404
1336	0.6322	0.7396
1337	0.7067	0.7448
1338	0.7716	0.764
1339	0.8254	0.7765
1340	0.8999	0.7817
1341	0.9427	0.7876
1342	0.9744	0.7868
1343	1.0158	0.7719
1344	1.0062	0.786
1345	1.0158	0.7719
1346	0.9951	0.7794
1347	0.9634	0.7801
1348	0.962	0.7594
1349	0.9413	0.7668
1350	0.9303	0.7602
1351	0.9096	0.7676
1352	0.8889	0.775
1353	0.8889	0.775
1354	0.8985	0.7609
1355	0.8889	0.775
1356	0.8889	0.775
1357	0.8889	0.775
1358	0.8999	0.7817
1359	0.8999	0.7817
1360	0.9096	0.7676
1361	0.8889	0.775
1362	0.8889	0.775
1363	0.8682	0.7824
1364	0.8571	0.7758
1365	0.8461	0.7691
1366	0.8254	0.7765
1367	0.8047	0.7839
1368	0.7937	0.7773
1369	0.7826	0.7706
1370	0.7619	0.778
1371	0.7812	0.7499
1372	0.7702	0.7432
1373	0.7591	0.7366
1374	0.7288	0.7581
1375	0.7178	0.7514
1376	0.7067	0.7448
1377	0.7067	0.7448
1378	0.686	0.7522
1379	0.675	0.7455
1380	0.6543	0.7529
1381	0.6336	0.7604
1382	0.6336	0.7604
1383	0.6336	0.7604
1384	0.6557	0.7737
1385	0.7191	0.7722
1386	0.7937	0.7773
1387	0.8792	0.7891
1388	0.9537	0.7942
1389	0.9965	0.8001
1390	1.0282	0.7993
1391	1.0489	0.7919
1392	1.0696	0.7845
1393	1.0489	0.7919
1394	1.0586	0.7778
1395	1.0475	0.7712
1396	1.0062	0.786
1397	0.9951	0.7794
1398	0.9634	0.7801
1399	0.9523	0.7735
1400	0.9316	0.7809
1401	0.9413	0.7668
1402	0.9413	0.7668
1403	0.9413	0.7668
1404	0.9413	0.7668
1405	0.9413	0.7668
1406	0.962	0.7594
1407	0.9523	0.7735
1408	0.962	0.7594
1409	0.9316	0.7809
1410	0.9109	0.7883
1411	0.8999	0.7817
1412	0.8999	0.7817
1413	0.8889	0.775
1414	0.8571	0.7758
1415	0.8461	0.7691
1416	0.835	0.7624
1417	0.824	0.7558
1418	0.8033	0.7632
1419	0.7812	0.7499
1420	0.7812	0.7499
1421	0.7495	0.7506
1422	0.7385	0.744
1423	0.7385	0.744
1424	0.7274	0.7373
1425	0.7067	0.7448
1426	0.6957	0.7381
1427	0.675	0.7455
1428	0.675	0.7455
1429	0.6432	0.7463
1430	0.6225	0.7537
1431	0.6322	0.7396
1432	0.6212	0.733
1433	0.6005	0.7404
1434	0.6101	0.7263
1435	0.5894	0.7337
1436	0.6101	0.7263
1437	0.6529	0.7322
1438	0.7067	0.7448
1439	0.7909	0.7358
1440	0.8557	0.755
1441	0.9192	0.7535
1442	0.962	0.7594
1443	0.9827	0.752
1444	0.9937	0.7586
1445	0.973	0.766
1446	0.962	0.7594
1447	0.951	0.7527
1448	0.9192	0.7535
1449	0.9082	0.7468
1450	0.8861	0.7335
1451	0.8654	0.7409
1452	0.8544	0.7343
1453	0.8544	0.7343
1454	0.8544	0.7343
1455	0.8447	0.7484
1456	0.8447	0.7484
1457	0.8557	0.755
1458	0.8557	0.755
1459	0.8557	0.755
1460	0.8668	0.7617
1461	0.8764	0.7476
1462	0.8861	0.7335
1463	0.8654	0.7409
1464	0.8447	0.7484
1465	0.8447	0.7484
1466	0.8337	0.7417
1467	0.8226	0.735
1468	0.8019	0.7425
1469	0.7909	0.7358
1470	0.7702	0.7432
1471	0.7591	0.7366
1472	0.7385	0.744
1473	0.7481	0.7299
1474	0.7371	0.7232
1475	0.7274	0.7373
1476	0.7164	0.7307
1477	0.7164	0.7307
1478	0.6846	0.7314
1479	0.6846	0.7314
1480	0.7164	0.7307
1481	0.7591	0.7366
1482	0.813	0.7491
1483	0.8875	0.7543
1484	0.962	0.7594
1485	1.0158	0.7719
1486	1.0379	0.7853
1487	1.0586	0.7778
1488	1.0793	0.7704
1489	1.0586	0.7778
1490	1.0379	0.7853
1491	1.0475	0.7712
1492	1.0462	0.7504
1493	1.0255	0.7579
1494	1.0144	0.7512
1495	1.0034	0.7445
1496	0.9827	0.752
1497	0.9827	0.752
1498	0.9523	0.7735
1499	0.973	0.766
1500	0.973	0.766
1501	0.973	0.766
1502	0.973	0.766
1503	0.9937	0.7586
1504	0.9634	0.7801
1505	0.9841	0.7727
1506	0.973	0.766
1507	0.973	0.766
1508	0.962	0.7594
1509	0.9413	0.7668
1510	0.9303	0.7602
1511	0.9192	0.7535
1512	0.8985	0.7609
1513	0.9082	0.7468
1514	0.8971	0.7402
1515	0.8764	0.7476
1516	0.8654	0.7409
1517	0.835	0.7624
1518	0.824	0.7558
1519	0.824	0.7558
1520	0.8033	0.7632
1521	0.7826	0.7706
1522	0.7716	0.764
1523	0.7909	0.7358
1524	0.7812	0.7499
1525	0.8019	0.7425
1526	0.835	0.7624
1527	0.9096	0.7676
1528	0.9841	0.7727
1529	1.0586	0.7778
1530	1.1014	0.7837
1531	1.1648	0.7822
1532	1.1759	0.7889
1533	1.1759	0.7889
1534	1.1759	0.7889
1535	1.1441	0.7896
1536	1.1538	0.7756
1537	1.1221	0.7763
1538	1.111	0.7697
1539	1.0903	0.7771
1540	1.0793	0.7704
1541	1.0682	0.7638
1542	1.0475	0.7712
1543	1.0475	0.7712
1544	1.0572	0.7571
1545	1.0572	0.7571
1546	1.0572	0.7571
1547	1.0572	0.7571
1548	1.0572	0.7571
1549	1.0572	0.7571
1550	1.0572	0.7571
1551	1.0365	0.7645
1552	1.0158	0.7719
1553	1.0048	0.7653
1554	0.9841	0.7727
1555	0.9937	0.7586
1556	0.973	0.766
1557	0.962	0.7594
1558	0.9413	0.7668
1559	0.9303	0.7602
1560	0.9192	0.7535
1561	0.9192	0.7535
1562	0.9082	0.7468
1563	0.8875	0.7543
1564	0.8668	0.7617
1565	0.8557	0.755
1566	0.8654	0.7409
1567	0.8447	0.7484
1568	0.8337	0.7417
1569	0.824	0.7558
1570	0.8557	0.755
1571	0.8985	0.7609
1572	0.973	0.766
1573	1.0475	0.7712
1574	1.1221	0.7763
1575	1.1648	0.7822
1576	1.1966	0.7814
1577	1.2076	0.7881
1578	1.2076	0.7881
1579	1.1869	0.7955
1580	1.1966	0.7814
1581	1.1759	0.7889
1582	1.1538	0.7756
1583	1.1331	0.783
1584	1.1428	0.7689
1585	1.1221	0.7763
1586	1.111	0.7697
1587	1.1014	0.7837
1588	1.0917	0.7978
1589	1.1124	0.7904
1590	1.1221	0.7763
1591	1.1124	0.7904
1592	1.1234	0.7971
1593	1.1441	0.7896
1594	1.1441	0.7896
1595	1.1538	0.7756
1596	1.1331	0.783
1597	1.1221	0.7763
1598	1.111	0.7697
1599	1.0903	0.7771
1600	1.0793	0.7704
1601	1.0586	0.7778
1602	1.0475	0.7712
1603	1.0269	0.7786
1604	1.0365	0.7645
1605	1.0158	0.7719
1606	0.9951	0.7794
1607	1.0048	0.7653
1608	0.9841	0.7727
1609	0.9841	0.7727
1610	0.9951	0.7794
1611	1.0379	0.7853
1612	1.1028	0.8045
1613	1.1773	0.8096
1614	1.2407	0.8081
1615	1.3042	0.8066
1616	1.347	0.8125
1617	1.3677	0.805
1618	1.358	0.8191
1619	1.3677	0.805
1620	1.347	0.8125
1621	1.3359	0.8058
1622	1.3249	0.7991
1623	1.3042	0.8066
1624	1.2835	0.814
1625	1.2932	0.7999
1626	1.2725	0.8073
1627	1.2614	0.8007
1628	1.2518	0.8147
1629	1.2518	0.8147
1630	1.2725	0.8073
1631	1.2725	0.8073
1632	1.2932	0.7999
1633	1.2932	0.7999
1634	1.2725	0.8073
1635	1.2725	0.8073
1636	1.2518	0.8147
1637	1.2614	0.8007
1638	1.2504	0.794
1639	1.2504	0.794
1640	1.2297	0.8014
1641	1.2187	0.7948
1642	1.198	0.8022
1643	1.1869	0.7955
1644	1.1869	0.7955
1645	1.1759	0.7889
1646	1.1552	0.7963
1647	1.1345	0.8037
1648	1.1538	0.7756
1649	1.1331	0.783
1650	1.1331	0.783
1651	1.1345	0.8037
1652	1.1676	0.8237
1653	1.2421	0.8288
1654	1.3166	0.834
1655	1.3912	0.8391
1656	1.4339	0.845
1657	1.4767	0.8509
1658	1.4877	0.8575
1659	1.5084	0.8501
1660	1.5084	0.8501
1661	1.4877	0.8575
1662	1.4767	0.8509
1663	1.4864	0.8368
1664	1.4753	0.8301
1665	1.4546	0.8376
1666	1.4339	0.845
1667	1.4436	0.8309
1668	1.4325	0.8242
1669	1.4325	0.8242
1670	1.4118	0.8317
1671	1.4229	0.8383
1672	1.4229	0.8383
1673	1.4229	0.8383
1674	1.4229	0.8383
1675	1.4422	0.8102
1676	1.4215	0.8176
1677	1.4118	0.8317
1678	1.4008	0.825
1679	1.3801	0.8324
1680	1.3787	0.8117
1681	1.358	0.8191
1682	1.3677	0.805
1683	1.347	0.8125
1684	1.3359	0.8058
1685	1.3153	0.8132
1686	1.2835	0.814
1687	1.2628	0.8214
1688	1.2518	0.8147
1689	1.2518	0.8147
1690	1.2311	0.8222
1691	1.2297	0.8014
1692	1.209	0.8088
1693	1.2187	0.7948
1694	1.2187	0.7948
1695	1.2711	0.7866
1696	1.3042	0.8066
1697	1.3691	0.8258
1698	1.4339	0.845
1699	1.4974	0.8435
1700	1.5402	0.8494
1701	1.5719	0.8486
1702	1.5926	0.8412
1703	1.5926	0.8412
1704	1.5926	0.8412
1705	1.5816	0.8345
1706	1.5498	0.8353
1707	1.5388	0.8286
1708	1.5167	0.8153
1709	1.5057	0.8086
1710	1.4946	0.802
1711	1.4946	0.802
1712	1.4739	0.8094
1713	1.4739	0.8094
1714	1.4946	0.802
1715	1.485	0.8161
1716	1.496	0.8227
1717	1.496	0.8227
1718	1.5167	0.8153
1719	1.5167	0.8153
1720	1.496	0.8227
1721	1.5057	0.8086
1722	1.4946	0.802
1723	1.4532	0.8168
1724	1.4422	0.8102
1725	1.4215	0.8176
1726	1.4312	0.8035
1727	1.4201	0.7968
1728	1.3994	0.8043
1729	1.3884	0.7976
1730	1.3677	0.805
1731	1.3677	0.805
1732	1.3566	0.7984
1733	1.3456	0.7917
1734	1.3456	0.7917
1735	1.3249	0.7991
1736	1.3042	0.8066
1737	1.3249	0.7991
1738	1.3566	0.7984
1739	1.3994	0.8043
1740	1.4739	0.8094
1741	1.5388	0.8286
1742	1.5926	0.8412
1743	1.645	0.833
1744	1.6768	0.8322
1745	1.6878	0.8389
1746	1.6975	0.8248
1747	1.6975	0.8248
1748	1.6657	0.8256
1749	1.645	0.833
1750	1.6243	0.8404
1751	1.634	0.8263
1752	1.623	0.8197
1753	1.6119	0.813
1754	1.5912	0.8204
1755	1.5912	0.8204
1756	1.5912	0.8204
1757	1.6023	0.8271
1758	1.6119	0.813
1759	1.6326	0.8056
1760	1.6326	0.8056
1761	1.6326	0.8056
1762	1.6326	0.8056
1763	1.6119	0.813
1764	1.6009	0.8064
1765	1.6009	0.8064
1766	1.5898	0.7997
1767	1.5691	0.8071
1768	1.5581	0.8005
1769	1.5374	0.8079
1770	1.5167	0.8153
1771	1.5057	0.8086
1772	1.4946	0.802
1773	1.4836	0.7953
1774	1.4629	0.8027
1775	1.4422	0.8102
1776	1.4312	0.8035
1777	1.4312	0.8035
1778	1.4312	0.8035
1779	1.4215	0.8176
1780	1.4946	0.802
1781	1.5484	0.8145
1782	1.6133	0.8338
1783	1.6878	0.8389
1784	1.7513	0.8374
1785	1.783	0.8366
1786	1.8148	0.8358
1787	1.8148	0.8358
1788	1.8051	0.8499
1789	1.8148	0.8358
1790	1.8037	0.8292
1791	1.783	0.8366
1792	1.772	0.8299
1793	1.7609	0.8233
1794	1.7499	0.8166
1795	1.7292	0.824
1796	1.7292	0.824
1797	1.7292	0.824
1798	1.7389	0.81
1799	1.7292	0.824
1800	1.7499	0.8166
1801	1.7499	0.8166
1802	1.7499	0.8166
1803	1.7499	0.8166
1804	1.7499	0.8166
1805	1.7292	0.824
1806	1.7182	0.8174
1807	1.7071	0.8107
1808	1.6961	0.8041
1809	1.6754	0.8115
1810	1.6644	0.8048
1811	1.6533	0.7982
1812	1.6326	0.8056
1813	1.6216	0.7989
1814	1.6105	0.7923
1815	1.5995	0.7856
1816	1.5788	0.793
1817	1.5678	0.7864
1818	1.5471	0.7938
1819	1.536	0.7871
1820	1.525	0.7805
1821	1.5043	0.7879
1822	1.4932	0.7812
1823	1.5029	0.7672
1824	1.5029	0.7672
1825	1.5139	0.7738
1826	1.5678	0.7864
1827	1.6119	0.813
1828	1.6961	0.8041
1829	1.7706	0.8092
1830	1.8341	0.8077
1831	1.8658	0.8069
1832	1.8672	0.8276
1833	1.8975	0.8061
1834	1.8769	0.8136
1835	1.8658	0.8069
1836	1.8244	0.8218
1837	1.823	0.801
1838	1.812	0.7944
1839	1.8106	0.7736
1840	1.7692	0.7885
1841	1.7692	0.7885
1842	1.7582	0.7818
1843	1.7582	0.7818
1844	1.7485	0.7959
1845	1.7692	0.7885
1846	1.7692	0.7885
1847	1.7692	0.7885
1848	1.7692	0.7885
1849	1.7485	0.7959
1850	1.7485	0.7959
1851	1.7582	0.7818
1852	1.7375	0.7892
1853	1.7264	0.7826
1854	1.7361	0.7685
1855	1.7154	0.7759
1856	1.7044	0.7692
1857	1.6933	0.7626
1858	1.6726	0.77
1859	1.6616	0.7633
1860	1.6505	0.7567
1861	1.6298	0.7641
1862	1.6188	0.7574
1863	1.5981	0.7649
1864	1.5871	0.7582
1865	1.5871	0.7582
1866	1.5664	0.7656
1867	1.5553	0.759
1868	1.5443	0.7523
1869	1.5333	0.7457
1870	1.5126	0.7531
1871	1.5222	0.739
1872	1.5126	0.7531
1873	1.565	0.7449
1874	1.6285	0.7434
1875	1.6823	0.7559
1876	1.7471	0.7751
1877	1.8217	0.7803
1878	1.8644	0.7862
1879	1.8962	0.7854
1880	1.9072	0.7921
1881	1.9169	0.778
1882	1.9169	0.778
1883	1.9058	0.7713
1884	1.8741	0.7721
1885	1.8534	0.7795
1886	1.8217	0.7803
1887	1.8106	0.7736
1888	1.7996	0.7669
1889	1.7789	0.7744
1890	1.7885	0.7603
1891	1.7885	0.7603
1892	1.8092	0.7529
1893	1.7899	0.781
1894	1.7899	0.781
1895	1.7899	0.781
1896	1.8106	0.7736
1897	1.8106	0.7736
1898	1.7899	0.781
1899	1.7996	0.7669
1900	1.7789	0.7744
1901	1.7678	0.7677
1902	1.7568	0.7611
1903	1.7458	0.7544
1904	1.7251	0.7618
1905	1.714	0.7552
1906	1.703	0.7485
1907	1.6919	0.7418
1908	1.6712	0.7493
1909	1.6602	0.7426
1910	1.6395	0.75
1911	1.6285	0.7434
1912	1.6078	0.7508
1913	1.6174	0.7367
1914	1.6064	0.73
1915	1.5857	0.7375
1916	1.6064	0.73
1917	1.6285	0.7434
1918	1.6919	0.7418
1919	1.7568	0.7611
1920	1.8313	0.7662
1921	1.8851	0.7787
1922	1.9376	0.7706
1923	1.9693	0.7698
1924	1.99	0.7624
1925	1.99	0.7624
1926	1.9693	0.7698
1927	1.9693	0.7698
1928	1.9376	0.7706
1929	1.9265	0.7639
1930	1.9155	0.7572
1931	1.9044	0.7506
1932	1.8934	0.7439
1933	1.8934	0.7439
1934	1.8727	0.7513
1935	1.8727	0.7513
1936	1.8727	0.7513
1937	1.8934	0.7439
1938	1.8837	0.758
1939	1.9044	0.7506
1940	1.9141	0.7365
1941	1.8934	0.7439
1942	1.8934	0.7439
1943	1.8824	0.7373
1944	1.8713	0.7306
1945	1.8506	0.738
1946	1.8396	0.7314
1947	1.8189	0.7388
1948	1.8078	0.7321
1949	1.7968	0.7255
1950	1.7761	0.7329
1951	1.7651	0.7262
1952	1.7333	0.727
1953	1.7223	0.7203
1954	1.7016	0.7278
1955	1.6905	0.7211
1956	1.7002	0.707
1957	1.6795	0.7144
1958	1.6478	0.7152
1959	1.6574	0.7011
1960	1.6574	0.7011
1961	1.7002	0.707
1962	1.743	0.7129
1963	1.8078	0.7321
1964	1.8824	0.7373
1965	1.9362	0.7498
1966	1.9789	0.7557
1967	2.0203	0.7409
1968	2.0314	0.7475
1969	2.041	0.7334
1970	2.03	0.7268
1971	2.019	0.7201
1972	2.0079	0.7135
1973	1.9762	0.7142
1974	1.9651	0.7076
1975	1.9444	0.715
1976	1.9334	0.7083
1977	1.9224	0.7017
1978	1.9017	0.7091
1979	1.9017	0.7091
1980	1.9017	0.7091
1981	1.9017	0.7091
1982	1.9017	0.7091
1983	1.9113	0.695
1984	1.9113	0.695
1985	1.9113	0.695
1986	1.8906	0.7024
1987	1.8796	0.6958
1988	1.8892	0.6817
1989	1.8478	0.6965
1990	1.8465	0.6758
1991	1.8258	0.6832
1992	1.8147	0.6766
1993	1.783	0.6773
1994	1.7719	0.6707
1995	1.7512	0.6781
1996	1.7402	0.6714
1997	1.7292	0.6648
1998	1.7181	0.6581
1999	1.7071	0.6515
2000	1.696	0.6448
2001	1.685	0.6381
2002	1.6643	0.6456
2003	1.6643	0.6456
2004	1.696	0.6448
2005	1.7499	0.6573
2006	1.8244	0.6625
2007	1.8892	0.6817
2008	1.9527	0.6802
2009	1.9955	0.6861
2010	2.0176	0.6994
2011	2.0383	0.692
2012	2.0383	0.692
2013	2.0176	0.6994
2014	2.0065	0.6927
2015	1.9955	0.6861
2016	1.9844	0.6794
2017	1.9527	0.6802
2018	1.9417	0.6735
2019	1.9417	0.6735
2020	1.921	0.6809
2021	1.921	0.6809
2022	1.921	0.6809
2023	1.9417	0.6735
2024	1.9527	0.6802
2025	1.9527	0.6802
2026	1.9637	0.6868
2027	1.9527	0.6802
2028	1.9527	0.6802
2029	1.9624	0.6661
2030	1.9417	0.6735
2031	1.9306	0.6669
2032	1.9099	0.6743
2033	1.8892	0.6817
2034	1.8782	0.675
2035	1.8672	0.6684
2036	1.8561	0.6617
2037	1.8354	0.6691
2038	1.8147	0.6766
2039	1.8037	0.6699
2040	1.7926	0.6632
2041	1.8023	0.6492
2042	1.7816	0.6566
2043	1.7816	0.6566
2044	1.823	0.6417
2045	1.8561	0.6617
2046	1.9306	0.6669
2047	1.9955	0.6861
2048	2.059	0.6845
2049	2.1128	0.6971
[truncated: 39,951 more rows]
