# Supplementary material for: Gender-Related Effect in Oxygenation Dynamics by Using Far-Infrared Intervention with Near-Infrared Spectroscopy Measurement: A Gender Differences Controlled Trial
Source: PLoS One. 2015 Nov 10;10(11):e0135166. doi: 10.1371/journal.pone.0135166 (PMC4640828; doi:10.1371/journal.pone.0135166)
Supplement: S15 File — (XLSX) [file pone.0135166.s015.xlsx]

## Sheet: 工作表1
50	0.1422	0.0137
51	0.1422	0.0137
52	0.1422	0.0137
53	0.1422	0.0137
54	0.1317	0.0068
55	0.1317	0.0068
56	0.1014	0.0068
57	0.1014	0.0068
58	0.091	-0.0002
59	0.091	-0.0002
60	0.1003	-0.0141
61	0.1003	-0.0141
62	0.0898	-0.0211
63	0.0595	-0.0211
64	0.0595	-0.0211
65	0.0595	-0.0211
66	0.0292	-0.021
67	0.0292	-0.021
68	-0.0011	-0.021
69	-0.0011	-0.021
70	-0.0221	-0.0349
71	-0.0221	-0.0349
72	-0.0221	-0.0349
73	-0.0524	-0.0349
74	-0.0733	-0.0488
75	-0.0733	-0.0488
76	-0.1036	-0.0488
77	-0.134	-0.0488
78	-0.134	-0.0488
79	-0.134	-0.0488
80	-0.1235	-0.0418
81	-0.1235	-0.0418
82	-0.1235	-0.0418
83	-0.1235	-0.0418
84	-0.0816	-0.0139
85	-0.0094	0.0139
86	0.0524	0.0348
87	0.0932	0.0417
88	0.0932	0.0417
89	0.0932	0.0417
90	0.113	0.0347
91	0.113	0.0347
92	0.1224	0.0208
93	0.1224	0.0208
94	0.1025	0.0278
95	0.0921	0.0208
96	0.0921	0.0208
97	0.0921	0.0208
98	0.0816	0.0138
99	0.0816	0.0138
100	0.0617	0.0208
101	0.0617	0.0208
102	0.0617	0.0208
103	0.0617	0.0208
104	0.0513	0.0139
105	0.0513	0.0139
106	0.0513	0.0139
107	0.0303	-0.0001
108	0	0
109	0	0
110	-0.021	-0.014
111	-0.021	-0.014
112	-0.0617	-0.0209
113	-0.0617	-0.0209
114	-0.0921	-0.0209
115	-0.1329	-0.0278
116	-0.1329	-0.0278
117	-0.1329	-0.0278
118	-0.1538	-0.0417
119	-0.1538	-0.0417
120	-0.1946	-0.0487
121	-0.1946	-0.0487
122	-0.2238	-0.0277
123	-0.2238	-0.0277
124	-0.1819	0.0002
125	-0.1819	0.0002
126	-0.0899	0.021
127	-0.0899	0.021
128	-0.0083	0.0349
129	-0.0083	0.0349
130	0.0535	0.0558
131	0.0535	0.0558
132	0.0838	0.0557
133	0.0838	0.0557
134	0.0838	0.0557
135	0.0838	0.0557
136	0.0932	0.0417
137	0.0932	0.0417
138	0.0733	0.0488
139	0.0733	0.0488
140	0.0535	0.0558
141	0.0628	0.0418
142	0.0628	0.0418
143	0.0628	0.0418
144	0.043	0.0488
145	0.043	0.0488
146	0.0325	0.0418
147	0.0325	0.0418
148	0.022	0.0349
149	0.022	0.0349
150	-0.0083	0.0349
151	-0.0083	0.0349
152	-0.0491	0.028
153	-0.0491	0.028
154	-0.0899	0.021
155	-0.0899	0.021
156	-0.1202	0.0211
157	-0.1202	0.0211
158	-0.1411	0.0071
159	-0.1411	0.0071
160	-0.1411	0.0071
161	-0.1819	0.0002
162	-0.2227	-0.0067
163	-0.2227	-0.0067
164	-0.2635	-0.0137
165	-0.2635	-0.0137
166	-0.2833	-0.0067
167	-0.2833	-0.0067
168	-0.2508	0.0352
169	-0.1588	0.056
170	-0.1588	0.056
171	-0.1588	0.056
172	-0.0772	0.0699
173	-0.0772	0.0699
174	-0.0772	0.0699
175	-0.0259	0.0838
176	0.0243	0.0768
177	0.0243	0.0768
178	0.0243	0.0768
179	0.0243	0.0768
180	0.0243	0.0768
181	0.0243	0.0768
182	0.0138	0.0698
183	0.0033	0.0628
184	-0.0072	0.0558
185	-0.0072	0.0558
186	-0.027	0.0629
187	-0.027	0.0629
188	-0.027	0.0629
189	-0.027	0.0629
190	-0.0375	0.0559
191	-0.0375	0.0559
192	-0.0678	0.0559
193	-0.0678	0.0559
194	-0.0888	0.042
195	-0.1389	0.049
196	-0.1389	0.049
197	-0.1599	0.0351
198	-0.1599	0.0351
199	-0.1599	0.0351
200	-0.1599	0.0351
201	-0.1913	0.0142
202	-0.2415	0.0212
203	-0.2415	0.0212
204	-0.2624	0.0073
205	-0.2624	0.0073
206	-0.3032	0.0004
207	-0.3032	0.0004
208	-0.344	-0.0066
209	-0.344	-0.0066
210	-0.3638	0.0004
211	-0.3638	0.0004
212	-0.3638	0.0004
213	-0.3638	0.0004
214	-0.3219	0.0283
215	-0.2392	0.0631
216	-0.2392	0.0631
217	-0.2392	0.0631
218	-0.167	0.091
219	-0.0959	0.0979
220	-0.0656	0.0978
221	-0.0656	0.0978
222	-0.0656	0.0978
223	-0.0656	0.0978
224	-0.0656	0.0978
225	-0.0761	0.0909
226	-0.0761	0.0909
227	-0.0761	0.0909
228	-0.0865	0.0839
229	-0.1064	0.0909
230	-0.1169	0.0839
231	-0.1169	0.0839
232	-0.1367	0.0909
233	-0.1367	0.0909
234	-0.1273	0.077
235	-0.1273	0.077
236	-0.1577	0.077
237	-0.1786	0.0631
238	-0.1786	0.0631
239	-0.1786	0.0631
240	-0.2194	0.0561
241	-0.2194	0.0561
242	-0.2497	0.0562
243	-0.2905	0.0492
244	-0.2905	0.0492
245	-0.3021	0.0213
246	-0.3021	0.0213
247	-0.3021	0.0213
248	-0.3523	0.0284
249	-0.3523	0.0284
250	-0.3732	0.0144
251	-0.3732	0.0144
252	-0.4035	0.0145
253	-0.4035	0.0145
254	-0.4035	0.0145
255	-0.4035	0.0145
256	-0.3908	0.0633
257	-0.3908	0.0633
258	-0.2988	0.0842
259	-0.2988	0.0842
260	-0.2161	0.119
261	-0.2161	0.119
262	-0.1345	0.1329
263	-0.1345	0.1329
264	-0.0937	0.1398
265	-0.0937	0.1398
266	-0.0937	0.1398
267	-0.0937	0.1398
268	-0.1042	0.1328
269	-0.1042	0.1328
270	-0.1345	0.1329
271	-0.1345	0.1329
272	-0.1251	0.1189
273	-0.1251	0.1189
274	-0.145	0.1259
275	-0.145	0.1259
276	-0.145	0.1259
277	-0.145	0.1259
278	-0.145	0.1259
279	-0.145	0.1259
280	-0.1554	0.1189
281	-0.1554	0.1189
282	-0.1858	0.1189
283	-0.1858	0.1189
284	-0.1962	0.112
285	-0.1962	0.112
286	-0.2266	0.112
287	-0.2266	0.112
288	-0.2464	0.119
289	-0.2767	0.1191
290	-0.2767	0.1191
291	-0.2767	0.1191
292	-0.2767	0.1191
293	-0.307	0.1191
294	-0.328	0.1052
295	-0.328	0.1052
296	-0.3478	0.1122
297	-0.3478	0.1122
298	-0.3059	0.1401
299	-0.3059	0.1401
300	-0.2232	0.1749
301	-0.2232	0.1749
302	-0.151	0.2027
303	-0.0799	0.2096
304	-0.0799	0.2096
305	-0.0799	0.2096
306	-0.0799	0.2096
307	-0.0496	0.2096
308	-0.0391	0.2165
309	-0.0391	0.2165
310	-0.0193	0.2095
311	-0.0193	0.2095
312	-0.0193	0.2095
313	-0.0287	0.2235
314	-0.0287	0.2235
315	-0.0287	0.2235
316	-0.038	0.2375
317	-0.038	0.2375
318	-0.0275	0.2445
319	-0.0275	0.2445
320	-0.038	0.2375
321	-0.038	0.2375
322	-0.0683	0.2375
323	-0.0683	0.2375
324	-0.0683	0.2375
325	-0.0987	0.2376
326	-0.1196	0.2236
327	-0.1196	0.2236
328	-0.1499	0.2237
329	-0.1499	0.2237
330	-0.1604	0.2167
331	-0.1604	0.2167
332	-0.1907	0.2167
333	-0.2012	0.2098
334	-0.2012	0.2098
335	-0.2012	0.2098
336	-0.221	0.2168
337	-0.221	0.2168
338	-0.1791	0.2447
339	-0.1791	0.2447
340	-0.1069	0.2725
341	-0.1069	0.2725
342	-0.0441	0.3143
343	-0.0441	0.3143
344	0.0678	0.3282
345	0.0678	0.3282
346	0.1191	0.3421
347	0.1191	0.3421
348	0.1494	0.342
349	0.1494	0.342
350	0.1599	0.349
351	0.1599	0.349
352	0.1819	0.3839
353	0.1819	0.3839
354	0.2343	0.4187
355	0.2762	0.4466
356	0.2762	0.4466
357	0.2983	0.4815
358	0.2983	0.4815
359	0.2983	0.4815
360	0.2784	0.4885
361	0.2784	0.4885
362	0.247	0.4676
363	0.247	0.4676
364	0.247	0.4676
365	0.247	0.4676
366	0.2051	0.4397
367	0.1538	0.4258
368	0.1224	0.4049
369	0.1224	0.4049
370	0.0816	0.398
371	0.0816	0.398
372	0.0607	0.3841
373	0.0607	0.3841
374	0.0199	0.3771
375	0.0199	0.3771
376	-0.0209	0.3702
377	-0.0209	0.3702
378	-0.0303	0.3842
379	-0.0303	0.3842
380	0.0314	0.405
381	0.1037	0.4329
382	0.1037	0.4329
383	0.1037	0.4329
384	0.1654	0.4538
385	0.1654	0.4538
386	0.2156	0.4467
387	0.2354	0.4397
388	0.2354	0.4397
389	0.2354	0.4397
390	0.2354	0.4397
391	0.2354	0.4397
392	0.2156	0.4467
393	0.2156	0.4467
394	0.2156	0.4467
395	0.2156	0.4467
396	0.1957	0.4537
397	0.1957	0.4537
398	0.1957	0.4537
399	0.1853	0.4468
400	0.1853	0.4468
401	0.1654	0.4538
402	0.1654	0.4538
403	0.1549	0.4468
404	0.1549	0.4468
405	0.1549	0.4468
406	0.1141	0.4399
407	0.1141	0.4399
408	0.1037	0.4329
409	0.1037	0.4329
410	0.0733	0.4329
411	0.0733	0.4329
412	0.043	0.433
413	0.043	0.433
414	0.0127	0.433
415	0.0127	0.433
416	-0.0176	0.4331
417	-0.0176	0.4331
418	-0.0165	0.454
419	-0.0165	0.454
420	0.0452	0.4749
421	0.0452	0.4749
422	0.0452	0.4749
423	0.0452	0.4749
424	0.1268	0.4887
425	0.2084	0.5026
426	0.2294	0.5165
427	0.2294	0.5165
428	0.2398	0.5235
429	0.2398	0.5235
430	0.2503	0.5305
431	0.2398	0.5235
432	0.2398	0.5235
433	0.2398	0.5235
434	0.2398	0.5235
435	0.2398	0.5235
436	0.2305	0.5375
437	0.2305	0.5375
438	0.2305	0.5375
439	0.2305	0.5375
440	0.2106	0.5445
441	0.2106	0.5445
442	0.2095	0.5236
443	0.2095	0.5236
444	0.1792	0.5236
445	0.1792	0.5236
446	0.1489	0.5236
447	0.1489	0.5236
448	0.1186	0.5237
449	0.0976	0.5097
450	0.0976	0.5097
451	0.0976	0.5097
452	0.0673	0.5098
453	0.0673	0.5098
454	0.0265	0.5028
455	0.0265	0.5028
456	0.0067	0.5099
457	0.0067	0.5099
458	0.0485	0.5377
459	0.0485	0.5377
460	0.1208	0.5656
461	0.1208	0.5656
462	0.1208	0.5656
463	0.2024	0.5794
464	0.2641	0.6003
465	0.2641	0.6003
466	0.285	0.6143
467	0.285	0.6143
468	0.3049	0.6072
469	0.3049	0.6072
470	0.3049	0.6072
471	0.3049	0.6072
472	0.3049	0.6072
473	0.3049	0.6072
474	0.3049	0.6072
475	0.3049	0.6072
476	0.3049	0.6072
477	0.3049	0.6072
478	0.2757	0.6282
479	0.2757	0.6282
480	0.285	0.6143
481	0.285	0.6143
482	0.2547	0.6143
483	0.2547	0.6143
484	0.2244	0.6143
485	0.2244	0.6143
486	0.2244	0.6143
487	0.2244	0.6143
488	0.2035	0.6004
489	0.1731	0.6004
490	0.1522	0.5865
491	0.1522	0.5865
492	0.1219	0.5865
493	0.1219	0.5865
494	0.1219	0.5865
495	0.0811	0.5796
496	0.0811	0.5796
497	0.0811	0.5796
498	0.0508	0.5796
499	0.0612	0.5866
500	0.1031	0.6145
501	0.1031	0.6145
502	0.1555	0.6494
503	0.1555	0.6494
504	0.2371	0.6632
505	0.2371	0.6632
506	0.2977	0.6631
507	0.2977	0.6631
508	0.328	0.6631
509	0.328	0.6631
510	0.328	0.6631
511	0.328	0.6631
512	0.328	0.6631
513	0.328	0.6631
514	0.328	0.6631
515	0.328	0.6631
516	0.3082	0.6701
517	0.3082	0.6701
518	0.3082	0.6701
519	0.3082	0.6701
520	0.2977	0.6631
521	0.2977	0.6631
522	0.2779	0.6701
523	0.2779	0.6701
524	0.2674	0.6632
525	0.2674	0.6632
526	0.2465	0.6492
527	0.2465	0.6492
528	0.2161	0.6493
529	0.2161	0.6493
530	0.1858	0.6493
531	0.1858	0.6493
532	0.1649	0.6354
533	0.1649	0.6354
534	0.1241	0.6284
535	0.0938	0.6285
536	0.0938	0.6285
537	0.0938	0.6285
538	0.0728	0.6145
539	0.0728	0.6145
540	0.0519	0.6006
541	0.0519	0.6006
542	0.0425	0.6146
543	0.0425	0.6146
544	0.0844	0.6425
545	0.0844	0.6425
546	0.1368	0.6773
547	0.1368	0.6773
548	0.2183	0.6912
549	0.2183	0.6912
550	0.279	0.6911
551	0.279	0.6911
552	0.279	0.6911
553	0.279	0.6911
554	0.279	0.6911
555	0.279	0.6911
556	0.279	0.6911
557	0.279	0.6911
558	0.279	0.6911
559	0.2591	0.6981
560	0.2487	0.6911
561	0.2487	0.6911
562	0.2487	0.6911
563	0.2487	0.6911
564	0.2487	0.6911
565	0.2487	0.6911
566	0.2382	0.6842
567	0.2382	0.6842
568	0.2172	0.6702
569	0.2172	0.6702
570	0.1869	0.6703
571	0.1869	0.6703
572	0.1461	0.6633
573	0.1158	0.6634
574	0.1158	0.6634
575	0.1053	0.6564
576	0.1053	0.6564
577	0.1053	0.6564
578	0.1053	0.6564
579	0.1053	0.6564
580	0.075	0.6564
581	0.0447	0.6565
582	0.0342	0.6495
583	0.0342	0.6495
584	0.0249	0.6635
585	0.0249	0.6635
586	0.0364	0.6914
587	0.0364	0.6914
588	0.0982	0.7123
589	0.0982	0.7123
590	0.0982	0.7123
591	0.1693	0.7192
592	0.2206	0.7331
593	0.2206	0.7331
594	0.2404	0.7261
595	0.2404	0.7261
596	0.2404	0.7261
597	0.2404	0.7261
598	0.2206	0.7331
599	0.2206	0.7331
600	0.2101	0.7261
601	0.1902	0.7331
602	0.1902	0.7331
603	0.1902	0.7331
604	0.1996	0.7191
605	0.1996	0.7191
606	0.1798	0.7262
607	0.1798	0.7262
608	0.1693	0.7192
609	0.1483	0.7052
610	0.1483	0.7052
611	0.1483	0.7052
612	0.118	0.7053
613	0.118	0.7053
614	0.0772	0.6984
615	0.0772	0.6984
616	0.0563	0.6844
617	0.0563	0.6844
618	0.026	0.6845
619	0.026	0.6845
620	0.026	0.6845
621	0.026	0.6845
622	-0.0148	0.6775
623	-0.0358	0.6636
624	-0.0766	0.6566
625	-0.0766	0.6566
626	-0.1069	0.6567
627	-0.1069	0.6567
628	-0.1163	0.6707
629	-0.1163	0.6707
630	-0.0744	0.6986
631	-0.0744	0.6986
632	-0.0022	0.7264
633	-0.0022	0.7264
634	0.069	0.7333
635	0.069	0.7333
636	0.1098	0.7402
637	0.1098	0.7402
638	0.1296	0.7332
639	0.1296	0.7332
640	0.1296	0.7332
641	0.1296	0.7332
642	0.1296	0.7332
643	0.1296	0.7332
644	0.1191	0.7262
645	0.1191	0.7262
646	0.1086	0.7193
647	0.1086	0.7193
648	0.0888	0.7263
649	0.0888	0.7263
650	0.0982	0.7123
651	0.0982	0.7123
652	0.0783	0.7193
653	0.0783	0.7193
654	0.0574	0.7054
655	0.0574	0.7054
656	0.0072	0.7124
657	0.0072	0.7124
658	-0.0033	0.7054
659	-0.0033	0.7054
660	-0.0441	0.6985
661	-0.065	0.6846
662	-0.065	0.6846
663	-0.065	0.6846
664	-0.065	0.6846
665	-0.1058	0.6776
666	-0.1267	0.6637
667	-0.1267	0.6637
668	-0.1675	0.6568
669	-0.1675	0.6568
670	-0.2282	0.6569
671	-0.2282	0.6569
672	-0.2282	0.6569
673	-0.2282	0.6569
674	-0.2166	0.6848
675	-0.2166	0.6848
676	-0.1642	0.7196
677	-0.1642	0.7196
678	-0.0733	0.7195
679	-0.0733	0.7195
680	-0.022	0.7334
681	-0.022	0.7334
682	0.0083	0.7334
683	0.0083	0.7334
684	0.0083	0.7334
685	0.0083	0.7334
686	0.0177	0.7194
687	-0.0022	0.7264
688	-0.0022	0.7264
689	-0.0022	0.7264
690	-0.0126	0.7194
691	-0.0126	0.7194
692	-0.0126	0.7194
693	-0.0126	0.7194
694	-0.0231	0.7125
695	-0.0429	0.7195
696	-0.0534	0.7125
697	-0.0534	0.7125
698	-0.0837	0.7125
699	-0.0837	0.7125
700	-0.1047	0.6986
701	-0.1047	0.6986
702	-0.1256	0.6847
703	-0.1256	0.6847
704	-0.1664	0.6777
705	-0.1664	0.6777
706	-0.1874	0.6638
707	-0.1874	0.6638
708	-0.2282	0.6569
709	-0.2282	0.6569
710	-0.2282	0.6569
711	-0.2596	0.6359
712	-0.3109	0.622
713	-0.3109	0.622
714	-0.3621	0.6081
715	-0.3621	0.6081
716	-0.4343	0.5803
717	-0.4343	0.5803
718	-0.5066	0.5524
719	-0.5369	0.5525
720	-0.5369	0.5525
721	-0.5369	0.5525
722	-0.4972	0.5385
723	-0.4972	0.5385
724	-0.447	0.5314
725	-0.447	0.5314
726	-0.4272	0.5244
727	-0.4272	0.5244
728	-0.4283	0.5034
729	-0.4283	0.5034
730	-0.4713	0.4546
731	-0.4713	0.4546
732	-0.5457	0.3849
733	-0.5457	0.3849
734	-0.6097	0.3221
735	-0.6097	0.3221
736	-0.7028	0.2803
737	-0.7028	0.2803
738	-0.7657	0.2385
739	-0.7657	0.2385
740	-0.8076	0.2106
741	-0.8076	0.2106
742	-0.8495	0.1827
743	-0.8495	0.1827
744	-0.8914	0.1548
745	-0.8914	0.1548
746	-0.8914	0.1548
747	-0.9636	0.127
748	-1.0055	0.0991
749	-1.0055	0.0991
750	-1.0579	0.0642
751	-1.0579	0.0642
752	-1.1091	0.0503
753	-1.1091	0.0503
754	-1.1604	0.0364
755	-1.2117	0.0225
756	-1.2117	0.0225
757	-1.2117	0.0225
758	-1.2431	0.0016
759	-1.2431	0.0016
760	-1.2431	0.0016
761	-1.2944	-0.0123
762	-1.3037	0.0017
763	-1.3037	0.0017
764	-1.242	0.0226
765	-1.242	0.0226
766	-1.1896	0.0574
767	-1.1896	0.0574
768	-1.108	0.0713
769	-1.108	0.0713
770	-1.108	0.0713
771	-1.0568	0.0852
772	-1.0358	0.0991
773	-1.0358	0.0991
774	-1.0358	0.0991
775	-1.016	0.0921
776	-1.0358	0.0991
777	-1.0358	0.0991
778	-1.0264	0.0851
779	-1.0264	0.0851
780	-1.0568	0.0852
781	-1.0568	0.0852
782	-1.0672	0.0782
783	-1.0672	0.0782
784	-1.0766	0.0922
785	-1.0766	0.0922
786	-1.0661	0.0992
787	-1.0661	0.0992
788	-1.0556	0.1061
789	-1.0556	0.1061
790	-1.0661	0.0992
791	-1.0661	0.0992
792	-1.0964	0.0992
793	-1.1069	0.0922
794	-1.1069	0.0922
795	-1.1069	0.0922
796	-1.1466	0.1063
797	-1.1466	0.1063
798	-1.1769	0.1063
799	-1.1769	0.1063
800	-1.2072	0.1063
801	-1.2072	0.1063
802	-1.2166	0.1203
803	-1.2166	0.1203
804	-1.1946	0.1552
805	-1.1946	0.1552
806	-1.1946	0.1552
807	-1.1317	0.197
808	-1.0397	0.2179
809	-1.0397	0.2179
810	-0.9581	0.2317
811	-0.9581	0.2317
812	-0.9581	0.2317
813	-0.9068	0.2456
814	-0.8765	0.2456
815	-0.8765	0.2456
816	-0.8671	0.2316
817	-0.8671	0.2316
818	-0.8974	0.2317
819	-0.8974	0.2317
820	-0.9277	0.2317
821	-0.9685	0.2248
822	-0.9685	0.2248
823	-0.9685	0.2248
824	-0.9685	0.2248
825	-0.9989	0.2248
826	-0.9884	0.2318
827	-0.9884	0.2318
828	-0.9674	0.2457
829	-0.9674	0.2457
830	-0.936	0.2666
831	-0.936	0.2666
832	-0.9255	0.2736
833	-0.9255	0.2736
834	-0.9454	0.2806
835	-0.9454	0.2806
836	-0.9559	0.2736
837	-0.9967	0.2667
838	-0.9967	0.2667
839	-0.9967	0.2667
840	-1.0176	0.2528
841	-1.0176	0.2528
842	-1.0479	0.2528
843	-1.0479	0.2528
844	-1.0678	0.2598
845	-1.0678	0.2598
846	-1.0656	0.3017
847	-1.0656	0.3017
848	-1.0027	0.3436
849	-1.0027	0.3436
850	-0.9305	0.3714
851	-0.9305	0.3714
852	-0.9305	0.3714
853	-0.8594	0.3783
854	-0.8092	0.3712
855	-0.8092	0.3712
856	-0.8092	0.3712
857	-0.8092	0.3712
858	-0.8092	0.3712
859	-0.8092	0.3712
860	-0.8186	0.3852
861	-0.8186	0.3852
862	-0.8092	0.3712
863	-0.8092	0.3712
864	-0.8291	0.3783
865	-0.8291	0.3783
866	-0.8186	0.3852
867	-0.8186	0.3852
868	-0.828	0.3992
869	-0.828	0.3992
870	-0.828	0.3992
871	-0.828	0.3992
872	-0.828	0.3992
873	-0.828	0.3992
874	-0.8583	0.3992
875	-0.8583	0.3992
876	-0.8781	0.4063
877	-0.8781	0.4063
878	-0.9084	0.4063
879	-0.9084	0.4063
880	-0.9189	0.3993
881	-0.9189	0.3993
882	-0.9492	0.3994
883	-0.9492	0.3994
884	-0.9586	0.4133
885	-0.9586	0.4133
886	-0.947	0.4413
887	-0.947	0.4413
888	-0.8947	0.4761
889	-0.8947	0.4761
890	-0.812	0.5109
891	-0.812	0.5109
892	-0.7409	0.5178
893	-0.7409	0.5178
894	-0.6802	0.5178
895	-0.6802	0.5178
896	-0.6697	0.5247
897	-0.6697	0.5247
898	-0.6499	0.5177
899	-0.6499	0.5177
900	-0.6499	0.5177
901	-0.6499	0.5177
902	-0.6697	0.5247
903	-0.6697	0.5247
904	-0.6697	0.5247
905	-0.6697	0.5247
906	-0.6791	0.5387
907	-0.6791	0.5387
908	-0.6791	0.5387
909	-0.6791	0.5387
910	-0.6896	0.5317
911	-0.6896	0.5317
912	-0.6896	0.5317
913	-0.6896	0.5317
914	-0.7199	0.5318
915	-0.7199	0.5318
916	-0.7199	0.5318
917	-0.7502	0.5318
918	-0.7805	0.5319
919	-0.7805	0.5319
920	-0.8109	0.5319
921	-0.8109	0.5319
922	-0.8213	0.5249
923	-0.8213	0.5249
924	-0.8517	0.525
925	-0.8517	0.525
926	-0.882	0.525
927	-0.8809	0.546
928	-0.8809	0.546
929	-0.8809	0.546
930	-0.8809	0.546
931	-0.8285	0.5808
932	-0.7364	0.6016
933	-0.7364	0.6016
934	-0.6548	0.6155
935	-0.6548	0.6155
936	-0.6036	0.6294
937	-0.6036	0.6294
938	-0.6036	0.6294
939	-0.5733	0.6294
940	-0.5733	0.6294
941	-0.5534	0.6224
942	-0.5534	0.6224
943	-0.5534	0.6224
944	-0.5639	0.6154
945	-0.5639	0.6154
946	-0.5744	0.6084
947	-0.5744	0.6084
948	-0.5744	0.6084
949	-0.5744	0.6084
950	-0.5744	0.6084
951	-0.5744	0.6084
952	-0.5942	0.6154
953	-0.5942	0.6154
954	-0.6047	0.6085
955	-0.6047	0.6085
956	-0.6256	0.5945
957	-0.6256	0.5945
958	-0.6653	0.6085
959	-0.6653	0.6085
960	-0.6863	0.5946
961	-0.6863	0.5946
962	-0.7072	0.5807
963	-0.7375	0.5807
964	-0.7375	0.5807
965	-0.7375	0.5807
966	-0.7679	0.5807
967	-0.7679	0.5807
968	-0.7888	0.5668
969	-0.7888	0.5668
970	-0.7888	0.5668
971	-0.7888	0.5668
972	-0.818	0.5878
973	-0.7866	0.6087
974	-0.7342	0.6436
975	-0.7342	0.6436
976	-0.7342	0.6436
977	-0.6526	0.6574
978	-0.5815	0.6643
979	-0.5815	0.6643
980	-0.5815	0.6643
981	-0.5407	0.6712
982	-0.5407	0.6712
983	-0.5209	0.6642
984	-0.5209	0.6642
985	-0.5209	0.6642
986	-0.5209	0.6642
987	-0.5209	0.6642
988	-0.5209	0.6642
989	-0.5209	0.6642
990	-0.5303	0.6782
991	-0.5303	0.6782
992	-0.5303	0.6782
993	-0.5303	0.6782
994	-0.5303	0.6782
995	-0.5303	0.6782
996	-0.5501	0.6852
997	-0.5501	0.6852
998	-0.5606	0.6782
999	-0.5606	0.6782
1000	-0.5909	0.6783
1001	-0.5909	0.6783
1002	-0.5909	0.6783
1003	-0.6118	0.6643
1004	-0.6118	0.6643
1005	-0.6317	0.6714
1006	-0.662	0.6714
1007	-0.662	0.6714
1008	-0.662	0.6714
1009	-0.6923	0.6714
1010	-0.7028	0.6645
1011	-0.7028	0.6645
1012	-0.7111	0.6994
1013	-0.7111	0.6994
1014	-0.6284	0.7342
1015	-0.6284	0.7342
1016	-0.6284	0.7342
1017	-0.5457	0.769
1018	-0.4641	0.7829
1019	-0.4641	0.7829
1020	-0.4128	0.7968
1021	-0.4128	0.7968
1022	-0.3825	0.7968
1023	-0.3825	0.7968
1024	-0.3825	0.7968
1025	-0.3825	0.7968
1026	-0.3627	0.7897
1027	-0.3627	0.7897
1028	-0.3627	0.7897
1029	-0.3627	0.7897
1030	-0.3825	0.7968
1031	-0.3825	0.7968
1032	-0.3825	0.7968
1033	-0.3825	0.7968
1034	-0.3825	0.7968
1035	-0.3825	0.7968
1036	-0.3731	0.7828
1037	-0.3731	0.7828
1038	-0.4128	0.7968
1039	-0.4128	0.7968
1040	-0.4233	0.7898
1041	-0.4233	0.7898
1042	-0.4641	0.7829
1043	-0.4641	0.7829
1044	-0.4944	0.7829
1045	-0.4944	0.7829
1046	-0.5247	0.783
1047	-0.5247	0.783
1048	-0.5457	0.769
1049	-0.576	0.7691
1050	-0.576	0.7691
1051	-0.6168	0.7621
1052	-0.6168	0.7621
1053	-0.6168	0.7621
1054	-0.6366	0.7692
1055	-0.6366	0.7692
1056	-0.6146	0.804
1057	-0.6146	0.804
1058	-0.6146	0.804
1059	-0.5225	0.8249
1060	-0.4503	0.8527
1061	-0.4503	0.8527
1062	-0.3698	0.8456
1063	-0.3698	0.8456
1064	-0.3395	0.8456
1065	-0.3395	0.8456
1066	-0.329	0.8526
1067	-0.329	0.8526
1068	-0.329	0.8526
1069	-0.329	0.8526
1070	-0.3092	0.8456
1071	-0.3092	0.8456
1072	-0.3092	0.8456
1073	-0.329	0.8526
1074	-0.3395	0.8456
1075	-0.3395	0.8456
1076	-0.3395	0.8456
1077	-0.3395	0.8456
1078	-0.3395	0.8456
1079	-0.3395	0.8456
1080	-0.3406	0.8246
1081	-0.3406	0.8246
1082	-0.3709	0.8247
1083	-0.4013	0.8247
1084	-0.4013	0.8247
1085	-0.4013	0.8247
1086	-0.442	0.8178
1087	-0.4724	0.8178
1088	-0.4724	0.8178
1089	-0.4724	0.8178
1090	-0.4933	0.8039
1091	-0.4933	0.8039
1092	-0.4933	0.8039
1093	-0.5236	0.8039
1094	-0.5236	0.8039
1095	-0.554	0.804
1096	-0.5738	0.811
1097	-0.5738	0.811
1098	-0.5424	0.8319
1099	-0.5424	0.8319
1100	-0.5424	0.8319
1101	-0.49	0.8667
1102	-0.4084	0.8806
1103	-0.4084	0.8806
1104	-0.4084	0.8806
1105	-0.3373	0.8875
1106	-0.307	0.8875
1107	-0.307	0.8875
1108	-0.2871	0.8804
1109	-0.2871	0.8804
1110	-0.307	0.8875
1111	-0.307	0.8875
1112	-0.307	0.8875
1113	-0.307	0.8875
1114	-0.307	0.8875
1115	-0.307	0.8875
1116	-0.307	0.8875
1117	-0.307	0.8875
1118	-0.3268	0.8945
1119	-0.3268	0.8945
1120	-0.3268	0.8945
1121	-0.3268	0.8945
1122	-0.3373	0.8875
1123	-0.3373	0.8875
1124	-0.3676	0.8875
1125	-0.3676	0.8875
1126	-0.3979	0.8876
1127	-0.3979	0.8876
1128	-0.4189	0.8736
1129	-0.4189	0.8736
1130	-0.4492	0.8737
1131	-0.4492	0.8737
1132	-0.4994	0.8807
1133	-0.5297	0.8808
1134	-0.5297	0.8808
1135	-0.5297	0.8808
1136	-0.5297	0.8808
1137	-0.5506	0.8668
1138	-0.56	0.8808
1139	-0.56	0.8808
1140	-0.5181	0.9087
1141	-0.5181	0.9087
1142	-0.4459	0.9365
1143	-0.4459	0.9365
1144	-0.3445	0.9434
1145	-0.3445	0.9434
1146	-0.2932	0.9573
1147	-0.2932	0.9573
1148	-0.2629	0.9573
1149	-0.2629	0.9573
1150	-0.2524	0.9642
1151	-0.2524	0.9642
1152	-0.2524	0.9642
1153	-0.2524	0.9642
1154	-0.2524	0.9642
1155	-0.2524	0.9642
1156	-0.2524	0.9642
1157	-0.2524	0.9642
1158	-0.2524	0.9642
1159	-0.2524	0.9642
1160	-0.2524	0.9642
1161	-0.2722	0.9712
1162	-0.2722	0.9712
1163	-0.2722	0.9712
1164	-0.2722	0.9712
1165	-0.2827	0.9643
1166	-0.313	0.9643
1167	-0.313	0.9643
1168	-0.3434	0.9643
1169	-0.3434	0.9643
1170	-0.3842	0.9574
1171	-0.3842	0.9574
1172	-0.4051	0.9435
1173	-0.4051	0.9435
1174	-0.4459	0.9365
1175	-0.4459	0.9365
1176	-0.4668	0.9226
1177	-0.4668	0.9226
1178	-0.517	0.9296
1179	-0.517	0.9296
1180	-0.538	0.9157
1181	-0.538	0.9157
1182	-0.5369	0.9367
1183	-0.5369	0.9367
1184	-0.4751	0.9575
1185	-0.4751	0.9575
1186	-0.4751	0.9575
1187	-0.4751	0.9575
1188	-0.3831	0.9784
1189	-0.3213	0.9992
1190	-0.2607	0.9992
1191	-0.2607	0.9992
1192	-0.2607	0.9992
1193	-0.2304	0.9991
1194	-0.2304	0.9991
1195	-0.2304	0.9991
1196	-0.2304	0.9991
1197	-0.2304	0.9991
1198	-0.2304	0.9991
1199	-0.2304	0.9991
1200	-0.2502	1.0061
1201	-0.2502	1.0061
1202	-0.2502	1.0061
1203	-0.2502	1.0061
1204	-0.2607	0.9992
1205	-0.2607	0.9992
1206	-0.2711	0.9922
1207	-0.2711	0.9922
1208	-0.3015	0.9922
1209	-0.3015	0.9922
1210	-0.3015	0.9922
1211	-0.3318	0.9923
1212	-0.3527	0.9783
1213	-0.3527	0.9783
1214	-0.3527	0.9783
1215	-0.3831	0.9784
1216	-0.4134	0.9784
1217	-0.4134	0.9784
1218	-0.4437	0.9784
1219	-0.4646	0.9645
1220	-0.4646	0.9645
1221	-0.4646	0.9645
1222	-0.495	0.9645
1223	-0.495	0.9645
1224	-0.495	0.9645
1225	-0.474	0.9785
1226	-0.4123	0.9994
1227	-0.4123	0.9994
1228	-0.4123	0.9994
1229	-0.34	1.0272
1230	-0.2689	1.0341
1231	-0.2689	1.0341
1232	-0.2177	1.048
1233	-0.2177	1.048
1234	-0.2177	1.048
1235	-0.2177	1.048
1236	-0.2177	1.048
1237	-0.2177	1.048
1238	-0.2177	1.048
1239	-0.2177	1.048
1240	-0.2375	1.055
1241	-0.2375	1.055
1242	-0.2375	1.055
1243	-0.2375	1.055
1244	-0.2375	1.055
1245	-0.2375	1.055
1246	-0.248	1.048
1247	-0.248	1.048
1248	-0.2783	1.0481
1249	-0.2783	1.0481
1250	-0.2888	1.0411
1251	-0.2888	1.0411
1252	-0.3389	1.0482
1253	-0.3389	1.0482
1254	-0.3599	1.0342
1255	-0.3599	1.0342
1256	-0.3599	1.0342
1257	-0.4007	1.0273
1258	-0.4216	1.0133
1259	-0.4216	1.0133
1260	-0.4718	1.0204
1261	-0.5032	0.9995
1262	-0.5032	0.9995
1263	-0.5032	0.9995
1264	-0.5534	1.0065
1265	-0.5534	1.0065
1266	-0.5534	1.0065
1267	-0.5534	1.0065
1268	-0.501	1.0414
1269	-0.501	1.0414
1270	-0.4183	1.0762
1271	-0.4183	1.0762
1272	-0.3169	1.0831
1273	-0.3169	1.0831
1274	-0.2552	1.1039
1275	-0.2144	1.1109
1276	-0.2144	1.1109
1277	-0.2144	1.1109
1278	-0.1945	1.1038
1279	-0.1945	1.1038
1280	-0.1945	1.1038
1281	-0.1945	1.1038
1282	-0.2144	1.1109
1283	-0.2144	1.1109
1284	-0.2144	1.1109
1285	-0.2144	1.1109
1286	-0.2342	1.1179
1287	-0.2342	1.1179
1288	-0.2447	1.1109
1289	-0.2447	1.1109
1290	-0.2447	1.1109
1291	-0.2552	1.1039
1292	-0.2552	1.1039
1293	-0.2656	1.097
1294	-0.2959	1.097
1295	-0.2959	1.097
1296	-0.3169	1.0831
1297	-0.3169	1.0831
1298	-0.3169	1.0831
1299	-0.3577	1.0761
1300	-0.388	1.0762
1301	-0.388	1.0762
1302	-0.4288	1.0692
1303	-0.4497	1.0553
1304	-0.4497	1.0553
1305	-0.4497	1.0553
1306	-0.4497	1.0553
1307	-0.4905	1.0484
1308	-0.5209	1.0484
1309	-0.5209	1.0484
1310	-0.4894	1.0693
1311	-0.4894	1.0693
1312	-0.4266	1.1111
1313	-0.4266	1.1111
1314	-0.3345	1.132
1315	-0.3345	1.132
1316	-0.2634	1.1389
1317	-0.2634	1.1389
1318	-0.2133	1.1318
1319	-0.2133	1.1318
1320	-0.2028	1.1388
1321	-0.2028	1.1388
1322	-0.2028	1.1388
1323	-0.2028	1.1388
1324	-0.2226	1.1458
1325	-0.2226	1.1458
1326	-0.2133	1.1318
1327	-0.2133	1.1318
1328	-0.2331	1.1388
1329	-0.2331	1.1388
1330	-0.2331	1.1388
1331	-0.2331	1.1388
1332	-0.2436	1.1319
1333	-0.2436	1.1319
1334	-0.254	1.1249
1335	-0.254	1.1249
1336	-0.254	1.1249
1337	-0.254	1.1249
1338	-0.254	1.1249
1339	-0.2844	1.1249
1340	-0.3147	1.125
1341	-0.345	1.125
1342	-0.3858	1.1181
1343	-0.3858	1.1181
1344	-0.3858	1.1181
1345	-0.4161	1.1181
1346	-0.4161	1.1181
1347	-0.4371	1.1042
1348	-0.4779	1.0972
1349	-0.4779	1.0972
1350	-0.4779	1.0972
1351	-0.4779	1.0972
1352	-0.4779	1.0972
1353	-0.4558	1.1321
1354	-0.3836	1.16
1355	-0.3836	1.16
1356	-0.3218	1.1809
1357	-0.3218	1.1809
1358	-0.2507	1.1877
1359	-0.2507	1.1877
1360	-0.2403	1.1947
1361	-0.2403	1.1947
1362	-0.2403	1.1947
1363	-0.2403	1.1947
1364	-0.2507	1.1877
1365	-0.2507	1.1877
1366	-0.2507	1.1877
1367	-0.2507	1.1877
1368	-0.2706	1.1948
1369	-0.2706	1.1948
1370	-0.2706	1.1948
1371	-0.2706	1.1948
1372	-0.2904	1.2018
1373	-0.2904	1.2018
1374	-0.3009	1.1948
1375	-0.3009	1.1948
1376	-0.3312	1.1948
1377	-0.3312	1.1948
1378	-0.3615	1.1949
1379	-0.3615	1.1949
1380	-0.3825	1.1809
1381	-0.3825	1.1809
1382	-0.4326	1.188
1383	-0.4326	1.188
1384	-0.4536	1.174
1385	-0.4536	1.174
1386	-0.4536	1.174
1387	-0.4944	1.1671
1388	-0.5352	1.1602
1389	-0.5352	1.1602
1390	-0.5655	1.1602
1391	-0.5655	1.1602
1392	-0.5644	1.1812
1393	-0.5644	1.1812
1394	-0.4922	1.209
1395	-0.4922	1.209
1396	-0.4001	1.2298
1397	-0.4001	1.2298
1398	-0.3185	1.2437
1399	-0.3185	1.2437
1400	-0.2579	1.2436
1401	-0.2579	1.2436
1402	-0.2369	1.2576
1403	-0.2369	1.2576
1404	-0.2369	1.2576
1405	-0.2369	1.2576
1406	-0.2369	1.2576
1407	-0.2369	1.2576
1408	-0.2369	1.2576
1409	-0.2369	1.2576
1410	-0.2369	1.2576
1411	-0.2568	1.2646
1412	-0.2568	1.2646
1413	-0.2568	1.2646
1414	-0.2568	1.2646
1415	-0.2568	1.2646
1416	-0.2871	1.2646
1417	-0.2871	1.2646
1418	-0.3174	1.2647
1419	-0.3174	1.2647
1420	-0.3477	1.2647
1421	-0.3477	1.2647
1422	-0.3687	1.2508
1423	-0.3687	1.2508
1424	-0.3896	1.2368
1425	-0.3896	1.2368
1426	-0.4304	1.2299
1427	-0.4608	1.2299
1428	-0.4608	1.2299
1429	-0.4608	1.2299
1430	-0.5016	1.223
1431	-0.5016	1.223
1432	-0.5016	1.223
1433	-0.5016	1.223
1434	-0.4597	1.2509
1435	-0.4597	1.2509
1436	-0.377	1.2857
1437	-0.377	1.2857
1438	-0.2954	1.2996
1439	-0.2954	1.2996
1440	-0.2954	1.2996
1441	-0.2243	1.3065
1442	-0.1835	1.3134
1443	-0.1835	1.3134
1444	-0.1928	1.3274
1445	-0.1928	1.3274
1446	-0.1928	1.3274
1447	-0.1928	1.3274
1448	-0.1928	1.3274
1449	-0.1928	1.3274
1450	-0.1928	1.3274
1451	-0.1928	1.3274
1452	-0.1928	1.3274
1453	-0.1928	1.3274
1454	-0.2127	1.3344
1455	-0.2127	1.3344
1456	-0.2232	1.3274
1457	-0.2232	1.3274
1458	-0.2336	1.3204
1459	-0.2336	1.3204
1460	-0.2336	1.3204
1461	-0.264	1.3205
1462	-0.2943	1.3205
1463	-0.2943	1.3205
1464	-0.3246	1.3206
1465	-0.3246	1.3206
1466	-0.3549	1.3206
1467	-0.3549	1.3206
1468	-0.3759	1.3067
1469	-0.3759	1.3067
1470	-0.4062	1.3067
1471	-0.4062	1.3067
1472	-0.4155	1.3207
1473	-0.4155	1.3207
1474	-0.3632	1.3555
1475	-0.3632	1.3555
1476	-0.2816	1.3694
1477	-0.2816	1.3694
1478	-0.2094	1.3972
1479	-0.2094	1.3972
1480	-0.2094	1.3972
1481	-0.2094	1.3972
1482	-0.2094	1.3972
1483	-0.1581	1.4111
1484	-0.1278	1.4111
1485	-0.1278	1.4111
1486	-0.1278	1.4111
1487	-0.1278	1.4111
1488	-0.1278	1.4111
1489	-0.1278	1.4111
1490	-0.1278	1.4111
1491	-0.1278	1.4111
1492	-0.1278	1.4111
1493	-0.1278	1.4111
1494	-0.1476	1.4181
1495	-0.1476	1.4181
1496	-0.1581	1.4111
1497	-0.1581	1.4111
1498	-0.1884	1.4112
1499	-0.1884	1.4112
1500	-0.2187	1.4112
1501	-0.2187	1.4112
1502	-0.2397	1.3973
1503	-0.2397	1.3973
1504	-0.27	1.3973
1505	-0.27	1.3973
1506	-0.3108	1.3904
1507	-0.3108	1.3904
1508	-0.3108	1.3904
1509	-0.3318	1.3764
1510	-0.3621	1.3765
1511	-0.3621	1.3765
1512	-0.3714	1.3905
1513	-0.3714	1.3905
1514	-0.2992	1.4183
1515	-0.2992	1.4183
1516	-0.2072	1.4391
1517	-0.2072	1.4391
1518	-0.2072	1.4391
1519	-0.1151	1.46
1520	-0.0545	1.4599
1521	-0.0545	1.4599
1522	-0.0545	1.4599
1523	-0.0241	1.4599
1524	-0.0137	1.4668
1525	-0.0137	1.4668
1526	0.0062	1.4598
1527	0.0062	1.4598
1528	0.0062	1.4598
1529	0.0062	1.4598
1530	0.0062	1.4598
1531	-0.0137	1.4668
1532	-0.0137	1.4668
1533	-0.0137	1.4668
1534	-0.0043	1.4528
1535	-0.0043	1.4528
1536	-0.0346	1.4529
1537	-0.0346	1.4529
1538	-0.0649	1.4529
1539	-0.0649	1.4529
1540	-0.0754	1.446
1541	-0.0754	1.446
1542	-0.1057	1.446
1543	-0.1057	1.446
1544	-0.1465	1.4391
1545	-0.1465	1.4391
1546	-0.1675	1.4251
1547	-0.1675	1.4251
1548	-0.2083	1.4182
1549	-0.2083	1.4182
1550	-0.2386	1.4182
1551	-0.2386	1.4182
1552	-0.2281	1.4252
1553	-0.2281	1.4252
1554	-0.2281	1.4252
1555	-0.1768	1.4391
1556	-0.0848	1.4599
1557	-0.0848	1.4599
1558	-0.0126	1.4878
1559	-0.0126	1.4878
1560	0.0679	1.4807
1561	0.0679	1.4807
1562	0.0889	1.4946
1563	0.0889	1.4946
1564	0.0889	1.4946
1565	0.0889	1.4946
1566	0.0889	1.4946
1567	0.0889	1.4946
1568	0.0889	1.4946
1569	0.0889	1.4946
1570	0.0889	1.4946
1571	0.0889	1.4946
1572	0.0889	1.4946
1573	0.0982	1.4806
1574	0.0784	1.4877
1575	0.0784	1.4877
1576	0.0679	1.4807
1577	0.0679	1.4807
1578	0.0679	1.4807
1579	0.0376	1.4807
1580	0.0166	1.4668
1581	0.0166	1.4668
1582	-0.0137	1.4668
1583	-0.0137	1.4668
1584	-0.0137	1.4668
1585	-0.0346	1.4529
1586	-0.0346	1.4529
1587	-0.0754	1.446
1588	-0.0964	1.432
1589	-0.0964	1.432
1590	-0.1267	1.4321
1591	-0.1267	1.4321
1592	-0.1256	1.453
1593	-0.1256	1.453
1594	-0.0638	1.4739
1595	-0.0638	1.4739
1596	0.0178	1.4877
1597	0.0178	1.4877
1598	0.0993	1.5016
1599	0.0993	1.5016
1600	0.0993	1.5016
1601	0.1401	1.5085
1602	0.1506	1.5155
1603	0.1506	1.5155
1604	0.1506	1.5155
1605	0.16	1.5015
1606	0.16	1.5015
1607	0.16	1.5015
1608	0.1506	1.5155
1609	0.1506	1.5155
1610	0.1506	1.5155
1611	0.1506	1.5155
1612	0.1308	1.5225
1613	0.1308	1.5225
1614	0.1203	1.5155
1615	0.1203	1.5155
1616	0.0993	1.5016
1617	0.0993	1.5016
1618	0.069	1.5016
1619	0.069	1.5016
1620	0.069	1.5016
1621	0.069	1.5016
1622	0.0481	1.4877
1623	0.0271	1.4738
1624	-0.0137	1.4668
1625	-0.0137	1.4668
1626	-0.0346	1.4529
1627	-0.0346	1.4529
1628	-0.0754	1.446
1629	-0.0754	1.446
1630	-0.0743	1.4669
1631	-0.0743	1.4669
1632	-0.0324	1.4948
1633	-0.0324	1.4948
1634	-0.0324	1.4948
1635	-0.0324	1.4948
1636	0.0596	1.5156
1637	0.1214	1.5365
1638	0.182	1.5364
1639	0.182	1.5364
1640	0.2123	1.5364
1641	0.2228	1.5433
1642	0.2228	1.5433
1643	0.2228	1.5433
1644	0.2228	1.5433
1645	0.2228	1.5433
1646	0.2228	1.5433
1647	0.2228	1.5433
1648	0.2123	1.5364
1649	0.2123	1.5364
1650	0.2123	1.5364
1651	0.2123	1.5364
1652	0.2019	1.5294
1653	0.2019	1.5294
1654	0.1914	1.5224
1655	0.1914	1.5224
1656	0.1705	1.5085
1657	0.1705	1.5085
1658	0.1401	1.5085
1659	0.1401	1.5085
1660	0.1401	1.5085
1661	0.0993	1.5016
1662	0.069	1.5016
1663	0.069	1.5016
1664	0.0481	1.4877
1665	0.0481	1.4877
1666	0.0073	1.4808
1667	0.0073	1.4808
1668	-0.0032	1.4738
1669	-0.0032	1.4738
1670	0.0178	1.4877
1671	0.0178	1.4877
1672	0.0795	1.5086
1673	0.0795	1.5086
1674	0.1517	1.5365
1675	0.1517	1.5365
1676	0.2228	1.5433
1677	0.2228	1.5433
1678	0.273	1.5363
1679	0.273	1.5363
1680	0.273	1.5363
1681	0.2636	1.5503
1682	0.2636	1.5503
1683	0.2636	1.5503
1684	0.2636	1.5503
1685	0.2636	1.5503
1686	0.2636	1.5503
1687	0.2636	1.5503
1688	0.273	1.5363
1689	0.273	1.5363
1690	0.273	1.5363
1691	0.273	1.5363
1692	0.2625	1.5293
1693	0.2625	1.5293
1694	0.2322	1.5294
1695	0.2322	1.5294
1696	0.2322	1.5294
1697	0.2322	1.5294
1698	0.2019	1.5294
1699	0.1809	1.5155
1700	0.1506	1.5155
1701	0.1506	1.5155
1702	0.1297	1.5016
1703	0.1297	1.5016
1704	0.1087	1.4876
1705	0.1087	1.4876
1706	0.0784	1.4877
1707	0.0784	1.4877
1708	0.069	1.5016
1709	0.069	1.5016
1710	0.069	1.5016
1711	0.1098	1.5086
1712	0.1914	1.5224
1713	0.1914	1.5224
1714	0.2531	1.5433
1715	0.2531	1.5433
1716	0.2531	1.5433
1717	0.3044	1.5572
1718	0.3347	1.5572
1719	0.3347	1.5572
1720	0.3347	1.5572
1721	0.3347	1.5572
1722	0.3347	1.5572
1723	0.3347	1.5572
1724	0.3347	1.5572
1725	0.3347	1.5572
1726	0.3243	1.5502
1727	0.3243	1.5502
1728	0.3243	1.5502
1729	0.3243	1.5502
1730	0.3044	1.5572
1731	0.3044	1.5572
1732	0.2939	1.5502
1733	0.2939	1.5502
1734	0.2636	1.5503
1735	0.2636	1.5503
1736	0.2427	1.5363
1737	0.2427	1.5363
1738	0.2217	1.5224
1739	0.2217	1.5224
1740	0.1914	1.5224
1741	0.1914	1.5224
1742	0.1914	1.5224
1743	0.1705	1.5085
1744	0.1297	1.5016
1745	0.1297	1.5016
1746	0.1098	1.5086
1747	0.1098	1.5086
1748	0.1098	1.5086
1749	0.1506	1.5155
1750	0.2123	1.5364
1751	0.2123	1.5364
1752	0.2939	1.5502
1753	0.2939	1.5502
1754	0.3452	1.5641
1755	0.3452	1.5641
1756	0.3452	1.5641
1757	0.386	1.5711
1758	0.4058	1.5641
1759	0.4058	1.5641
1760	0.4058	1.5641
1761	0.3766	1.5851
1762	0.3766	1.5851
1763	0.3766	1.5851
1764	0.3766	1.5851
1765	0.3766	1.5851
1766	0.386	1.5711
1767	0.386	1.5711
1768	0.386	1.5711
1769	0.3662	1.5781
1770	0.3755	1.5641
1771	0.3755	1.5641
1772	0.3452	1.5641
1773	0.3452	1.5641
1774	0.3243	1.5502
1775	0.3243	1.5502
1776	0.2939	1.5502
1777	0.2939	1.5502
1778	0.2835	1.5433
1779	0.2835	1.5433
1780	0.2531	1.5433
1781	0.2531	1.5433
1782	0.2427	1.5363
1783	0.2427	1.5363
1784	0.2333	1.5503
1785	0.2333	1.5503
1786	0.2135	1.5573
1787	0.2135	1.5573
1788	0.2344	1.5713
1789	0.2763	1.5992
1790	0.2763	1.5992
1791	0.2763	1.5992
1792	0.3579	1.613
1793	0.3579	1.613
1794	0.4092	1.6269
1795	0.4092	1.6269
1796	0.4593	1.6199
1797	0.4593	1.6199
1798	0.4593	1.6199
1799	0.4698	1.6268
1800	0.4792	1.6129
1801	0.4792	1.6129
1802	0.4792	1.6129
1803	0.4698	1.6268
1804	0.4792	1.6129
1805	0.4792	1.6129
1806	0.4792	1.6129
1807	0.4687	1.6059
1808	0.4488	1.6129
1809	0.4488	1.6129
1810	0.4582	1.5989
1811	0.4582	1.5989
1812	0.4279	1.599
1813	0.4279	1.599
1814	0.3976	1.599
1815	0.3976	1.599
1816	0.3766	1.5851
1817	0.3766	1.5851
1818	0.3755	1.5641
1819	0.3755	1.5641
1820	0.3452	1.5641
1821	0.3452	1.5641
1822	0.3149	1.5642
1823	0.3149	1.5642
1824	0.2939	1.5502
1825	0.2939	1.5502
1826	0.273	1.5363
1827	0.273	1.5363
1828	0.2427	1.5363
1829	0.2427	1.5363
1830	0.2427	1.5363
1831	0.2333	1.5503
1832	0.2846	1.5642
1833	0.2846	1.5642
1834	0.2846	1.5642
1835	0.3463	1.5851
1836	0.4174	1.592
1837	0.4174	1.592
1838	0.4384	1.6059
1839	0.4384	1.6059
1840	0.4582	1.5989
1841	0.4582	1.5989
1842	0.4781	1.5919
1843	0.4781	1.5919
1844	0.4582	1.5989
1845	0.4582	1.5989
1846	0.4582	1.5989
1847	0.4676	1.5849
1848	0.4373	1.585
1849	0.4373	1.585
1850	0.4373	1.585
1851	0.4373	1.585
1852	0.4163	1.571
1853	0.4163	1.571
1854	0.4058	1.5641
1855	0.4058	1.5641
1856	0.4058	1.5641
1857	0.4058	1.5641
1858	0.3849	1.5501
1859	0.3546	1.5502
1860	0.3336	1.5362
1861	0.3336	1.5362
1862	0.3336	1.5362
1863	0.3033	1.5363
1864	0.2625	1.5293
1865	0.2625	1.5293
1866	0.2625	1.5293
1867	0.2322	1.5294
1868	0.2008	1.5084
1869	0.2008	1.5084
1870	0.1903	1.5015
1871	0.1903	1.5015
1872	0.1914	1.5224
1873	0.1914	1.5224
1874	0.2531	1.5433
1875	0.2531	1.5433
1876	0.2531	1.5433
1877	0.3243	1.5502
1878	0.3755	1.5641
1879	0.3755	1.5641
1880	0.4058	1.5641
1881	0.4058	1.5641
1882	0.4257	1.557
1883	0.4257	1.557
1884	0.4058	1.5641
1885	0.4058	1.5641
1886	0.4058	1.5641
1887	0.3954	1.5571
1888	0.3755	1.5641
1889	0.3755	1.5641
1890	0.365	1.5571
1891	0.365	1.5571
1892	0.365	1.5571
1893	0.365	1.5571
1894	0.3639	1.5362
1895	0.3639	1.5362
1896	0.343	1.5222
1897	0.343	1.5222
1898	0.3127	1.5223
1899	0.3127	1.5223
1900	0.2917	1.5083
1901	0.2917	1.5083
1902	0.2509	1.5014
1903	0.2509	1.5014
1904	0.2206	1.5014
1905	0.2206	1.5014
1906	0.1798	1.4945
1907	0.1798	1.4945
1908	0.1798	1.4945
1909	0.1589	1.4806
1910	0.1181	1.4736
1911	0.1181	1.4736
1912	0.1181	1.4736
1913	0.1181	1.4736
1914	0.1401	1.5085
1915	0.1401	1.5085
1916	0.2019	1.5294
1917	0.2019	1.5294
1918	0.2928	1.5293
1919	0.2928	1.5293
1920	0.3243	1.5502
1921	0.3243	1.5502
1922	0.3243	1.5502
1923	0.3546	1.5502
1924	0.3744	1.5431
1925	0.3744	1.5431
1926	0.3744	1.5431
1927	0.3744	1.5431
1928	0.3639	1.5362
1929	0.3639	1.5362
1930	0.3639	1.5362
1931	0.3639	1.5362
1932	0.3535	1.5292
1933	0.3535	1.5292
1934	0.343	1.5222
1935	0.343	1.5222
1936	0.343	1.5222
1937	0.3325	1.5153
1938	0.3022	1.5153
1939	0.3022	1.5153
1940	0.2813	1.5014
1941	0.2813	1.5014
1942	0.2405	1.4944
1943	0.2405	1.4944
1944	0.2405	1.4944
1945	0.1997	1.4875
1946	0.1693	1.4875
1947	0.1693	1.4875
1948	0.1484	1.4736
1949	0.1484	1.4736
1950	0.1484	1.4736
1951	0.1076	1.4667
1952	0.0867	1.4527
1953	0.0867	1.4527
1954	0.0867	1.4527
1955	0.0867	1.4527
1956	0.0773	1.4667
1957	0.1192	1.4946
1958	0.1192	1.4946
1959	0.1809	1.5155
1960	0.252	1.5224
1961	0.252	1.5224
1962	0.252	1.5224
1963	0.3022	1.5153
1964	0.3022	1.5153
1965	0.3325	1.5153
1966	0.3325	1.5153
1967	0.3325	1.5153
1968	0.3325	1.5153
1969	0.3231	1.5292
1970	0.3325	1.5153
1971	0.3325	1.5153
1972	0.3127	1.5223
1973	0.3127	1.5223
1974	0.322	1.5083
1975	0.322	1.5083
1976	0.322	1.5083
1977	0.3022	1.5153
1978	0.2917	1.5083
1979	0.2917	1.5083
1980	0.2614	1.5084
1981	0.2614	1.5084
1982	0.2405	1.4944
1983	0.2405	1.4944
1984	0.2101	1.4945
1985	0.2101	1.4945
1986	0.2101	1.4945
1987	0.1892	1.4805
1988	0.1484	1.4736
1989	0.1484	1.4736
1990	0.1181	1.4736
1991	0.1076	1.4667
1992	0.1076	1.4667
1993	0.1076	1.4667
1994	0.1087	1.4876
1995	0.1087	1.4876
1996	0.16	1.5015
1997	0.16	1.5015
1998	0.2217	1.5224
1999	0.2217	1.5224
2000	0.2217	1.5224
2001	0.2835	1.5433
2002	0.2835	1.5433
2003	0.3336	1.5362
2004	0.3535	1.5292
2005	0.3535	1.5292
2006	0.3535	1.5292
2007	0.3535	1.5292
2008	0.3535	1.5292
2009	0.3336	1.5362
2010	0.3336	1.5362
2011	0.3336	1.5362
2012	0.3336	1.5362
2013	0.3336	1.5362
2014	0.3336	1.5362
2015	0.3336	1.5362
2016	0.3138	1.5432
2017	0.3138	1.5432
2018	0.3138	1.5432
2019	0.3033	1.5363
2020	0.2824	1.5223
2021	0.2824	1.5223
2022	0.2824	1.5223
2023	0.252	1.5224
2024	0.2311	1.5084
2025	0.2311	1.5084
2026	0.2008	1.5084
2027	0.2008	1.5084
2028	0.2008	1.5084
2029	0.16	1.5015
2030	0.16	1.5015
2031	0.16	1.5015
2032	0.1297	1.5016
2033	0.1297	1.5016
2034	0.1098	1.5086
2035	0.1412	1.5295
2036	0.1412	1.5295
2037	0.2228	1.5433
2038	0.2939	1.5502
2039	0.2939	1.5502
2040	0.3452	1.5641
2041	0.3452	1.5641
2042	0.3452	1.5641
2043	0.3452	1.5641
2044	0.386	1.5711
2045	0.386	1.5711
2046	0.386	1.5711
2047	0.386	1.5711
2048	0.386	1.5711
2049	0.386	1.5711
[truncated: 39,951 more rows]
