# Supplementary material for: Gender-Related Effect in Oxygenation Dynamics by Using Far-Infrared Intervention with Near-Infrared Spectroscopy Measurement: A Gender Differences Controlled Trial
Source: PLoS One. 2015 Nov 10;10(11):e0135166. doi: 10.1371/journal.pone.0135166 (PMC4640828; doi:10.1371/journal.pone.0135166)
Supplement: S16 File — (XLSX) [file pone.0135166.s016.xlsx]

## Sheet: 工作表1
50	-0.2558	-0.2511
51	-0.2558	-0.2511
52	-0.2663	-0.2581
53	-0.2558	-0.2511
54	-0.2558	-0.2511
55	-0.2558	-0.2511
56	-0.215	-0.2442
57	-0.215	-0.2442
58	-0.215	-0.2442
59	-0.2034	-0.2163
60	-0.172	-0.1953
61	-0.172	-0.1953
62	-0.1604	-0.1674
63	-0.1604	-0.1674
64	-0.1395	-0.1535
65	-0.1279	-0.1256
66	-0.1279	-0.1256
67	-0.1279	-0.1256
68	-0.1279	-0.1256
69	-0.1279	-0.1256
70	-0.1174	-0.1186
71	-0.1268	-0.1046
72	-0.1163	-0.0976
73	-0.1163	-0.0976
74	-0.1257	-0.0836
75	-0.1257	-0.0836
76	-0.1257	-0.0836
77	-0.1257	-0.0836
78	-0.1466	-0.0976
79	-0.1477	-0.1185
80	-0.1477	-0.1185
81	-0.1593	-0.1465
82	-0.1593	-0.1465
83	-0.1593	-0.1465
84	-0.1593	-0.1465
85	-0.1395	-0.1535
86	-0.1185	-0.1395
87	-0.1185	-0.1395
88	-0.0871	-0.1186
89	-0.0871	-0.1186
90	-0.0755	-0.0907
91	-0.0755	-0.0907
92	-0.064	-0.0628
93	-0.064	-0.0628
94	-0.043	-0.0488
95	-0.043	-0.0488
96	-0.0221	-0.0349
97	-0.0221	-0.0349
98	-0.021	-0.0139
99	0	0
100	0	0
101	0.0011	0.021
102	0.0011	0.021
103	0.0011	0.021
104	0.0011	0.021
105	0.0116	0.0279
106	0.0221	0.0349
107	0.0221	0.0349
108	0.0221	0.0349
109	0.0221	0.0349
110	0.0022	0.0419
111	0.0022	0.0419
112	-0.0187	0.028
113	-0.0303	0
114	-0.0303	0
115	-0.0303	0
116	-0.0419	-0.0279
117	-0.0419	-0.0279
118	-0.0221	-0.0349
119	-0.0221	-0.0349
120	0.0094	-0.014
121	0.0094	-0.014
122	0.0408	0.0069
123	0.0408	0.0069
124	0.0722	0.0278
125	0.0722	0.0278
126	0.0722	0.0278
127	0.0932	0.0418
128	0.1047	0.0697
129	0.1047	0.0697
130	0.1152	0.0767
131	0.1152	0.0767
132	0.1152	0.0767
133	0.1163	0.0976
134	0.1268	0.1046
135	0.1279	0.1256
136	0.1279	0.1256
137	0.1279	0.1256
138	0.1384	0.1325
139	0.1384	0.1325
140	0.1395	0.1535
141	0.1395	0.1535
142	0.1395	0.1535
143	0.1395	0.1535
144	0.1395	0.1535
145	0.1395	0.1535
146	0.1092	0.1535
147	0.0976	0.1256
148	0.0976	0.1256
149	0.0755	0.0907
150	0.0755	0.0907
151	0.0755	0.0907
152	0.0744	0.0698
153	0.1047	0.0697
154	0.1047	0.0697
155	0.1466	0.0976
156	0.1466	0.0976
157	0.1781	0.1185
158	0.1781	0.1185
159	0.2095	0.1394
160	0.2095	0.1394
161	0.2095	0.1394
162	0.2012	0.1744
163	0.2012	0.1744
164	0.2315	0.1743
165	0.2315	0.1743
166	0.2222	0.1883
167	0.2222	0.1883
168	0.242	0.1813
169	0.242	0.1813
170	0.242	0.1813
171	0.242	0.1813
172	0.242	0.1813
173	0.2326	0.1953
174	0.2128	0.2023
175	0.2128	0.2023
176	0.2128	0.2023
177	0.2023	0.1953
178	0.2023	0.1953
179	0.2023	0.1953
180	0.1615	0.1884
181	0.1615	0.1884
182	0.1395	0.1535
183	0.1395	0.1535
184	0.1174	0.1186
185	0.1174	0.1186
186	0.1047	0.0697
187	0.1047	0.0697
188	0.1036	0.0488
189	0.1036	0.0488
190	0.1036	0.0488
191	0.1246	0.0627
192	0.1466	0.0976
193	0.1466	0.0976
194	0.1885	0.1255
195	0.1885	0.1255
196	0.2106	0.1604
197	0.2106	0.1604
198	0.242	0.1813
199	0.242	0.1813
200	0.2525	0.1883
201	0.2431	0.2022
202	0.2431	0.2022
203	0.2431	0.2022
204	0.2431	0.2022
205	0.263	0.1952
206	0.2641	0.2162
207	0.2641	0.2162
208	0.2547	0.2302
209	0.2547	0.2302
210	0.2453	0.2442
211	0.2349	0.2372
212	0.2349	0.2372
213	0.2349	0.2372
214	0.2034	0.2163
215	0.2034	0.2163
216	0.1709	0.1744
217	0.1709	0.1744
218	0.1174	0.1186
219	0.1174	0.1186
220	0.0849	0.0767
221	0.0849	0.0767
222	0.0932	0.0418
223	0.0932	0.0418
224	0.1246	0.0627
225	0.1246	0.0627
226	0.1665	0.0906
227	0.1665	0.0906
228	0.1665	0.0906
229	0.199	0.1325
230	0.2211	0.1673
231	0.2211	0.1673
232	0.2525	0.1883
233	0.2734	0.2022
234	0.2734	0.2022
235	0.2734	0.2022
236	0.2839	0.2092
237	0.2839	0.2092
238	0.2839	0.2092
239	0.3049	0.2231
240	0.306	0.2441
241	0.2966	0.2581
242	0.2966	0.2581
243	0.2966	0.2581
244	0.2966	0.2581
245	0.2966	0.2581
246	0.2767	0.2651
247	0.2767	0.2651
248	0.2558	0.2511
249	0.2558	0.2511
250	0.2244	0.2302
251	0.2244	0.2302
252	0.1918	0.1883
253	0.1918	0.1883
254	0.1593	0.1465
255	0.1279	0.1256
256	0.1279	0.1256
257	0.1279	0.1256
258	0.1781	0.1185
259	0.1781	0.1185
260	0.22	0.1464
261	0.22	0.1464
262	0.2619	0.1743
263	0.2619	0.1743
264	0.2944	0.2161
265	0.306	0.2441
266	0.306	0.2441
267	0.306	0.2441
268	0.306	0.2441
269	0.3269	0.258
270	0.3479	0.272
271	0.3479	0.272
272	0.3688	0.2859
273	0.3688	0.2859
274	0.3804	0.3138
275	0.3804	0.3138
276	0.3815	0.3348
277	0.3815	0.3348
278	0.3826	0.3557
279	0.3826	0.3557
280	0.4024	0.3487
281	0.4024	0.3487
282	0.3826	0.3557
283	0.3826	0.3557
284	0.3721	0.3488
285	0.3512	0.3348
286	0.3512	0.3348
287	0.3512	0.3348
288	0.3093	0.3069
289	0.3093	0.3069
290	0.2767	0.2651
291	0.2767	0.2651
292	0.285	0.2301
293	0.285	0.2301
294	0.306	0.2441
295	0.306	0.2441
296	0.3583	0.2789
297	0.3583	0.2789
298	0.4002	0.3068
299	0.4002	0.3068
300	0.4002	0.3068
301	0.4317	0.3277
302	0.4432	0.3556
303	0.4432	0.3556
304	0.4642	0.3696
305	0.4642	0.3696
306	0.4653	0.3905
307	0.4653	0.3905
308	0.4862	0.4045
309	0.4862	0.4045
310	0.4873	0.4254
311	0.5083	0.4394
312	0.5083	0.4394
313	0.5083	0.4394
314	0.5188	0.4464
315	0.5188	0.4464
316	0.5188	0.4464
317	0.5188	0.4464
318	0.4989	0.4534
319	0.4989	0.4534
320	0.4686	0.4534
321	0.4686	0.4534
322	0.4477	0.4395
323	0.4477	0.4395
324	0.4477	0.4395
325	0.4477	0.4395
326	0.4162	0.4185
327	0.3732	0.3697
328	0.3407	0.3278
329	0.3594	0.2999
330	0.3594	0.2999
331	0.3594	0.2999
332	0.3594	0.2999
333	0.3909	0.3208
334	0.4526	0.3417
335	0.4526	0.3417
336	0.4653	0.3905
337	0.4653	0.3905
338	0.4967	0.4115
339	0.4967	0.4115
340	0.5083	0.4394
341	0.5083	0.4394
342	0.5083	0.4394
343	0.5386	0.4393
344	0.5491	0.4463
345	0.5491	0.4463
346	0.5502	0.4673
347	0.5502	0.4673
348	0.5408	0.4812
349	0.5408	0.4812
350	0.5408	0.4812
351	0.5199	0.4673
352	0.5199	0.4673
353	0.5199	0.4673
354	0.4884	0.4464
355	0.4884	0.4464
356	0.4361	0.4115
357	0.4361	0.4115
358	0.3732	0.3697
359	0.3732	0.3697
360	0.2999	0.3209
361	0.2999	0.3209
362	0.2999	0.3209
363	0.2999	0.3209
364	0.2999	0.3209
365	0.236	0.2581
366	0.1814	0.1814
367	0.1279	0.1256
368	0.0849	0.0767
369	0.0849	0.0767
370	0.0733	0.0488
371	0.1036	0.0488
372	0.1036	0.0488
373	0.1152	0.0767
374	0.1152	0.0767
375	0.1152	0.0767
376	0.1268	0.1046
377	0.1268	0.1046
378	0.1582	0.1255
379	0.1582	0.1255
380	0.1488	0.1395
381	0.1488	0.1395
382	0.1488	0.1395
383	0.1279	0.1256
384	0.1279	0.1256
385	0.1279	0.1256
386	0.1069	0.1116
387	0.1069	0.1116
388	0.0755	0.0907
389	0.0755	0.0907
390	0.0336	0.0628
391	-0.0187	0.028
392	-0.0187	0.028
393	-0.0805	0.0071
394	-0.0805	0.0071
395	-0.0805	0.0071
396	-0.113	-0.0348
397	-0.1654	-0.0696
398	-0.1654	-0.0696
399	-0.1654	-0.0696
400	-0.2084	-0.1185
401	-0.2084	-0.1185
402	-0.2315	-0.1743
403	-0.2315	-0.1743
404	-0.2536	-0.2092
405	-0.285	-0.2301
406	-0.285	-0.2301
407	-0.285	-0.2301
408	-0.2966	-0.258
409	-0.3269	-0.258
410	-0.3269	-0.258
411	-0.3269	-0.258
412	-0.3175	-0.272
413	-0.3175	-0.272
414	-0.3374	-0.265
415	-0.3175	-0.272
416	-0.3175	-0.272
417	-0.3175	-0.272
418	-0.3374	-0.265
419	-0.3374	-0.265
420	-0.3374	-0.265
421	-0.3374	-0.265
422	-0.3374	-0.265
423	-0.3374	-0.265
424	-0.3479	-0.2719
425	-0.3479	-0.2719
426	-0.3583	-0.2789
427	-0.3583	-0.2789
428	-0.3782	-0.2719
429	-0.3782	-0.2719
430	-0.3887	-0.2789
431	-0.3887	-0.2789
432	-0.419	-0.2788
433	-0.419	-0.2788
434	-0.4504	-0.2998
435	-0.4504	-0.2998
436	-0.4421	-0.3347
437	-0.4421	-0.3347
438	-0.4432	-0.3556
439	-0.4432	-0.3556
440	-0.4537	-0.3626
441	-0.4537	-0.3626
442	-0.4443	-0.3766
443	-0.4443	-0.3766
444	-0.4443	-0.3766
445	-0.4443	-0.3766
446	-0.4537	-0.3626
447	-0.4537	-0.3626
448	-0.4432	-0.3556
449	-0.4432	-0.3556
450	-0.4328	-0.3487
451	-0.4328	-0.3487
452	-0.4223	-0.3417
453	-0.4024	-0.3487
454	-0.4024	-0.3487
455	-0.4118	-0.3347
456	-0.4118	-0.3347
457	-0.4013	-0.3278
458	-0.4013	-0.3278
459	-0.4013	-0.3278
460	-0.4107	-0.3138
461	-0.4107	-0.3138
462	-0.4096	-0.2928
463	-0.4096	-0.2928
464	-0.4096	-0.2928
465	-0.419	-0.2788
466	-0.419	-0.2788
467	-0.419	-0.2788
468	-0.4295	-0.2858
469	-0.4295	-0.2858
470	-0.4306	-0.3068
471	-0.4306	-0.3068
472	-0.4317	-0.3277
473	-0.4317	-0.3277
474	-0.4223	-0.3417
475	-0.4223	-0.3417
476	-0.4129	-0.3557
477	-0.4129	-0.3557
478	-0.4024	-0.3487
479	-0.4024	-0.3487
480	-0.392	-0.3417
481	-0.392	-0.3417
482	-0.371	-0.3278
483	-0.371	-0.3278
484	-0.3501	-0.3139
485	-0.3501	-0.3139
486	-0.349	-0.2929
487	-0.349	-0.2929
488	-0.349	-0.2929
489	-0.349	-0.2929
490	-0.3385	-0.2859
491	-0.3374	-0.265
492	-0.3269	-0.258
493	-0.3269	-0.258
494	-0.306	-0.2441
495	-0.306	-0.2441
496	-0.2955	-0.2371
497	-0.2955	-0.2371
498	-0.2944	-0.2161
499	-0.3038	-0.2022
500	-0.3038	-0.2022
501	-0.2933	-0.1952
502	-0.2933	-0.1952
503	-0.2933	-0.1952
504	-0.2933	-0.1952
505	-0.2933	-0.1952
506	-0.2933	-0.1952
507	-0.3038	-0.2022
508	-0.3247	-0.2161
509	-0.3247	-0.2161
510	-0.306	-0.2441
511	-0.306	-0.2441
512	-0.2966	-0.258
513	-0.2966	-0.258
514	-0.2663	-0.2581
515	-0.2663	-0.2581
516	-0.2663	-0.2581
517	-0.2547	-0.2302
518	-0.2139	-0.2232
519	-0.2139	-0.2232
520	-0.2023	-0.1953
521	-0.2023	-0.1953
522	-0.1814	-0.1814
523	-0.1814	-0.1814
524	-0.1803	-0.1604
525	-0.1803	-0.1604
526	-0.1593	-0.1465
527	-0.1593	-0.1465
528	-0.1489	-0.1395
529	-0.1489	-0.1395
530	-0.1477	-0.1185
531	-0.1477	-0.1185
532	-0.1373	-0.1116
533	-0.1373	-0.1116
534	-0.1268	-0.1046
535	-0.1268	-0.1046
536	-0.1362	-0.0906
537	-0.1362	-0.0906
538	-0.1362	-0.0906
539	-0.1362	-0.0906
540	-0.1362	-0.0906
541	-0.1362	-0.0906
542	-0.156	-0.0836
543	-0.156	-0.0836
544	-0.177	-0.0976
545	-0.177	-0.0976
546	-0.1885	-0.1255
547	-0.1885	-0.1255
548	-0.2095	-0.1394
549	-0.2095	-0.1394
550	-0.1907	-0.1674
551	-0.1907	-0.1674
552	-0.1803	-0.1604
553	-0.1395	-0.1535
554	-0.1395	-0.1535
555	-0.1395	-0.1535
556	-0.1279	-0.1256
557	-0.1279	-0.1256
558	-0.0871	-0.1186
559	-0.0871	-0.1186
560	-0.086	-0.0977
561	-0.086	-0.0977
562	-0.0651	-0.0837
563	-0.064	-0.0628
564	-0.064	-0.0628
565	-0.064	-0.0628
566	-0.0535	-0.0558
567	-0.0325	-0.0419
568	-0.0325	-0.0419
569	-0.0325	-0.0419
570	-0.0325	-0.0419
571	-0.0419	-0.0279
572	-0.0419	-0.0279
573	-0.0419	-0.0279
574	-0.0617	-0.0209
575	-0.0617	-0.0209
576	-0.0722	-0.0278
577	-0.0722	-0.0278
578	-0.0722	-0.0278
579	-0.0722	-0.0278
580	-0.0932	-0.0418
581	-0.1246	-0.0627
582	-0.1665	-0.0906
583	-0.1665	-0.0906
584	-0.1792	-0.1395
585	-0.1792	-0.1395
586	-0.1814	-0.1814
587	-0.1814	-0.1814
588	-0.1814	-0.1814
589	-0.2023	-0.1953
590	-0.193	-0.2093
591	-0.193	-0.2093
592	-0.1919	-0.1883
593	-0.1919	-0.1883
594	-0.1511	-0.1814
595	-0.1511	-0.1814
596	-0.1395	-0.1535
597	-0.1395	-0.1535
598	-0.129	-0.1465
599	-0.129	-0.1465
600	-0.1279	-0.1256
601	-0.1279	-0.1256
602	-0.1174	-0.1186
603	-0.1174	-0.1186
604	-0.1174	-0.1186
605	-0.1174	-0.1186
606	-0.107	-0.1116
607	-0.107	-0.1116
608	-0.1163	-0.0976
609	-0.1163	-0.0976
610	-0.1163	-0.0976
611	-0.1163	-0.0976
612	-0.1268	-0.1046
613	-0.1268	-0.1046
614	-0.1571	-0.1046
615	-0.1571	-0.1046
616	-0.1781	-0.1185
617	-0.1781	-0.1185
618	-0.2095	-0.1394
619	-0.2095	-0.1394
620	-0.2117	-0.1813
621	-0.2117	-0.1813
622	-0.2233	-0.2092
623	-0.2233	-0.2092
624	-0.2244	-0.2302
625	-0.2244	-0.2302
626	-0.2139	-0.2232
627	-0.2139	-0.2232
628	-0.193	-0.2093
629	-0.193	-0.2093
630	-0.172	-0.1953
631	-0.172	-0.1953
632	-0.1406	-0.1744
633	-0.1406	-0.1744
634	-0.1406	-0.1744
635	-0.1395	-0.1535
636	-0.1185	-0.1395
637	-0.1185	-0.1395
638	-0.1081	-0.1326
639	-0.1081	-0.1326
640	-0.107	-0.1116
641	-0.0965	-0.1046
642	-0.0965	-0.1046
643	-0.0965	-0.1046
644	-0.0954	-0.0837
645	-0.0954	-0.0837
646	-0.0849	-0.0767
647	-0.0849	-0.0767
648	-0.0849	-0.0767
649	-0.0849	-0.0767
650	-0.1047	-0.0697
651	-0.1047	-0.0697
652	-0.1152	-0.0767
653	-0.1152	-0.0767
654	-0.1152	-0.0767
655	-0.1362	-0.0906
656	-0.1477	-0.1185
657	-0.1477	-0.1185
658	-0.1395	-0.1535
659	-0.1395	-0.1535
660	-0.1196	-0.1605
661	-0.1196	-0.1605
662	-0.1081	-0.1326
663	-0.1081	-0.1326
664	-0.0766	-0.1117
665	-0.0766	-0.1117
666	-0.0651	-0.0837
667	-0.0651	-0.0837
668	-0.0243	-0.0768
669	-0.0243	-0.0768
670	-0.0232	-0.0558
671	-0.0232	-0.0558
672	0.0072	-0.0559
673	0.0072	-0.0559
674	0.0083	-0.0349
675	0.0083	-0.0349
676	0.0083	-0.0349
677	0.0187	-0.028
678	0.0397	-0.014
679	0.0397	-0.014
680	0.0408	0.0069
681	0.0419	0.0279
682	0.0419	0.0279
683	0.0419	0.0279
684	0.0524	0.0349
685	0.0524	0.0349
686	0.0524	0.0349
687	0.0524	0.0349
688	0.0524	0.0349
689	0.0524	0.0349
690	0.0325	0.0419
691	0.0325	0.0419
692	0.0209	0.0139
693	0.0209	0.0139
694	0	0
695	0	0
696	0.0292	-0.021
697	0.0292	-0.021
698	0.0502	-0.007
699	0.0502	-0.007
700	0.0921	0.0208
701	0.0921	0.0208
702	0.1235	0.0417
703	0.1235	0.0417
704	0.1444	0.0557
705	0.1444	0.0557
706	0.156	0.0836
707	0.156	0.0836
708	0.177	0.0976
709	0.177	0.0976
710	0.1874	0.1045
711	0.1874	0.1045
712	0.1885	0.1255
713	0.1885	0.1255
714	0.2095	0.1394
715	0.2095	0.1394
716	0.22	0.1464
717	0.22	0.1464
718	0.2211	0.1673
719	0.2211	0.1673
720	0.2211	0.1673
721	0.2211	0.1673
722	0.2315	0.1743
723	0.2315	0.1743
724	0.2117	0.1813
725	0.2117	0.1813
726	0.1907	0.1674
727	0.1907	0.1674
728	0.1593	0.1465
729	0.1593	0.1465
730	0.1268	0.1046
731	0.1268	0.1046
732	0.0943	0.0627
733	0.0617	0.0209
734	0.0617	0.0209
735	0.0617	0.0209
736	0.0805	-0.0071
737	0.0805	-0.0071
738	0.1014	0.0069
739	0.1014	0.0069
740	0.1329	0.0278
741	0.1329	0.0278
742	0.1549	0.0627
743	0.1549	0.0627
744	0.1759	0.0766
745	0.1759	0.0766
746	0.177	0.0976
747	0.177	0.0976
748	0.1874	0.1045
749	0.1874	0.1045
750	0.1874	0.1045
751	0.1874	0.1045
752	0.1874	0.1045
753	0.1874	0.1045
754	0.1676	0.1115
755	0.1571	0.1046
756	0.1571	0.1046
757	0.1571	0.1046
758	0.1466	0.0976
759	0.1257	0.0837
760	0.1257	0.0837
761	0.1257	0.0837
762	0.0943	0.0627
763	0.0943	0.0627
764	0.0943	0.0627
765	0.0524	0.0349
766	0	0
767	0	0
768	0	0
769	-0.0127	-0.0489
770	-0.0243	-0.0768
771	-0.0243	-0.0768
772	-0.0347	-0.0838
773	-0.0347	-0.0838
774	0.0154	-0.0908
775	0.0154	-0.0908
776	0.0375	-0.0559
777	0.0689	-0.035
778	0.0689	-0.035
779	0.0805	-0.0071
780	0.0805	-0.0071
781	0.0805	-0.0071
782	0.0805	-0.0071
783	0.0921	0.0208
784	0.1025	0.0278
785	0.1025	0.0278
786	0.1036	0.0488
787	0.134	0.0487
788	0.134	0.0487
789	0.134	0.0487
790	0.1246	0.0627
791	0.1246	0.0627
792	0.1152	0.0767
793	0.1152	0.0767
794	0.1152	0.0767
795	0.1152	0.0767
796	0.1152	0.0767
797	0.1152	0.0767
798	0.0849	0.0767
799	0.0639	0.0628
800	0.0419	0.0279
801	0.0419	0.0279
802	0.0198	-0.007
803	0.0198	-0.007
804	0.0176	-0.0489
805	0.0176	-0.0489
806	0.027	-0.0629
807	0.027	-0.0629
808	0.027	-0.0629
809	0.0386	-0.035
810	0.0899	-0.0211
811	0.0899	-0.0211
812	0.1119	0.0138
813	0.1119	0.0138
814	0.1235	0.0417
815	0.1235	0.0417
816	0.1444	0.0557
817	0.1444	0.0557
818	0.1654	0.0696
819	0.1654	0.0696
820	0.1665	0.0906
821	0.1665	0.0906
822	0.1665	0.0906
823	0.1665	0.0906
824	0.1874	0.1045
825	0.1885	0.1255
826	0.199	0.1325
827	0.199	0.1325
828	0.2095	0.1394
829	0.2095	0.1394
830	0.2001	0.1534
831	0.2001	0.1534
832	0.1896	0.1464
833	0.1896	0.1464
834	0.1593	0.1465
835	0.1593	0.1465
836	0.1477	0.1186
837	0.1477	0.1186
838	0.1362	0.0906
839	0.1362	0.0906
840	0.1455	0.0766
841	0.1455	0.0766
842	0.1863	0.0836
843	0.1863	0.0836
844	0.2282	0.1115
845	0.2282	0.1115
846	0.2596	0.1324
847	0.2596	0.1324
848	0.2817	0.1673
849	0.2817	0.1673
850	0.3027	0.1812
851	0.3027	0.1812
852	0.3236	0.1952
853	0.3236	0.1952
854	0.3247	0.2161
855	0.3247	0.2161
856	0.355	0.2161
857	0.355	0.2161
858	0.3561	0.237
859	0.3561	0.237
860	0.3677	0.2649
861	0.3782	0.2719
862	0.3782	0.2719
863	0.3782	0.2719
864	0.3782	0.2719
865	0.3688	0.2859
866	0.3688	0.2859
867	0.3688	0.2859
868	0.3688	0.2859
869	0.3688	0.2859
870	0.3385	0.2859
871	0.3385	0.2859
872	0.3374	0.265
873	0.3374	0.265
874	0.3258	0.2371
875	0.3258	0.2371
876	0.3352	0.2231
877	0.3352	0.2231
878	0.3666	0.244
879	0.3666	0.244
880	0.4179	0.2579
881	0.4179	0.2579
882	0.4493	0.2788
883	0.4493	0.2788
884	0.4807	0.2997
885	0.4807	0.2997
886	0.5017	0.3137
887	0.5017	0.3137
888	0.5028	0.3346
889	0.4934	0.3486
890	0.4934	0.3486
891	0.4934	0.3486
892	0.4934	0.3486
893	0.4934	0.3486
894	0.4934	0.3486
895	0.4934	0.3486
896	0.4631	0.3486
897	0.4631	0.3486
898	0.462	0.3277
899	0.462	0.3277
900	0.4317	0.3277
901	0.4317	0.3277
902	0.4107	0.3138
903	0.4107	0.3138
904	0.3793	0.2929
905	0.3374	0.265
906	0.3374	0.265
907	0.2944	0.2161
908	0.2944	0.2161
909	0.2944	0.2161
910	0.2619	0.1743
911	0.269	0.1184
912	0.269	0.1184
913	0.269	0.1184
914	0.2795	0.1254
915	0.2795	0.1254
916	0.3015	0.1603
917	0.3015	0.1603
918	0.3434	0.1881
919	0.3434	0.1881
920	0.3947	0.202
921	0.3947	0.202
922	0.4063	0.23
923	0.4063	0.23
924	0.4272	0.2439
925	0.4272	0.2439
926	0.4179	0.2579
927	0.4179	0.2579
928	0.4283	0.2649
929	0.4388	0.2718
930	0.4388	0.2718
931	0.4388	0.2718
932	0.4294	0.2858
933	0.4294	0.2858
934	0.4294	0.2858
935	0.4294	0.2858
936	0.4096	0.2928
937	0.4096	0.2928
938	0.3991	0.2859
939	0.3991	0.2859
940	0.3782	0.2719
941	0.3782	0.2719
942	0.3782	0.2719
943	0.3468	0.251
944	0.3247	0.2161
945	0.3247	0.2161
946	0.3027	0.1812
947	0.3027	0.1812
948	0.3319	0.1602
949	0.3319	0.1602
950	0.3633	0.1811
951	0.3633	0.1811
952	0.4052	0.209
953	0.4052	0.209
954	0.4471	0.2369
955	0.4471	0.2369
956	0.4587	0.2648
957	0.4587	0.2648
958	0.4796	0.2788
959	0.4796	0.2788
960	0.5006	0.2927
961	0.5006	0.2927
962	0.5006	0.2927
963	0.511	0.2997
964	0.5215	0.3066
965	0.5215	0.3066
966	0.5226	0.3276
967	0.5132	0.3416
968	0.5132	0.3416
969	0.5132	0.3416
970	0.5132	0.3416
971	0.5132	0.3416
972	0.5132	0.3416
973	0.5132	0.3416
974	0.5028	0.3346
975	0.4724	0.3347
976	0.4724	0.3347
977	0.4724	0.3347
978	0.441	0.3137
979	0.441	0.3137
980	0.3991	0.2859
981	0.3991	0.2859
982	0.3771	0.251
983	0.3771	0.251
984	0.3958	0.223
985	0.3958	0.223
986	0.4377	0.2509
987	0.4377	0.2509
988	0.4995	0.2718
989	0.4995	0.2718
990	0.5414	0.2996
991	0.5414	0.2996
992	0.5529	0.3276
993	0.5645	0.3555
994	0.5645	0.3555
995	0.5645	0.3555
996	0.5948	0.3554
997	0.5948	0.3554
998	0.6053	0.3624
999	0.6053	0.3624
1000	0.6064	0.3834
1001	0.6169	0.3903
1002	0.6169	0.3903
1003	0.6169	0.3903
1004	0.6274	0.3973
1005	0.6274	0.3973
1006	0.618	0.4113
1007	0.618	0.4113
1008	0.618	0.4113
1009	0.618	0.4113
1010	0.5981	0.4183
1011	0.5981	0.4183
1012	0.5772	0.4044
1013	0.5562	0.3904
1014	0.5562	0.3904
1015	0.5562	0.3904
1016	0.5248	0.3695
1017	0.5248	0.3695
1018	0.4923	0.3276
1019	0.4923	0.3276
1020	0.4702	0.2927
1021	0.4702	0.2927
1022	0.4702	0.2927
1023	0.4901	0.2857
1024	0.5518	0.3066
1025	0.5518	0.3066
1026	0.5937	0.3345
1027	0.5937	0.3345
1028	0.6158	0.3694
1029	0.6158	0.3694
1030	0.6472	0.3903
1031	0.6472	0.3903
1032	0.6682	0.4042
1033	0.6682	0.4042
1034	0.6588	0.4182
1035	0.6588	0.4182
1036	0.6588	0.4182
1037	0.6891	0.4182
1038	0.6902	0.4391
1039	0.6902	0.4391
1040	0.6902	0.4391
1041	0.7007	0.4461
1042	0.7112	0.4531
1043	0.7112	0.4531
1044	0.7018	0.4671
1045	0.7018	0.4671
1046	0.6913	0.4601
1047	0.6913	0.4601
1048	0.6808	0.4531
1049	0.6808	0.4531
1050	0.6599	0.4392
1051	0.6599	0.4392
1052	0.6191	0.4323
1053	0.6191	0.4323
1054	0.597	0.3974
1055	0.597	0.3974
1056	0.575	0.3625
1057	0.575	0.3625
1058	0.5739	0.3415
1059	0.5739	0.3415
1060	0.6251	0.3554
1061	0.6251	0.3554
1062	0.6251	0.3554
1063	0.667	0.3833
1064	0.7089	0.4112
1065	0.7089	0.4112
1066	0.731	0.4461
1067	0.731	0.4461
1068	0.7519	0.46
1069	0.7519	0.46
1070	0.7624	0.467
1071	0.7729	0.474
1072	0.7729	0.474
1073	0.7729	0.474
1074	0.7834	0.4809
1075	0.7834	0.4809
1076	0.7938	0.4879
1077	0.7845	0.5019
1078	0.7845	0.5019
1079	0.7845	0.5019
1080	0.7751	0.5159
1081	0.7751	0.5159
1082	0.7751	0.5159
1083	0.7845	0.5019
1084	0.7437	0.4949
1085	0.7437	0.4949
1086	0.7123	0.474
1087	0.7123	0.474
1088	0.6704	0.4462
1089	0.6704	0.4462
1090	0.618	0.4113
1091	0.618	0.4113
1092	0.5645	0.3555
1093	0.5645	0.3555
1094	0.5309	0.2927
1095	0.5309	0.2927
1096	0.5193	0.2647
1097	0.5193	0.2647
1098	0.5193	0.2647
1099	0.5496	0.2647
1100	0.5915	0.2926
1101	0.5915	0.2926
1102	0.5915	0.2926
1103	0.5915	0.2926
1104	0.6334	0.3205
1105	0.6753	0.3484
1106	0.6764	0.3693
1107	0.6764	0.3693
1108	0.6869	0.3763
1109	0.6869	0.3763
1110	0.6775	0.3903
1111	0.6775	0.3903
1112	0.6775	0.3903
1113	0.6869	0.3763
1114	0.6869	0.3763
1115	0.6869	0.3763
1116	0.667	0.3833
1117	0.667	0.3833
1118	0.667	0.3833
1119	0.6461	0.3693
1120	0.6147	0.3484
1121	0.6147	0.3484
1122	0.5833	0.3275
1123	0.5833	0.3275
1124	0.5414	0.2996
1125	0.5414	0.2996
1126	0.489	0.2648
1127	0.489	0.2648
1128	0.446	0.2159
1129	0.446	0.2159
1130	0.4228	0.1601
1131	0.4228	0.1601
1132	0.4206	0.1182
1133	0.4206	0.1182
1134	0.4416	0.1321
1135	0.4416	0.1321
1136	0.4416	0.1321
1137	0.4416	0.1321
1138	0.473	0.153
1139	0.5149	0.1809
1140	0.5369	0.2158
1141	0.5369	0.2158
1142	0.5684	0.2367
1143	0.5684	0.2367
1144	0.5788	0.2437
1145	0.5788	0.2437
1146	0.5893	0.2507
1147	0.5893	0.2507
1148	0.5998	0.2577
1149	0.5998	0.2577
1150	0.5904	0.2716
1151	0.5904	0.2716
1152	0.581	0.2856
1153	0.581	0.2856
1154	0.5904	0.2716
1155	0.5601	0.2717
1156	0.5601	0.2717
1157	0.5601	0.2717
1158	0.5391	0.2577
1159	0.5077	0.2368
1160	0.5077	0.2368
1161	0.5077	0.2368
1162	0.4857	0.2019
1163	0.4857	0.2019
1164	0.4857	0.2019
1165	0.4531	0.1601
1166	0.4311	0.1252
1167	0.4311	0.1252
1168	0.4509	0.1181
1169	0.4509	0.1181
1170	0.5022	0.1321
1171	0.5022	0.1321
1172	0.5347	0.1739
1173	0.5347	0.1739
1174	0.5766	0.2018
1175	0.5766	0.2018
1176	0.5766	0.2018
1177	0.608	0.2227
1178	0.629	0.2367
1179	0.629	0.2367
1180	0.6301	0.2576
1181	0.6301	0.2576
1182	0.6604	0.2576
1183	0.6604	0.2576
1184	0.6615	0.2785
1185	0.6615	0.2785
1186	0.672	0.2855
1187	0.672	0.2855
1188	0.6825	0.2925
1189	0.6825	0.2925
1190	0.6731	0.3064
1191	0.6731	0.3064
1192	0.6533	0.3135
1193	0.6533	0.3135
1194	0.6428	0.3065
1195	0.6428	0.3065
1196	0.6125	0.3065
1197	0.6125	0.3065
1198	0.6009	0.2786
1199	0.5882	0.2297
1200	0.5882	0.2297
1201	0.5871	0.2088
1202	0.5871	0.2088
1203	0.5871	0.2088
1204	0.608	0.2227
1205	0.6698	0.2436
1206	0.6698	0.2436
1207	0.6698	0.2436
1208	0.7117	0.2715
1209	0.7117	0.2715
1210	0.7431	0.2924
1211	0.7431	0.2924
1212	0.7547	0.3203
1213	0.7547	0.3203
1214	0.7756	0.3343
1215	0.7756	0.3343
1216	0.7861	0.3412
1217	0.7861	0.3412
1218	0.7861	0.3412
1219	0.7872	0.3622
1220	0.8175	0.3621
1221	0.828	0.3691
1222	0.828	0.3691
1223	0.828	0.3691
1224	0.8186	0.3831
1225	0.8186	0.3831
1226	0.8093	0.3971
1227	0.8093	0.3971
1228	0.8186	0.3831
1229	0.8186	0.3831
1230	0.7883	0.3831
1231	0.7883	0.3831
1232	0.7883	0.3831
1233	0.758	0.3832
1234	0.736	0.3483
1235	0.736	0.3483
1236	0.7034	0.3064
1237	0.6814	0.2715
1238	0.6814	0.2715
1239	0.6814	0.2715
1240	0.7117	0.2715
1241	0.7117	0.2715
1242	0.7839	0.2993
1243	0.7839	0.2993
1244	0.8363	0.3342
1245	0.8363	0.3342
1246	0.8688	0.376
1247	0.8688	0.376
1248	0.9002	0.397
1249	0.9002	0.397
1250	0.9212	0.4109
1251	0.9212	0.4109
1252	0.9421	0.4248
1253	0.9421	0.4248
1254	0.9631	0.4388
1255	0.9631	0.4388
1256	0.9631	0.4388
1257	0.9631	0.4388
1258	0.9642	0.4597
1259	0.9851	0.4737
1260	0.9956	0.4806
1261	0.9956	0.4806
1262	0.9967	0.5016
1263	0.9967	0.5016
1264	1.0072	0.5086
1265	1.0072	0.5086
1266	0.9978	0.5226
1267	0.9978	0.5226
1268	0.9978	0.5226
1269	0.9978	0.5226
1270	0.9769	0.5086
1271	0.9769	0.5086
1272	0.9653	0.4807
1273	0.9653	0.4807
1274	0.9851	0.4737
1275	0.9851	0.4737
1276	1.0364	0.4876
1277	1.0364	0.4876
1278	1.0981	0.5084
1279	1.0981	0.5084
1280	1.1202	0.5433
1281	1.1202	0.5433
1282	1.1411	0.5573
1283	1.1411	0.5573
1284	1.1621	0.5712
1285	1.1621	0.5712
1286	1.1726	0.5782
1287	1.1538	0.6062
1288	1.1538	0.6062
1289	1.1538	0.6062
1290	1.1841	0.6061
1291	1.1841	0.6061
1292	1.1841	0.6061
1293	1.1946	0.6131
1294	1.2051	0.6201
1295	1.2051	0.6201
1296	1.2051	0.6201
1297	1.2051	0.6201
1298	1.2051	0.6201
1299	1.1957	0.634
1300	1.1957	0.634
1301	1.1748	0.6201
1302	1.1445	0.6201
1303	1.1445	0.6201
1304	1.113	0.5992
1305	1.113	0.5992
1306	1.0805	0.5574
1307	1.0805	0.5574
1308	1.048	0.5155
1309	1.048	0.5155
1310	1.0458	0.4736
1311	1.0458	0.4736
1312	1.0772	0.4945
1313	1.0772	0.4945
1314	1.1389	0.5154
1315	1.1389	0.5154
1316	1.1715	0.5572
1317	1.1715	0.5572
1318	1.2134	0.5851
1319	1.2134	0.5851
1320	1.2134	0.5851
1321	1.2343	0.5991
1322	1.2354	0.62
1323	1.2354	0.62
1324	1.2657	0.62
1325	1.2867	0.6339
1326	1.2867	0.6339
1327	1.2867	0.6339
1328	1.2867	0.6339
1329	1.2878	0.6549
1330	1.2889	0.6758
1331	1.2889	0.6758
1332	1.2889	0.6758
1333	1.2994	0.6828
1334	1.2994	0.6828
1335	1.2994	0.6828
1336	1.3192	0.6758
1337	1.2994	0.6828
1338	1.2795	0.6898
1339	1.2795	0.6898
1340	1.2586	0.6759
1341	1.2586	0.6759
1342	1.2271	0.655
1343	1.2271	0.655
1344	1.1748	0.6201
1345	1.1748	0.6201
1346	1.1411	0.5573
1347	1.1411	0.5573
1348	1.1411	0.5573
1349	1.1285	0.5084
1350	1.1692	0.5153
1351	1.1692	0.5153
1352	1.2216	0.5502
1353	1.2216	0.5502
1354	1.2646	0.599
1355	1.2646	0.599
1356	1.2646	0.599
1357	1.3065	0.6269
1358	1.3275	0.6409
1359	1.3275	0.6409
1360	1.3484	0.6548
1361	1.3484	0.6548
1362	1.3495	0.6758
1363	1.3495	0.6758
1364	1.36	0.6827
1365	1.36	0.6827
1366	1.3809	0.6967
1367	1.3809	0.6967
1368	1.3914	0.7036
1369	1.3914	0.7036
1370	1.3914	0.7036
1371	1.382	0.7176
1372	1.382	0.7176
1373	1.382	0.7176
1374	1.382	0.7176
1375	1.3716	0.7106
1376	1.3413	0.7107
1377	1.3413	0.7107
1378	1.3098	0.6898
1379	1.3098	0.6898
1380	1.3098	0.6898
1381	1.3098	0.6898
1382	1.2784	0.6689
1383	1.2459	0.627
1384	1.183	0.5852
1385	1.183	0.5852
1386	1.1494	0.5223
1387	1.1494	0.5223
1388	1.1588	0.5084
1389	1.21	0.5223
1390	1.21	0.5223
1391	1.21	0.5223
1392	1.21	0.5223
1393	1.2718	0.5431
1394	1.3043	0.585
1395	1.3043	0.585
1396	1.3043	0.585
1397	1.3043	0.585
1398	1.3264	0.6199
1399	1.3379	0.6478
1400	1.3484	0.6548
1401	1.3484	0.6548
1402	1.3589	0.6618
1403	1.3589	0.6618
1404	1.3787	0.6548
1405	1.3787	0.6548
1406	1.3787	0.6548
1407	1.3787	0.6548
1408	1.3787	0.6548
1409	1.3484	0.6548
1410	1.3484	0.6548
1411	1.3275	0.6409
1412	1.2856	0.613
1413	1.2856	0.613
1414	1.2426	0.5641
1415	1.2426	0.5641
1416	1.1599	0.5293
1417	1.1599	0.5293
1418	1.0959	0.4665
1419	1.0959	0.4665
1420	1.0215	0.3968
1421	1.0215	0.3968
1422	0.9576	0.334
1423	0.9576	0.334
1424	0.9438	0.2642
1425	0.9438	0.2642
1426	0.9427	0.2432
1427	0.9427	0.2432
1428	0.9741	0.2641
1429	0.9741	0.2641
1430	0.9961	0.299
1431	0.9961	0.299
1432	1.038	0.3269
1433	1.038	0.3269
1434	1.0799	0.3548
1435	1.0799	0.3548
1436	1.1009	0.3687
1437	1.1009	0.3687
1438	1.102	0.3897
1439	1.102	0.3897
1440	1.1125	0.3967
1441	1.1125	0.3967
1442	1.1125	0.3967
1443	1.1125	0.3967
1444	1.1125	0.3967
1445	1.1125	0.3967
1446	1.102	0.3897
1447	1.102	0.3897
1448	1.0518	0.3967
1449	1.0518	0.3967
1450	1.0518	0.3967
1451	1.0402	0.3688
1452	1.0402	0.3688
1453	0.9983	0.3409
1454	0.946	0.3061
1455	0.946	0.3061
1456	0.903	0.2572
1457	0.903	0.2572
1458	0.86	0.2084
1459	0.86	0.2084
1460	0.8578	0.1665
1461	0.8578	0.1665
1462	0.8881	0.1665
1463	0.8881	0.1665
1464	0.9394	0.1804
1465	0.9394	0.1804
1466	0.9719	0.2222
1467	0.9719	0.2222
1468	0.9719	0.2222
1469	1.0138	0.2501
1470	1.016	0.292
1471	1.016	0.292
1472	1.0369	0.306
1473	1.0369	0.306
1474	1.0474	0.3129
1475	1.0474	0.3129
1476	1.0485	0.3339
1477	1.0485	0.3339
1478	1.0695	0.3478
1479	1.0695	0.3478
1480	1.0799	0.3548
1481	1.0799	0.3548
1482	1.081	0.3758
1483	1.081	0.3758
1484	1.081	0.3758
1485	1.1009	0.3687
1486	1.0915	0.3827
1487	1.0915	0.3827
1488	1.0915	0.3827
1489	1.081	0.3758
1490	1.0601	0.3618
1491	1.0601	0.3618
1492	1.0287	0.3409
1493	1.0287	0.3409
1494	1.016	0.292
1495	1.016	0.292
1496	1.016	0.292
1497	1.016	0.292
1498	1.0149	0.2711
1499	1.0463	0.292
1500	1.0882	0.3199
1501	1.0882	0.3199
1502	1.1301	0.3478
1503	1.1301	0.3478
1504	1.1522	0.3826
1505	1.1522	0.3826
1506	1.1929	0.3896
1507	1.1929	0.3896
1508	1.194	0.4105
1509	1.194	0.4105
1510	1.1952	0.4315
1511	1.1952	0.4315
1512	1.2056	0.4385
1513	1.2056	0.4385
1514	1.2161	0.4454
1515	1.2161	0.4454
1516	1.2266	0.4524
1517	1.2161	0.4454
1518	1.2161	0.4454
1519	1.2161	0.4454
1520	1.2056	0.4385
1521	1.2056	0.4385
1522	1.2056	0.4385
1523	1.1742	0.4175
1524	1.1229	0.4036
1525	1.0799	0.3548
1526	1.0799	0.3548
1527	1.0799	0.3548
1528	1.0171	0.313
1529	1.0171	0.313
1530	1.0171	0.313
1531	1.0033	0.2431
1532	0.9824	0.2292
1533	0.9824	0.2292
1534	1.0231	0.2361
1535	1.0231	0.2361
1536	1.0755	0.271
1537	1.0755	0.271
1538	1.1279	0.3058
1539	1.1279	0.3058
1540	1.1698	0.3337
1541	1.1698	0.3337
1542	1.2012	0.3546
1543	1.2012	0.3546
1544	1.2023	0.3756
1545	1.2023	0.3756
1546	1.2326	0.3756
1547	1.2326	0.3756
1548	1.2337	0.3965
1549	1.2337	0.3965
1550	1.2453	0.4244
1551	1.2453	0.4244
1552	1.2663	0.4384
1553	1.3082	0.4663
1554	1.3082	0.4663
1555	1.3082	0.4663
1556	1.3302	0.5012
1557	1.3302	0.5012
1558	1.3302	0.5012
1559	1.3616	0.5221
1560	1.3826	0.536
1561	1.3826	0.536
1562	1.3826	0.536
1563	1.3837	0.557
1564	1.3837	0.557
1565	1.3837	0.557
1566	1.4339	0.5499
1567	1.4339	0.5499
1568	1.4758	0.5778
1569	1.4758	0.5778
1570	1.527	0.5917
1571	1.527	0.5917
1572	1.5584	0.6126
1573	1.5584	0.6126
1574	1.5794	0.6266
1575	1.5794	0.6266
1576	1.5794	0.6266
1577	1.591	0.6545
1578	1.6119	0.6684
1579	1.6119	0.6684
1580	1.6119	0.6684
1581	1.6329	0.6824
1582	1.6538	0.6963
1583	1.6549	0.7173
1584	1.6549	0.7173
1585	1.6549	0.7173
1586	1.6759	0.7312
1587	1.6759	0.7312
1588	1.6874	0.7591
1589	1.6874	0.7591
1590	1.6979	0.7661
1591	1.6979	0.7661
1592	1.699	0.787
1593	1.699	0.787
1594	1.699	0.787
1595	1.7095	0.794
1596	1.7001	0.808
1597	1.7001	0.808
1598	1.7001	0.808
1599	1.7001	0.808
1600	1.6897	0.801
1601	1.6897	0.801
1602	1.6792	0.7941
1603	1.6792	0.7941
1604	1.7293	0.787
1605	1.7293	0.787
1606	1.7712	0.8149
1607	1.7712	0.8149
1608	1.8027	0.8358
1609	1.8027	0.8358
1610	1.8236	0.8497
1611	1.8236	0.8497
1612	1.8236	0.8497
1613	1.8446	0.8637
1614	1.8457	0.8846
1615	1.8457	0.8846
1616	1.8457	0.8846
1617	1.8457	0.8846
1618	1.8561	0.8916
1619	1.8771	0.9056
1620	1.898	0.9195
1621	1.898	0.9195
1622	1.898	0.9195
1623	1.9096	0.9474
1624	1.9201	0.9544
1625	1.9201	0.9544
1626	1.9201	0.9544
1627	1.9107	0.9684
1628	1.9002	0.9614
1629	1.9002	0.9614
1630	1.8793	0.9475
1631	1.8793	0.9475
1632	1.8374	0.9196
1633	1.8374	0.9196
1634	1.7641	0.8708
1635	1.7641	0.8708
1636	1.7641	0.8708
1637	1.6687	0.7871
1638	1.5524	0.6895
1639	1.5524	0.6895
1640	1.4758	0.5778
1641	1.4118	0.515
1642	1.4118	0.515
1643	1.4118	0.515
1644	1.4118	0.515
1645	1.4212	0.501
1646	1.4212	0.501
1647	1.4212	0.501
1648	1.462	0.508
1649	1.462	0.508
1650	1.4945	0.5498
1651	1.5364	0.5777
1652	1.548	0.6056
1653	1.548	0.6056
1654	1.5386	0.6196
1655	1.5386	0.6196
1656	1.5386	0.6196
1657	1.5386	0.6196
1658	1.5386	0.6196
1659	1.5281	0.6127
1660	1.527	0.5917
1661	1.5061	0.5778
1662	1.4548	0.5639
1663	1.4548	0.5639
1664	1.4129	0.536
1665	1.4129	0.536
1666	1.3407	0.5081
1667	1.3407	0.5081
1668	1.2872	0.4523
1669	1.2872	0.4523
1670	1.2139	0.4035
1671	1.2139	0.4035
1672	1.1301	0.3478
1673	1.0661	0.285
1674	1.0661	0.285
1675	1.0661	0.285
1676	1.022	0.2152
1677	1.022	0.2152
1678	0.979	0.1663
1679	0.979	0.1663
1680	0.9371	0.1385
1681	0.9371	0.1385
1682	0.957	0.1314
1683	0.957	0.1314
1684	0.979	0.1663
1685	0.979	0.1663
1686	1.0116	0.2082
1687	1.0116	0.2082
1688	1.0535	0.2361
1689	1.0535	0.2361
1690	1.0535	0.2361
1691	1.065	0.264
1692	1.0766	0.2919
1693	1.0766	0.2919
1694	1.108	0.3129
1695	1.129	0.3268
1696	1.129	0.3268
1697	1.129	0.3268
1698	1.1499	0.3407
1699	1.1499	0.3407
1700	1.1406	0.3547
1701	1.1406	0.3547
1702	1.1312	0.3687
1703	1.1312	0.3687
1704	1.1103	0.3548
1705	1.1103	0.3548
1706	1.0788	0.3338
1707	1.0788	0.3338
1708	1.0358	0.285
1709	1.0358	0.285
1710	1.0358	0.285
1711	0.9928	0.2362
1712	0.9603	0.1943
1713	0.9603	0.1943
1714	0.9487	0.1664
1715	0.9487	0.1664
1716	0.9592	0.1734
1717	0.9592	0.1734
1718	0.9906	0.1943
1719	0.9906	0.1943
1720	1.0022	0.2222
1721	1.0022	0.2222
1722	1.0022	0.2222
1723	1.0231	0.2361
1724	1.0242	0.2571
1725	1.0242	0.2571
1726	1.0441	0.2501
1727	1.0441	0.2501
1728	1.0441	0.2501
1729	1.0452	0.271
1730	1.0358	0.285
1731	1.0358	0.285
1732	1.0463	0.292
1733	1.0463	0.292
1734	1.0463	0.292
1735	1.0358	0.285
1736	1.0055	0.2851
1737	1.0055	0.2851
1738	0.9741	0.2641
1739	0.9741	0.2641
1740	0.9322	0.2363
1741	0.9322	0.2363
1742	0.8997	0.1944
1743	0.8997	0.1944
1744	0.8671	0.1525
1745	0.8671	0.1525
1746	0.8556	0.1246
1747	0.8556	0.1246
1748	0.8649	0.1106
1749	0.8649	0.1106
1750	0.9162	0.1245
1751	0.9162	0.1245
1752	0.9487	0.1664
1753	0.9487	0.1664
1754	0.9708	0.2013
1755	0.9708	0.2013
1756	0.9708	0.2013
1757	1.0022	0.2222
1758	1.0336	0.2431
1759	1.0336	0.2431
1760	1.0546	0.257
1761	1.0546	0.257
1762	1.0557	0.278
1763	1.0557	0.278
1764	1.0557	0.278
1765	1.0766	0.2919
1766	1.0777	0.3129
1767	1.0777	0.3129
1768	1.0777	0.3129
1769	1.0777	0.3129
1770	1.0777	0.3129
1771	1.0579	0.3199
1772	1.0474	0.3129
1773	1.0474	0.3129
1774	1.0474	0.3129
1775	1.0369	0.306
1776	0.9961	0.299
1777	0.9961	0.299
1778	0.9531	0.2502
1779	0.9101	0.2014
1780	0.9101	0.2014
1781	0.9101	0.2014
1782	0.9101	0.2014
1783	0.8975	0.1525
1784	0.9173	0.1455
1785	0.9173	0.1455
1786	0.9592	0.1734
1787	0.9592	0.1734
1788	1.0116	0.2082
1789	1.0116	0.2082
1790	1.0535	0.2361
1791	1.0535	0.2361
1792	1.065	0.264
1793	1.065	0.264
1794	1.086	0.278
1795	1.086	0.278
1796	1.0766	0.2919
1797	1.0766	0.2919
1798	1.0965	0.2849
1799	1.0965	0.2849
1800	1.0965	0.2849
1801	1.0965	0.2849
1802	1.0766	0.2919
1803	1.0568	0.299
1804	1.0463	0.292
1805	1.0463	0.292
1806	1.0347	0.2641
1807	1.0347	0.2641
1808	0.9835	0.2502
1809	0.9835	0.2502
1810	0.9311	0.2153
1811	0.9311	0.2153
1812	0.8975	0.1525
1813	0.8975	0.1525
1814	0.8975	0.1525
1815	0.8649	0.1106
1816	0.8533	0.0827
1817	0.8533	0.0827
1818	0.8721	0.0547
1819	0.8721	0.0547
1820	0.8826	0.0617
1821	0.8826	0.0617
1822	0.8941	0.0896
1823	0.8941	0.0896
1824	0.9256	0.1105
1825	0.9256	0.1105
1826	0.957	0.1314
1827	0.957	0.1314
1828	0.957	0.1314
1829	0.9581	0.1524
1830	0.9686	0.1594
1831	0.9686	0.1594
1832	0.9697	0.1803
1833	0.9697	0.1803
1834	1	0.1803
1835	1	0.1803
1836	1.0011	0.2012
1837	1.0011	0.2012
1838	1.0116	0.2082
1839	1.0116	0.2082
1840	1.0116	0.2082
1841	0.9906	0.1943
1842	0.9906	0.1943
1843	0.9906	0.1943
1844	0.9394	0.1804
1845	0.9394	0.1804
1846	0.9394	0.1804
1847	0.8963	0.1315
1848	0.8638	0.0897
1849	0.8638	0.0897
1850	0.8721	0.0547
1851	0.8721	0.0547
1852	0.9129	0.0617
1853	0.9129	0.0617
1854	0.9548	0.0895
1855	1.0072	0.1244
1856	1.0072	0.1244
1857	1.049	0.1523
1858	1.049	0.1523
1859	1.049	0.1523
1860	1.049	0.1523
1861	1.0816	0.1941
1862	1.1328	0.208
1863	1.1328	0.208
1864	1.1538	0.222
1865	1.1538	0.222
1866	1.1549	0.2429
1867	1.1549	0.2429
1868	1.1863	0.2639
1869	1.1863	0.2639
1870	1.1979	0.2918
1871	1.1979	0.2918
1872	1.199	0.3127
1873	1.199	0.3127
1874	1.199	0.3127
1875	1.2095	0.3197
1876	1.2106	0.3407
1877	1.2106	0.3407
1878	1.2315	0.3546
1879	1.2315	0.3546
1880	1.2315	0.3546
1881	1.2618	0.3546
1882	1.3026	0.3615
1883	1.3026	0.3615
1884	1.3142	0.3894
1885	1.3445	0.3894
1886	1.3445	0.3894
1887	1.3445	0.3894
1888	1.3445	0.3894
1889	1.3853	0.3963
1890	1.4168	0.4172
1891	1.4168	0.4172
1892	1.4482	0.4381
1893	1.4482	0.4381
1894	1.4598	0.4661
1895	1.4598	0.4661
1896	1.4807	0.48
1897	1.4807	0.48
1898	1.4923	0.5079
1899	1.4923	0.5079
1900	1.4934	0.5289
1901	1.5237	0.5288
1902	1.5237	0.5288
1903	1.5237	0.5288
1904	1.5248	0.5498
1905	1.5248	0.5498
1906	1.5248	0.5498
1907	1.5248	0.5498
1908	1.5551	0.5498
1909	1.5562	0.5707
1910	1.5562	0.5707
1911	1.5562	0.5707
1912	1.5469	0.5847
1913	1.5573	0.5917
1914	1.5364	0.5777
1915	1.5364	0.5777
1916	1.4945	0.5498
1917	1.4945	0.5498
1918	1.4818	0.501
1919	1.4818	0.501
1920	1.5017	0.4939
1921	1.5436	0.5218
1922	1.5436	0.5218
1923	1.5436	0.5218
1924	1.6158	0.5497
1925	1.6158	0.5497
1926	1.6483	0.5915
1927	1.6483	0.5915
1928	1.6902	0.6194
1929	1.6902	0.6194
1930	1.6913	0.6404
1931	1.6913	0.6404
1932	1.6913	0.6404
1933	1.7018	0.6473
1934	1.7227	0.6613
1935	1.7227	0.6613
1936	1.7437	0.6752
1937	1.7437	0.6752
1938	1.7437	0.6752
1939	1.7552	0.7032
1940	1.7762	0.7171
1941	1.7762	0.7171
1942	1.7971	0.731
1943	1.7971	0.731
1944	1.8181	0.745
1945	1.8181	0.745
1946	1.8192	0.7659
1947	1.8192	0.7659
1948	1.8192	0.7659
1949	1.8098	0.7799
1950	1.7889	0.766
1951	1.7889	0.766
1952	1.7983	0.752
1953	1.839	0.7589
1954	1.839	0.7589
1955	1.839	0.7589
1956	1.9008	0.7798
1957	1.9008	0.7798
1958	1.9333	0.8217
1959	1.9333	0.8217
1960	1.9752	0.8495
1961	1.9752	0.8495
1962	1.9868	0.8775
1963	1.9868	0.8775
1964	2.0077	0.8914
1965	2.0077	0.8914
1966	2.0182	0.8984
1967	2.0392	0.9123
1968	2.0392	0.9123
1969	2.0392	0.9123
1970	2.0392	0.9123
1971	2.0601	0.9263
1972	2.0518	0.9612
1973	2.0518	0.9612
1974	2.0728	0.9751
1975	2.0728	0.9751
1976	2.0728	0.9751
1977	2.0728	0.9751
1978	2.0728	0.9751
1979	2.0728	0.9751
1980	2.0728	0.9751
1981	2.0425	0.9752
1982	2.0414	0.9542
1983	2.0414	0.9542
1984	2.0204	0.9403
1985	1.9785	0.9124
1986	1.9785	0.9124
1987	1.9785	0.9124
1988	1.9052	0.8636
1989	1.9052	0.8636
1990	1.9052	0.8636
1991	1.882	0.8078
1992	1.8914	0.7938
1993	1.8914	0.7938
1994	1.9333	0.8217
1995	1.9333	0.8217
1996	1.9857	0.8565
1997	1.9857	0.8565
1998	2.0276	0.8844
1999	2.0276	0.8844
2000	2.0496	0.9193
2001	2.0496	0.9193
2002	2.0706	0.9332
2003	2.0706	0.9332
2004	2.0706	0.9332
2005	2.0706	0.9332
2006	2.0706	0.9332
2007	2.0706	0.9332
2008	2.0706	0.9332
2009	2.0706	0.9332
2010	2.0601	0.9263
2011	2.0601	0.9263
2012	2.0193	0.9193
2013	1.9774	0.8915
2014	1.9774	0.8915
2015	1.9774	0.8915
2016	1.9438	0.8286
2017	1.9438	0.8286
2018	1.8705	0.7798
2019	1.8705	0.7798
2020	1.7867	0.7241
2021	1.7867	0.7241
2022	1.7018	0.6473
2023	1.7018	0.6473
2024	1.6273	0.5776
2025	1.6273	0.5776
2026	1.6273	0.5776
2027	1.6273	0.5776
2028	1.5634	0.5148
2029	1.5612	0.4729
2030	1.5717	0.4799
2031	1.5717	0.4799
2032	1.6031	0.5008
2033	1.6031	0.5008
2034	1.6345	0.5217
2035	1.6345	0.5217
2036	1.6461	0.5496
2037	1.6461	0.5496
2038	1.6472	0.5706
2039	1.6367	0.5636
2040	1.6367	0.5636
2041	1.6367	0.5636
2042	1.5959	0.5567
2043	1.5959	0.5567
2044	1.5843	0.5288
2045	1.5843	0.5288
2046	1.5529	0.5078
2047	1.5529	0.5078
2048	1.5529	0.5078
2049	1.511	0.48
[truncated: 39,951 more rows]
