# Supplementary material for: Gender-Related Effect in Oxygenation Dynamics by Using Far-Infrared Intervention with Near-Infrared Spectroscopy Measurement: A Gender Differences Controlled Trial
Source: PLoS One. 2015 Nov 10;10(11):e0135166. doi: 10.1371/journal.pone.0135166 (PMC4640828; doi:10.1371/journal.pone.0135166)
Supplement: S17 File — (XLSX) [file pone.0135166.s017.xlsx]

## Sheet: 工作表1
50	-0.0855	0.1049
51	-0.0948	0.1189
52	-0.075	0.1118
53	-0.0645	0.1188
54	-0.0342	0.1188
55	-0.0143	0.1118
56	-0.0039	0.1187
57	0.016	0.1117
58	0.016	0.1117
59	0.0253	0.0977
60	0.0253	0.0977
61	0.0055	0.1048
62	0.0149	0.0908
63	0.0149	0.0908
64	0.0242	0.0768
65	0.0149	0.0908
66	0.0347	0.0838
67	0.0347	0.0838
68	0.0347	0.0838
69	0.0347	0.0838
70	0.0441	0.0698
71	0.0138	0.0698
72	0.0138	0.0698
73	0.0127	0.0489
74	-0.0072	0.0559
75	-0.0177	0.0489
76	-0.0281	0.0419
77	-0.0386	0.035
78	-0.0689	0.035
79	-0.07	0.0141
80	-0.0805	0.0071
81	-0.0805	0.0071
82	-0.1003	0.0141
83	-0.091	0.0001
84	-0.1003	0.0141
85	-0.07	0.0141
86	-0.0502	0.007
87	-0.0292	0.021
88	-0.0094	0.014
89	0.0011	0.0209
90	0.0209	0.0139
91	0.0408	0.0069
92	0.0408	0.0069
93	0.0408	0.0069
94	0.0209	0.0139
95	0.0303	-0.0001
96	0.0303	-0.0001
97	0.0303	-0.0001
98	0.0105	0.007
99	0.0105	0.007
100	0.0105	0.007
101	0.0105	0.007
102	0.0105	0.007
103	0.0105	0.007
104	0.0198	-0.007
105	0.0198	-0.007
106	0.0198	-0.007
107	0.0198	-0.007
108	0	0
109	0	0
110	0	0
111	0	0
112	0	0
113	-0.0094	0.014
114	-0.0094	0.014
115	-0.0094	0.014
116	-0.0188	0.028
117	0.0011	0.0209
118	0.0116	0.0279
119	0.022	0.0349
120	0.043	0.0488
121	0.0733	0.0488
122	0.0838	0.0558
123	0.1036	0.0487
124	0.1141	0.0557
125	0.1047	0.0697
126	0.1246	0.0627
127	0.1152	0.0767
128	0.1257	0.0836
129	0.1257	0.0836
130	0.1257	0.0836
131	0.1361	0.0906
132	0.1361	0.0906
133	0.1361	0.0906
134	0.1361	0.0906
135	0.1361	0.0906
136	0.156	0.0836
137	0.1361	0.0906
138	0.1361	0.0906
139	0.1361	0.0906
140	0.1257	0.0836
141	0.1257	0.0836
142	0.135	0.0697
143	0.1152	0.0767
144	0.1152	0.0767
145	0.1152	0.0767
146	0.0954	0.0837
147	0.0954	0.0837
148	0.0954	0.0837
149	0.1058	0.0907
150	0.1361	0.0906
151	0.1466	0.0976
152	0.1769	0.0975
153	0.1874	0.1045
154	0.2177	0.1045
155	0.2282	0.1114
156	0.2188	0.1254
157	0.2387	0.1184
158	0.2293	0.1324
159	0.2293	0.1324
160	0.2293	0.1324
161	0.2492	0.1254
162	0.2492	0.1254
163	0.2596	0.1324
164	0.2596	0.1324
165	0.2596	0.1324
166	0.2596	0.1324
167	0.2596	0.1324
168	0.2398	0.1394
169	0.2492	0.1254
170	0.2293	0.1324
171	0.2188	0.1254
172	0.2282	0.1114
173	0.2084	0.1185
174	0.2073	0.0975
175	0.1968	0.0905
176	0.1863	0.0836
177	0.1758	0.0766
178	0.1654	0.0696
179	0.1654	0.0696
180	0.1455	0.0766
181	0.1455	0.0766
182	0.156	0.0836
183	0.1665	0.0906
184	0.1769	0.0975
185	0.2073	0.0975
186	0.247	0.0835
187	0.2481	0.1044
188	0.2585	0.1114
189	0.269	0.1184
190	0.2888	0.1114
191	0.2795	0.1253
192	0.2993	0.1183
193	0.2993	0.1183
194	0.2993	0.1183
195	0.2993	0.1183
196	0.2993	0.1183
197	0.2993	0.1183
198	0.29	0.1323
199	0.2993	0.1183
200	0.2993	0.1183
201	0.2795	0.1253
202	0.2795	0.1253
203	0.269	0.1184
204	0.2585	0.1114
205	0.2387	0.1184
206	0.2481	0.1044
207	0.2282	0.1114
208	0.2376	0.0975
209	0.2271	0.0905
210	0.2073	0.0975
211	0.1968	0.0905
212	0.2062	0.0766
213	0.2062	0.0766
214	0.1863	0.0836
215	0.1863	0.0836
216	0.2062	0.0766
217	0.226	0.0695
218	0.2365	0.0765
219	0.247	0.0835
220	0.2866	0.0695
221	0.2971	0.0764
222	0.3076	0.0834
223	0.3181	0.0904
224	0.3181	0.0904
225	0.3285	0.0973
226	0.3484	0.0903
227	0.3484	0.0903
228	0.3484	0.0903
229	0.339	0.1043
230	0.339	0.1043
231	0.3296	0.1183
232	0.339	0.1043
233	0.3192	0.1113
234	0.3285	0.0973
235	0.3285	0.0973
236	0.3181	0.0904
237	0.2982	0.0974
238	0.2982	0.0974
239	0.2877	0.0904
240	0.2679	0.0974
241	0.2668	0.0765
242	0.2668	0.0765
243	0.247	0.0835
244	0.2563	0.0695
245	0.2458	0.0625
246	0.2458	0.0625
247	0.2354	0.0556
248	0.2354	0.0556
249	0.2552	0.0485
250	0.2458	0.0625
251	0.2657	0.0555
252	0.2762	0.0625
253	0.3065	0.0624
254	0.317	0.0694
255	0.3274	0.0764
256	0.3379	0.0834
257	0.3578	0.0763
258	0.3578	0.0763
259	0.3578	0.0763
260	0.3578	0.0763
261	0.3578	0.0763
262	0.3578	0.0763
263	0.3578	0.0763
264	0.3578	0.0763
265	0.3776	0.0693
266	0.3578	0.0763
267	0.3578	0.0763
268	0.3578	0.0763
269	0.3473	0.0694
270	0.3274	0.0764
271	0.3368	0.0624
272	0.3263	0.0554
273	0.3263	0.0554
274	0.3159	0.0485
275	0.3159	0.0485
276	0.3054	0.0415
277	0.2855	0.0485
278	0.2949	0.0345
279	0.2844	0.0276
280	0.2844	0.0276
281	0.274	0.0206
282	0.2635	0.0136
283	0.2635	0.0136
284	0.274	0.0206
285	0.2938	0.0136
286	0.3043	0.0205
287	0.3148	0.0275
288	0.3148	0.0275
289	0.3544	0.0135
290	0.3544	0.0135
291	0.3544	0.0135
292	0.3544	0.0135
293	0.3638	-0.0005
294	0.3638	-0.0005
295	0.3638	-0.0005
296	0.344	0.0065
297	0.3533	-0.0075
298	0.3533	-0.0075
299	0.3335	-0.0005
300	0.3429	-0.0144
301	0.3429	-0.0144
302	0.323	-0.0074
303	0.3324	-0.0214
304	0.3125	-0.0144
305	0.3021	-0.0214
306	0.3114	-0.0353
307	0.2916	-0.0283
308	0.2811	-0.0353
309	0.2811	-0.0353
310	0.2706	-0.0423
311	0.28	-0.0563
312	0.2602	-0.0493
313	0.2497	-0.0562
314	0.2497	-0.0562
315	0.2591	-0.0702
316	0.2591	-0.0702
317	0.2591	-0.0702
318	0.2591	-0.0702
319	0.2695	-0.0632
320	0.2894	-0.0702
321	0.3197	-0.0703
322	0.3302	-0.0633
323	0.3407	-0.0563
324	0.3605	-0.0634
325	0.3511	-0.0494
326	0.371	-0.0564
327	0.3908	-0.0634
328	0.3814	-0.0494
329	0.3814	-0.0494
330	0.3814	-0.0494
331	0.4013	-0.0564
332	0.3919	-0.0424
333	0.3919	-0.0424
334	0.4024	-0.0355
335	0.4024	-0.0355
336	0.4222	-0.0425
337	0.4129	-0.0285
338	0.4129	-0.0285
339	0.4327	-0.0355
340	0.4129	-0.0285
341	0.4129	-0.0285
342	0.4035	-0.0145
343	0.4035	-0.0145
344	0.4035	-0.0145
345	0.3837	-0.0075
346	0.393	-0.0215
347	0.393	-0.0215
348	0.393	-0.0215
349	0.393	-0.0215
350	0.3837	-0.0075
351	0.4035	-0.0145
352	0.4338	-0.0146
353	0.4443	-0.0076
354	0.4746	-0.0076
355	0.4851	-0.0007
356	0.506	0.0133
357	0.5259	0.0063
358	0.5165	0.0203
359	0.527	0.0272
360	0.5468	0.0202
361	0.5375	0.0342
362	0.5375	0.0342
363	0.5375	0.0342
364	0.5375	0.0342
365	0.5573	0.0272
366	0.5573	0.0272
367	0.5479	0.0412
368	0.5479	0.0412
369	0.5479	0.0412
370	0.5479	0.0412
371	0.5573	0.0272
372	0.5573	0.0272
373	0.5667	0.0132
374	0.5468	0.0202
375	0.5468	0.0202
376	0.5468	0.0202
377	0.5468	0.0202
378	0.5468	0.0202
379	0.527	0.0272
380	0.527	0.0272
381	0.527	0.0272
382	0.527	0.0272
383	0.5375	0.0342
384	0.5479	0.0412
385	0.5584	0.0481
386	0.5981	0.0341
387	0.619	0.0481
388	0.6295	0.055
389	0.6598	0.055
390	0.6797	0.048
391	0.6902	0.055
392	0.6808	0.0689
393	0.7006	0.0619
394	0.7006	0.0619
395	0.7205	0.0549
396	0.7111	0.0689
397	0.7111	0.0689
398	0.7017	0.0829
399	0.7017	0.0829
400	0.7216	0.0759
401	0.7216	0.0759
402	0.7017	0.0829
403	0.7017	0.0829
404	0.7017	0.0829
405	0.7017	0.0829
406	0.7017	0.0829
407	0.6913	0.0759
408	0.6913	0.0759
409	0.6913	0.0759
410	0.6808	0.0689
411	0.6808	0.0689
412	0.6703	0.062
413	0.6703	0.062
414	0.6598	0.055
415	0.6598	0.055
416	0.6598	0.055
417	0.6505	0.069
418	0.6703	0.062
419	0.6808	0.0689
420	0.6913	0.0759
421	0.7216	0.0759
422	0.7519	0.0758
423	0.7822	0.0758
424	0.7927	0.0828
425	0.8032	0.0897
426	0.8136	0.0967
427	0.8335	0.0897
428	0.8241	0.1037
429	0.8346	0.1106
430	0.8346	0.1106
431	0.8544	0.1036
432	0.8357	0.1316
433	0.8555	0.1246
434	0.8555	0.1246
435	0.8462	0.1386
436	0.8462	0.1386
437	0.8462	0.1386
438	0.8357	0.1316
439	0.8357	0.1316
440	0.8252	0.1246
441	0.8147	0.1177
442	0.8241	0.1037
443	0.8043	0.1107
444	0.8043	0.1107
445	0.8043	0.1107
446	0.8043	0.1107
447	0.8043	0.1107
448	0.8043	0.1107
449	0.8043	0.1107
450	0.8043	0.1107
451	0.8147	0.1177
452	0.8252	0.1246
453	0.8555	0.1246
454	0.8765	0.1385
455	0.9068	0.1385
456	0.9173	0.1455
457	0.9278	0.1524
458	0.9278	0.1524
459	0.9173	0.1455
460	0.9267	0.1315
461	0.8963	0.1315
462	0.8859	0.1245
463	0.8555	0.1246
464	0.8544	0.1036
465	0.8335	0.0897
466	0.823	0.0827
467	0.8125	0.0757
468	0.7822	0.0758
469	0.7613	0.0618
470	0.7403	0.0479
471	0.7194	0.034
472	0.6984	0.02
473	0.6973	-0.0009
474	0.6764	-0.0149
475	0.6461	-0.0148
476	0.6251	-0.0288
477	0.624	-0.0497
478	0.6135	-0.0567
479	0.603	-0.0637
480	0.5926	-0.0706
481	0.5821	-0.0776
482	0.5915	-0.0916
483	0.581	-0.0986
484	0.5612	-0.0916
485	0.5612	-0.0916
486	0.5413	-0.0846
487	0.5612	-0.0916
488	0.5716	-0.0846
489	0.5821	-0.0776
490	0.6124	-0.0777
491	0.6229	-0.0707
492	0.6427	-0.0777
493	0.6532	-0.0707
494	0.6637	-0.0638
495	0.6637	-0.0638
496	0.6742	-0.0568
497	0.6742	-0.0568
498	0.694	-0.0638
499	0.694	-0.0638
500	0.694	-0.0638
501	0.6846	-0.0498
502	0.6648	-0.0428
503	0.6846	-0.0498
504	0.6648	-0.0428
505	0.6648	-0.0428
506	0.6648	-0.0428
507	0.6742	-0.0568
508	0.6543	-0.0498
509	0.6438	-0.0567
510	0.624	-0.0497
511	0.6135	-0.0567
512	0.6135	-0.0567
513	0.603	-0.0637
514	0.5926	-0.0706
515	0.5821	-0.0776
516	0.5716	-0.0846
517	0.5716	-0.0846
518	0.5612	-0.0916
519	0.5507	-0.0985
520	0.5402	-0.1055
521	0.5297	-0.1125
522	0.5297	-0.1125
523	0.5297	-0.1125
524	0.5297	-0.1125
525	0.5496	-0.1195
526	0.5694	-0.1265
527	0.5694	-0.1265
528	0.5694	-0.1265
529	0.5893	-0.1335
530	0.5893	-0.1335
531	0.6091	-0.1405
532	0.6091	-0.1405
533	0.5893	-0.1335
534	0.5893	-0.1335
535	0.5694	-0.1265
536	0.5788	-0.1405
537	0.5694	-0.1265
538	0.5788	-0.1405
539	0.5683	-0.1475
540	0.5485	-0.1404
541	0.5578	-0.1544
542	0.5578	-0.1544
543	0.5474	-0.1614
544	0.5474	-0.1614
545	0.5369	-0.1684
546	0.5369	-0.1684
547	0.5264	-0.1753
548	0.5264	-0.1753
549	0.5264	-0.1753
550	0.5264	-0.1753
551	0.5066	-0.1683
552	0.5066	-0.1683
553	0.5066	-0.1683
554	0.5066	-0.1683
555	0.517	-0.1614
556	0.5275	-0.1544
557	0.5578	-0.1544
558	0.5683	-0.1475
559	0.5986	-0.1475
560	0.6196	-0.1335
561	0.6196	-0.1335
562	0.6301	-0.1266
563	0.6499	-0.1336
564	0.6604	-0.1266
565	0.6802	-0.1336
566	0.6907	-0.1267
567	0.7012	-0.1197
568	0.7127	-0.0918
569	0.7442	-0.0708
570	0.7954	-0.0569
571	0.828	-0.0151
572	0.8699	0.0128
573	0.9118	0.0407
574	0.9233	0.0686
575	0.9443	0.0826
576	0.9548	0.0895
577	0.9746	0.0825
578	0.9652	0.0965
579	0.9652	0.0965
580	0.9851	0.0895
581	0.9851	0.0895
582	0.9851	0.0895
583	0.9851	0.0895
584	0.9851	0.0895
585	0.9851	0.0895
586	0.9746	0.0825
587	0.9548	0.0895
588	0.9641	0.0755
589	0.9641	0.0755
590	0.9641	0.0755
591	0.984	0.0685
592	1.0038	0.0615
593	1.0237	0.0545
594	1.0143	0.0685
595	1.054	0.0545
596	1.054	0.0545
597	1.054	0.0545
598	1.054	0.0545
599	1.0341	0.0615
600	1.0435	0.0475
601	1.0435	0.0475
602	1.033	0.0405
603	1.0226	0.0336
604	1.0319	0.0196
605	1.0016	0.0196
606	1.011	0.0056
607	1.0005	-0.0013
608	0.9807	0.0057
609	0.9807	0.0057
610	0.9911	0.0126
611	1.0016	0.0196
612	1.0215	0.0126
613	1.0121	0.0266
614	1.0121	0.0266
615	1.0121	0.0266
616	0.9922	0.0336
617	1.0016	0.0196
618	0.9713	0.0197
619	0.9608	0.0127
620	0.941	0.0197
621	0.9399	-0.0013
622	0.9294	-0.0082
623	0.9189	-0.0152
624	0.9388	-0.0222
625	0.9388	-0.0222
626	0.9492	-0.0152
627	0.9691	-0.0223
628	0.9796	-0.0153
629	1.0099	-0.0153
630	1.0204	-0.0084
631	1.0204	-0.0084
632	1.0204	-0.0084
633	1.0204	-0.0084
634	1.0204	-0.0084
635	1.0099	-0.0153
636	1.0099	-0.0153
637	0.9994	-0.0223
638	0.9889	-0.0293
639	0.9983	-0.0432
640	0.968	-0.0432
641	0.9481	-0.0362
642	0.9377	-0.0432
643	0.9272	-0.0501
644	0.9261	-0.0711
645	0.9062	-0.0641
646	0.8853	-0.078
647	0.8748	-0.085
648	0.8643	-0.092
649	0.834	-0.0919
650	0.8329	-0.1129
651	0.812	-0.1268
652	0.8015	-0.1338
653	0.7805	-0.1477
654	0.7701	-0.1547
655	0.7398	-0.1547
656	0.7293	-0.1616
657	0.7386	-0.1756
658	0.7282	-0.1826
659	0.748	-0.1896
660	0.748	-0.1896
661	0.7585	-0.1826
662	0.7888	-0.1827
663	0.7993	-0.1757
664	0.8191	-0.1827
665	0.8296	-0.1757
666	0.8401	-0.1688
667	0.8599	-0.1758
668	0.8798	-0.1828
669	0.8704	-0.1688
670	0.8704	-0.1688
671	0.8809	-0.1618
672	0.8809	-0.1618
673	0.8715	-0.1479
674	0.8809	-0.1618
675	0.8517	-0.1408
676	0.861	-0.1548
677	0.861	-0.1548
678	0.861	-0.1548
679	0.861	-0.1548
680	0.8704	-0.1688
681	0.8506	-0.1618
682	0.8506	-0.1618
683	0.8401	-0.1688
684	0.8401	-0.1688
685	0.8401	-0.1688
686	0.8401	-0.1688
687	0.8202	-0.1618
688	0.8296	-0.1757
689	0.8098	-0.1687
690	0.8191	-0.1827
691	0.8191	-0.1827
692	0.7993	-0.1757
693	0.7993	-0.1757
694	0.839	-0.1897
695	0.8495	-0.1827
696	0.8401	-0.1688
697	0.8798	-0.1828
698	0.8996	-0.1898
699	0.8996	-0.1898
700	0.8902	-0.1758
701	0.9101	-0.1828
702	0.9101	-0.1828
703	0.9101	-0.1828
704	0.9101	-0.1828
705	0.9101	-0.1828
706	0.9206	-0.1759
707	0.9007	-0.1688
708	0.9007	-0.1688
709	0.9112	-0.1619
710	0.9112	-0.1619
711	0.9112	-0.1619
712	0.9112	-0.1619
713	0.9112	-0.1619
714	0.9018	-0.1479
715	0.882	-0.1409
716	0.882	-0.1409
717	0.8715	-0.1479
718	0.8809	-0.1618
719	0.861	-0.1548
720	0.8506	-0.1618
721	0.8506	-0.1618
722	0.8495	-0.1827
723	0.8495	-0.1827
724	0.839	-0.1897
725	0.8285	-0.1967
726	0.8087	-0.1897
727	0.8087	-0.1897
728	0.8483	-0.2037
729	0.8588	-0.1967
730	0.8798	-0.1828
731	0.9007	-0.1688
732	0.9112	-0.1619
733	0.9509	-0.1759
734	0.9614	-0.1689
735	0.9718	-0.162
736	0.9823	-0.155
737	0.9823	-0.155
738	0.9823	-0.155
739	0.9823	-0.155
740	0.9823	-0.155
741	0.9823	-0.155
742	0.9917	-0.169
743	0.9917	-0.169
744	0.9718	-0.162
745	0.9718	-0.162
746	0.9614	-0.1689
747	0.9614	-0.1689
748	0.9321	-0.1479
749	0.9321	-0.1479
750	0.9415	-0.1619
751	0.9415	-0.1619
752	0.9415	-0.1619
753	0.9217	-0.1549
754	0.931	-0.1689
755	0.9112	-0.1619
756	0.9112	-0.1619
757	0.9007	-0.1688
758	0.9101	-0.1828
759	0.8902	-0.1758
760	0.8902	-0.1758
761	0.8902	-0.1758
762	0.9101	-0.1828
763	0.9206	-0.1759
764	0.9404	-0.1829
765	0.9509	-0.1759
766	0.9707	-0.1829
767	0.9906	-0.1899
768	1.0104	-0.1969
769	1.001	-0.183
770	1.001	-0.183
771	1.001	-0.183
772	1.001	-0.183
773	1.001	-0.183
774	1.001	-0.183
775	1.001	-0.183
776	1.001	-0.183
777	1.001	-0.183
778	0.9812	-0.1759
779	0.9812	-0.1759
780	0.9812	-0.1759
781	0.9614	-0.1689
782	0.9509	-0.1759
783	0.9509	-0.1759
784	0.9404	-0.1829
785	0.9299	-0.1898
786	0.9101	-0.1828
787	0.9195	-0.1968
788	0.909	-0.2038
789	0.909	-0.2038
790	0.8891	-0.1968
791	0.8787	-0.2037
792	0.8682	-0.2107
793	0.8577	-0.2177
794	0.8379	-0.2107
795	0.8472	-0.2247
796	0.8472	-0.2247
797	0.8379	-0.2107
798	0.8776	-0.2247
799	0.8776	-0.2247
800	0.9079	-0.2247
801	0.9277	-0.2317
802	0.9184	-0.2178
803	0.9382	-0.2248
804	0.9288	-0.2108
805	0.9487	-0.2178
806	0.9288	-0.2108
807	0.9393	-0.2038
808	0.9393	-0.2038
809	0.9101	-0.1828
810	0.9299	-0.1898
811	0.9299	-0.1898
812	0.9299	-0.1898
813	0.9101	-0.1828
814	0.9195	-0.1968
815	0.9288	-0.2108
816	0.909	-0.2038
817	0.9184	-0.2178
818	0.9079	-0.2247
819	0.8974	-0.2317
820	0.8671	-0.2317
821	0.8671	-0.2317
822	0.8566	-0.2386
823	0.8368	-0.2316
824	0.8263	-0.2386
825	0.8158	-0.2456
826	0.8053	-0.2525
827	0.7855	-0.2455
828	0.7949	-0.2595
829	0.7844	-0.2665
830	0.7844	-0.2665
831	0.7844	-0.2665
832	0.8042	-0.2735
833	0.8147	-0.2665
834	0.8252	-0.2596
835	0.845	-0.2666
836	0.8555	-0.2596
837	0.8754	-0.2666
838	0.8754	-0.2666
839	0.866	-0.2526
840	0.866	-0.2526
841	0.866	-0.2526
842	0.866	-0.2526
843	0.866	-0.2526
844	0.866	-0.2526
845	0.866	-0.2526
846	0.8858	-0.2596
847	0.8858	-0.2596
848	0.866	-0.2526
849	0.866	-0.2526
850	0.8754	-0.2666
851	0.8555	-0.2596
852	0.845	-0.2666
853	0.8346	-0.2735
854	0.8147	-0.2665
855	0.8042	-0.2735
856	0.7938	-0.2805
857	0.7833	-0.2874
858	0.7728	-0.2944
859	0.7822	-0.3084
860	0.7623	-0.3014
861	0.7519	-0.3084
862	0.7414	-0.3153
863	0.7216	-0.3083
864	0.7309	-0.3223
865	0.7216	-0.3083
866	0.7122	-0.2943
867	0.7519	-0.3084
868	0.7623	-0.3014
869	0.7728	-0.2944
870	0.7927	-0.3014
871	0.8031	-0.2944
872	0.8031	-0.2944
873	0.8136	-0.2875
874	0.823	-0.3015
875	0.823	-0.3015
876	0.8335	-0.2945
877	0.8136	-0.2875
878	0.8136	-0.2875
879	0.8136	-0.2875
880	0.8136	-0.2875
881	0.8136	-0.2875
882	0.8136	-0.2875
883	0.8136	-0.2875
884	0.8136	-0.2875
885	0.8031	-0.2944
886	0.8031	-0.2944
887	0.8031	-0.2944
888	0.7927	-0.3014
889	0.7728	-0.2944
890	0.7728	-0.2944
891	0.7728	-0.2944
892	0.753	-0.2874
893	0.753	-0.2874
894	0.753	-0.2874
895	0.753	-0.2874
896	0.753	-0.2874
897	0.753	-0.2874
898	0.753	-0.2874
899	0.7634	-0.2804
900	0.7938	-0.2805
901	0.8042	-0.2735
902	0.8147	-0.2665
903	0.845	-0.2666
904	0.8357	-0.2526
905	0.8555	-0.2596
906	0.8461	-0.2456
907	0.866	-0.2526
908	0.866	-0.2526
909	0.866	-0.2526
910	0.8566	-0.2386
911	0.8566	-0.2386
912	0.8566	-0.2386
913	0.8566	-0.2386
914	0.8472	-0.2247
915	0.8472	-0.2247
916	0.8274	-0.2176
917	0.8368	-0.2316
918	0.8368	-0.2316
919	0.8263	-0.2386
920	0.8158	-0.2456
921	0.796	-0.2386
922	0.8053	-0.2525
923	0.7855	-0.2455
924	0.775	-0.2525
925	0.7646	-0.2595
926	0.7447	-0.2525
927	0.7342	-0.2594
928	0.7342	-0.2594
929	0.7238	-0.2664
930	0.7039	-0.2594
931	0.7144	-0.2524
932	0.7342	-0.2594
933	0.7447	-0.2525
934	0.775	-0.2525
935	0.7855	-0.2455
936	0.8252	-0.2596
937	0.8357	-0.2526
938	0.8461	-0.2456
939	0.8368	-0.2316
940	0.8566	-0.2386
941	0.8566	-0.2386
942	0.8472	-0.2247
943	0.8472	-0.2247
944	0.8472	-0.2247
945	0.8379	-0.2107
946	0.8379	-0.2107
947	0.8379	-0.2107
948	0.8379	-0.2107
949	0.8379	-0.2107
950	0.8472	-0.2247
951	0.8472	-0.2247
952	0.8274	-0.2176
953	0.8274	-0.2176
954	0.8076	-0.2106
955	0.8169	-0.2246
956	0.7971	-0.2176
957	0.7971	-0.2176
958	0.8064	-0.2316
959	0.8064	-0.2316
960	0.8064	-0.2316
961	0.7866	-0.2246
962	0.7866	-0.2246
963	0.7772	-0.2106
964	0.7971	-0.2176
965	0.8076	-0.2106
966	0.8379	-0.2107
967	0.8483	-0.2037
968	0.8588	-0.1967
969	0.8787	-0.2037
970	0.8891	-0.1968
971	0.8996	-0.1898
972	0.8902	-0.1758
973	0.8902	-0.1758
974	0.8902	-0.1758
975	0.8902	-0.1758
976	0.8902	-0.1758
977	0.9101	-0.1828
978	0.9101	-0.1828
979	0.9007	-0.1688
980	0.8809	-0.1618
981	0.8809	-0.1618
982	0.8715	-0.1479
983	0.8809	-0.1618
984	0.8809	-0.1618
985	0.861	-0.1548
986	0.861	-0.1548
987	0.8704	-0.1688
988	0.8506	-0.1618
989	0.8599	-0.1758
990	0.8401	-0.1688
991	0.8296	-0.1757
992	0.8191	-0.1827
993	0.8191	-0.1827
994	0.8087	-0.1897
995	0.7982	-0.1967
996	0.7877	-0.2036
997	0.7877	-0.2036
998	0.7877	-0.2036
999	0.8076	-0.2106
1000	0.8379	-0.2107
1001	0.8483	-0.2037
1002	0.8588	-0.1967
1003	0.8787	-0.2037
1004	0.8787	-0.2037
1005	0.8985	-0.2108
1006	0.8891	-0.1968
1007	0.8891	-0.1968
1008	0.8891	-0.1968
1009	0.8798	-0.1828
1010	0.8798	-0.1828
1011	0.8798	-0.1828
1012	0.8996	-0.1898
1013	0.8996	-0.1898
1014	0.8798	-0.1828
1015	0.8798	-0.1828
1016	0.8891	-0.1968
1017	0.8693	-0.1898
1018	0.8693	-0.1898
1019	0.8588	-0.1967
1020	0.8483	-0.2037
1021	0.8379	-0.2107
1022	0.8274	-0.2176
1023	0.8076	-0.2106
1024	0.7971	-0.2176
1025	0.7866	-0.2246
1026	0.7761	-0.2315
1027	0.7657	-0.2385
1028	0.7552	-0.2455
1029	0.7447	-0.2525
1030	0.7342	-0.2594
1031	0.7238	-0.2664
1032	0.7238	-0.2664
1033	0.7144	-0.2524
1034	0.7342	-0.2594
1035	0.7342	-0.2594
1036	0.7541	-0.2664
1037	0.7646	-0.2595
1038	0.7646	-0.2595
1039	0.7844	-0.2665
1040	0.7844	-0.2665
1041	0.7739	-0.2735
1042	0.7739	-0.2735
1043	0.7739	-0.2735
1044	0.7634	-0.2804
1045	0.7634	-0.2804
1046	0.753	-0.2874
1047	0.753	-0.2874
1048	0.7623	-0.3014
1049	0.7425	-0.2944
1050	0.7227	-0.2874
1051	0.732	-0.3013
1052	0.7122	-0.2943
1053	0.7216	-0.3083
1054	0.7017	-0.3013
1055	0.6912	-0.3083
1056	0.7006	-0.3223
1057	0.6808	-0.3152
1058	0.6703	-0.3222
1059	0.6797	-0.3362
1060	0.6692	-0.3432
1061	0.6493	-0.3362
1062	0.6389	-0.3431
1063	0.619	-0.3361
1064	0.6085	-0.3431
1065	0.6179	-0.3571
1066	0.5981	-0.3501
1067	0.6179	-0.3571
1068	0.6284	-0.3501
1069	0.6482	-0.3571
1070	0.6587	-0.3501
1071	0.6692	-0.3432
1072	0.689	-0.3502
1073	0.6995	-0.3432
1074	0.6995	-0.3432
1075	0.6995	-0.3432
1076	0.6995	-0.3432
1077	0.6995	-0.3432
1078	0.6901	-0.3292
1079	0.6901	-0.3292
1080	0.6901	-0.3292
1081	0.6901	-0.3292
1082	0.6901	-0.3292
1083	0.6808	-0.3152
1084	0.6808	-0.3152
1085	0.6901	-0.3292
1086	0.6703	-0.3222
1087	0.6703	-0.3222
1088	0.6703	-0.3222
1089	0.6703	-0.3222
1090	0.6504	-0.3152
1091	0.6306	-0.3082
1092	0.64	-0.3222
1093	0.6295	-0.3291
1094	0.6295	-0.3291
1095	0.6096	-0.3221
1096	0.619	-0.3361
1097	0.619	-0.3361
1098	0.6085	-0.3431
1099	0.5992	-0.3291
1100	0.619	-0.3361
1101	0.6295	-0.3291
1102	0.6598	-0.3292
1103	0.6609	-0.3082
1104	0.6912	-0.3083
1105	0.7111	-0.3153
1106	0.7216	-0.3083
1107	0.7216	-0.3083
1108	0.7122	-0.2943
1109	0.7122	-0.2943
1110	0.7122	-0.2943
1111	0.7122	-0.2943
1112	0.7122	-0.2943
1113	0.7227	-0.2874
1114	0.7227	-0.2874
1115	0.7227	-0.2874
1116	0.7133	-0.2734
1117	0.7133	-0.2734
1118	0.7133	-0.2734
1119	0.7133	-0.2734
1120	0.6934	-0.2664
1121	0.6934	-0.2664
1122	0.7028	-0.2803
1123	0.683	-0.2733
1124	0.683	-0.2733
1125	0.6631	-0.2663
1126	0.6725	-0.2803
1127	0.6526	-0.2733
1128	0.6526	-0.2733
1129	0.6422	-0.2803
1130	0.6515	-0.2942
1131	0.6317	-0.2872
1132	0.6515	-0.2942
1133	0.662	-0.2873
1134	0.6725	-0.2803
1135	0.683	-0.2733
1136	0.7133	-0.2734
1137	0.7238	-0.2664
1138	0.7342	-0.2594
1139	0.7541	-0.2664
1140	0.7646	-0.2595
1141	0.7646	-0.2595
1142	0.7646	-0.2595
1143	0.7646	-0.2595
1144	0.7646	-0.2595
1145	0.7552	-0.2455
1146	0.7552	-0.2455
1147	0.775	-0.2525
1148	0.7657	-0.2385
1149	0.7657	-0.2385
1150	0.7657	-0.2385
1151	0.7458	-0.2315
1152	0.7458	-0.2315
1153	0.7552	-0.2455
1154	0.7353	-0.2385
1155	0.7353	-0.2385
1156	0.7155	-0.2315
1157	0.7249	-0.2454
1158	0.7249	-0.2454
1159	0.705	-0.2384
1160	0.705	-0.2384
1161	0.6945	-0.2454
1162	0.6945	-0.2454
1163	0.6945	-0.2454
1164	0.6945	-0.2454
1165	0.6945	-0.2454
1166	0.705	-0.2384
1167	0.7155	-0.2315
1168	0.7458	-0.2315
1169	0.7563	-0.2245
1170	0.7668	-0.2176
1171	0.7971	-0.2176
1172	0.8169	-0.2246
1173	0.8076	-0.2106
1174	0.8274	-0.2176
1175	0.818	-0.2037
1176	0.818	-0.2037
1177	0.818	-0.2037
1178	0.818	-0.2037
1179	0.8379	-0.2107
1180	0.8285	-0.1967
1181	0.8285	-0.1967
1182	0.8285	-0.1967
1183	0.8087	-0.1897
1184	0.8087	-0.1897
1185	0.7982	-0.1967
1186	0.7982	-0.1967
1187	0.7982	-0.1967
1188	0.7877	-0.2036
1189	0.7877	-0.2036
1190	0.7971	-0.2176
1191	0.7772	-0.2106
1192	0.7574	-0.2036
1193	0.7668	-0.2176
1194	0.7563	-0.2245
1195	0.7364	-0.2175
1196	0.7166	-0.2105
1197	0.7166	-0.2105
1198	0.7364	-0.2175
1199	0.7469	-0.2106
1200	0.7574	-0.2036
1201	0.7772	-0.2106
1202	0.7877	-0.2036
1203	0.8076	-0.2106
1204	0.7982	-0.1967
1205	0.818	-0.2037
1206	0.8379	-0.2107
1207	0.8379	-0.2107
1208	0.8285	-0.1967
1209	0.8285	-0.1967
1210	0.8285	-0.1967
1211	0.8087	-0.1897
1212	0.8285	-0.1967
1213	0.8191	-0.1827
1214	0.8191	-0.1827
1215	0.8191	-0.1827
1216	0.8285	-0.1967
1217	0.8087	-0.1897
1218	0.7888	-0.1827
1219	0.7783	-0.1896
1220	0.7877	-0.2036
1221	0.7772	-0.2106
1222	0.7574	-0.2036
1223	0.7469	-0.2106
1224	0.7469	-0.2106
1225	0.7271	-0.2035
1226	0.7364	-0.2175
1227	0.7166	-0.2105
1228	0.7166	-0.2105
1229	0.7061	-0.2175
1230	0.7155	-0.2315
1231	0.705	-0.2384
1232	0.705	-0.2384
1233	0.705	-0.2384
1234	0.6956	-0.2245
1235	0.7353	-0.2385
1236	0.726	-0.2245
1237	0.7364	-0.2175
1238	0.7761	-0.2315
1239	0.7866	-0.2246
1240	0.7971	-0.2176
1241	0.8169	-0.2246
1242	0.8076	-0.2106
1243	0.7982	-0.1967
1244	0.818	-0.2037
1245	0.818	-0.2037
1246	0.8087	-0.1897
1247	0.8087	-0.1897
1248	0.8087	-0.1897
1249	0.8087	-0.1897
1250	0.7888	-0.1827
1251	0.7982	-0.1967
1252	0.7982	-0.1967
1253	0.7783	-0.1896
1254	0.7679	-0.1966
1255	0.7574	-0.2036
1256	0.7574	-0.2036
1257	0.7375	-0.1966
1258	0.7375	-0.1966
1259	0.7469	-0.2106
1260	0.7469	-0.2106
1261	0.7364	-0.2175
1262	0.7166	-0.2105
1263	0.7166	-0.2105
1264	0.7061	-0.2175
1265	0.7061	-0.2175
1266	0.6956	-0.2245
1267	0.6758	-0.2174
1268	0.6956	-0.2245
1269	0.6956	-0.2245
1270	0.7061	-0.2175
1271	0.726	-0.2245
1272	0.7166	-0.2105
1273	0.7364	-0.2175
1274	0.7364	-0.2175
1275	0.7458	-0.2315
1276	0.7458	-0.2315
1277	0.7458	-0.2315
1278	0.7458	-0.2315
1279	0.7353	-0.2385
1280	0.7353	-0.2385
1281	0.7249	-0.2454
1282	0.7249	-0.2454
1283	0.705	-0.2384
1284	0.7144	-0.2524
1285	0.6945	-0.2454
1286	0.6841	-0.2524
1287	0.6841	-0.2524
1288	0.6736	-0.2594
1289	0.6538	-0.2523
1290	0.6433	-0.2593
1291	0.6328	-0.2663
1292	0.6223	-0.2733
1293	0.6025	-0.2662
1294	0.592	-0.2732
1295	0.5815	-0.2802
1296	0.5804	-0.3011
1297	0.5606	-0.2941
1298	0.5501	-0.3011
1299	0.5396	-0.3081
1300	0.5292	-0.315
1301	0.5385	-0.329
1302	0.5187	-0.322
1303	0.5292	-0.315
1304	0.549	-0.3221
1305	0.5595	-0.3151
1306	0.57	-0.3081
1307	0.5804	-0.3011
1308	0.5909	-0.2942
1309	0.6107	-0.3012
1310	0.6107	-0.3012
1311	0.6107	-0.3012
1312	0.6107	-0.3012
1313	0.6306	-0.3082
1314	0.6306	-0.3082
1315	0.6306	-0.3082
1316	0.6212	-0.2942
1317	0.6212	-0.2942
1318	0.6212	-0.2942
1319	0.6317	-0.2872
1320	0.6119	-0.2802
1321	0.6119	-0.2802
1322	0.6119	-0.2802
1323	0.6119	-0.2802
1324	0.6212	-0.2942
1325	0.6014	-0.2872
1326	0.5909	-0.2942
1327	0.5909	-0.2942
1328	0.5711	-0.2872
1329	0.5804	-0.3011
1330	0.5606	-0.2941
1331	0.5501	-0.3011
1332	0.5501	-0.3011
1333	0.5396	-0.3081
1334	0.5198	-0.3011
1335	0.5396	-0.3081
1336	0.5501	-0.3011
1337	0.57	-0.3081
1338	0.5804	-0.3011
1339	0.5909	-0.2942
1340	0.6014	-0.2872
1341	0.6212	-0.2942
1342	0.6515	-0.2942
1343	0.6422	-0.2803
1344	0.662	-0.2873
1345	0.6526	-0.2733
1346	0.6328	-0.2663
1347	0.6328	-0.2663
1348	0.6433	-0.2593
1349	0.6433	-0.2593
1350	0.6433	-0.2593
1351	0.6234	-0.2523
1352	0.6234	-0.2523
1353	0.6234	-0.2523
1354	0.6234	-0.2523
1355	0.6328	-0.2663
1356	0.613	-0.2593
1357	0.6223	-0.2733
1358	0.6025	-0.2662
1359	0.6025	-0.2662
1360	0.5826	-0.2592
1361	0.592	-0.2732
1362	0.5722	-0.2662
1363	0.5523	-0.2592
1364	0.5617	-0.2732
1365	0.5418	-0.2662
1366	0.5418	-0.2662
1367	0.5418	-0.2662
1368	0.5523	-0.2592
1369	0.592	-0.2732
1370	0.613	-0.2593
1371	0.6234	-0.2523
1372	0.6339	-0.2453
1373	0.6538	-0.2523
1374	0.6642	-0.2454
1375	0.6747	-0.2384
1376	0.6747	-0.2384
1377	0.6747	-0.2384
1378	0.6747	-0.2384
1379	0.6747	-0.2384
1380	0.6747	-0.2384
1381	0.6747	-0.2384
1382	0.6653	-0.2244
1383	0.6653	-0.2244
1384	0.656	-0.2104
1385	0.6653	-0.2244
1386	0.6653	-0.2244
1387	0.6455	-0.2174
1388	0.6455	-0.2174
1389	0.6455	-0.2174
1390	0.6256	-0.2104
1391	0.6245	-0.2313
1392	0.6047	-0.2243
1393	0.6141	-0.2383
1394	0.6141	-0.2383
1395	0.5837	-0.2383
1396	0.5837	-0.2383
1397	0.5733	-0.2452
1398	0.5733	-0.2452
1399	0.5733	-0.2452
1400	0.5733	-0.2452
1401	0.5837	-0.2383
1402	0.6141	-0.2383
1403	0.6245	-0.2313
1404	0.6444	-0.2384
1405	0.6747	-0.2384
1406	0.6747	-0.2384
1407	0.6653	-0.2244
1408	0.6852	-0.2314
1409	0.6852	-0.2314
1410	0.6852	-0.2314
1411	0.6852	-0.2314
1412	0.6852	-0.2314
1413	0.6758	-0.2174
1414	0.6863	-0.2105
1415	0.6863	-0.2105
1416	0.6863	-0.2105
1417	0.6863	-0.2105
1418	0.6863	-0.2105
1419	0.6863	-0.2105
1420	0.6863	-0.2105
1421	0.6664	-0.2035
1422	0.6758	-0.2174
1423	0.656	-0.2104
1424	0.656	-0.2104
1425	0.6455	-0.2174
1426	0.6256	-0.2104
1427	0.6256	-0.2104
1428	0.6152	-0.2174
1429	0.6047	-0.2243
1430	0.6047	-0.2243
1431	0.6047	-0.2243
1432	0.6047	-0.2243
1433	0.6245	-0.2313
1434	0.635	-0.2244
1435	0.6455	-0.2174
1436	0.6653	-0.2244
1437	0.6852	-0.2314
1438	0.6956	-0.2245
1439	0.6956	-0.2245
1440	0.7061	-0.2175
1441	0.7061	-0.2175
1442	0.6956	-0.2245
1443	0.6956	-0.2245
1444	0.6758	-0.2174
1445	0.6852	-0.2314
1446	0.6653	-0.2244
1447	0.6653	-0.2244
1448	0.6455	-0.2174
1449	0.6549	-0.2314
1450	0.635	-0.2244
1451	0.6245	-0.2313
1452	0.6339	-0.2453
1453	0.6234	-0.2523
1454	0.6036	-0.2453
1455	0.5931	-0.2523
1456	0.6025	-0.2662
1457	0.592	-0.2732
1458	0.5815	-0.2802
1459	0.5711	-0.2872
1460	0.5512	-0.2801
1461	0.5407	-0.2871
1462	0.5501	-0.3011
1463	0.5303	-0.2941
1464	0.5104	-0.2871
1465	0.5198	-0.3011
1466	0.5198	-0.3011
1467	0.5198	-0.3011
1468	0.5501	-0.3011
1469	0.5606	-0.2941
1470	0.5711	-0.2872
1471	0.6014	-0.2872
1472	0.6014	-0.2872
1473	0.6119	-0.2802
1474	0.6119	-0.2802
1475	0.6119	-0.2802
1476	0.6119	-0.2802
1477	0.6212	-0.2942
1478	0.6014	-0.2872
1479	0.6014	-0.2872
1480	0.6014	-0.2872
1481	0.5909	-0.2942
1482	0.5909	-0.2942
1483	0.5711	-0.2872
1484	0.5711	-0.2872
1485	0.5804	-0.3011
1486	0.5804	-0.3011
1487	0.5804	-0.3011
1488	0.5606	-0.2941
1489	0.5606	-0.2941
1490	0.5606	-0.2941
1491	0.5606	-0.2941
1492	0.57	-0.3081
1493	0.5501	-0.3011
1494	0.5501	-0.3011
1495	0.5501	-0.3011
1496	0.5303	-0.2941
1497	0.5303	-0.2941
1498	0.5501	-0.3011
1499	0.5501	-0.3011
1500	0.5606	-0.2941
1501	0.5711	-0.2872
1502	0.6014	-0.2872
1503	0.6119	-0.2802
1504	0.6317	-0.2872
1505	0.6422	-0.2803
1506	0.6328	-0.2663
1507	0.6526	-0.2733
1508	0.6526	-0.2733
1509	0.6433	-0.2593
1510	0.6433	-0.2593
1511	0.6433	-0.2593
1512	0.6339	-0.2453
1513	0.6339	-0.2453
1514	0.6245	-0.2313
1515	0.6444	-0.2384
1516	0.6444	-0.2384
1517	0.6444	-0.2384
1518	0.6245	-0.2313
1519	0.6152	-0.2174
1520	0.6245	-0.2313
1521	0.6047	-0.2243
1522	0.6141	-0.2383
1523	0.5942	-0.2313
1524	0.5942	-0.2313
1525	0.5837	-0.2383
1526	0.5639	-0.2313
1527	0.5733	-0.2452
1528	0.5733	-0.2452
1529	0.5733	-0.2452
1530	0.5639	-0.2313
1531	0.5837	-0.2383
1532	0.6141	-0.2383
1533	0.6245	-0.2313
1534	0.6549	-0.2314
1535	0.6653	-0.2244
1536	0.6956	-0.2245
1537	0.7061	-0.2175
1538	0.6968	-0.2035
1539	0.7072	-0.1965
1540	0.7072	-0.1965
1541	0.6979	-0.1825
1542	0.6979	-0.1825
1543	0.7177	-0.1896
1544	0.7083	-0.1756
1545	0.7083	-0.1756
1546	0.7083	-0.1756
1547	0.7083	-0.1756
1548	0.7083	-0.1756
1549	0.699	-0.1616
1550	0.6885	-0.1686
1551	0.6885	-0.1686
1552	0.6885	-0.1686
1553	0.6885	-0.1686
1554	0.6686	-0.1616
1555	0.678	-0.1755
1556	0.6582	-0.1685
1557	0.6383	-0.1615
1558	0.6383	-0.1615
1559	0.6383	-0.1615
1560	0.6477	-0.1755
1561	0.6383	-0.1615
1562	0.6582	-0.1685
1563	0.6686	-0.1616
1564	0.699	-0.1616
1565	0.7293	-0.1616
1566	0.7398	-0.1547
1567	0.7502	-0.1477
1568	0.7701	-0.1547
1569	0.7805	-0.1477
1570	0.791	-0.1408
1571	0.791	-0.1408
1572	0.7817	-0.1268
1573	0.7817	-0.1268
1574	0.7817	-0.1268
1575	0.7817	-0.1268
1576	0.7817	-0.1268
1577	0.7921	-0.1198
1578	0.7723	-0.1128
1579	0.7921	-0.1198
1580	0.7723	-0.1128
1581	0.7723	-0.1128
1582	0.7723	-0.1128
1583	0.7817	-0.1268
1584	0.7618	-0.1198
1585	0.7513	-0.1267
1586	0.7409	-0.1337
1587	0.7409	-0.1337
1588	0.7105	-0.1337
1589	0.7199	-0.1477
1590	0.7001	-0.1406
1591	0.6896	-0.1476
1592	0.7001	-0.1406
1593	0.7199	-0.1477
1594	0.721	-0.1267
1595	0.7315	-0.1197
1596	0.7618	-0.1198
1597	0.7817	-0.1268
1598	0.812	-0.1268
1599	0.8224	-0.1198
1600	0.8423	-0.1269
1601	0.8329	-0.1129
1602	0.8235	-0.0989
1603	0.8434	-0.1059
1604	0.8434	-0.1059
1605	0.834	-0.0919
1606	0.834	-0.0919
1607	0.8445	-0.085
1608	0.8445	-0.085
1609	0.8445	-0.085
1610	0.8445	-0.085
1611	0.8247	-0.0779
1612	0.8247	-0.0779
1613	0.8247	-0.0779
1614	0.8142	-0.0849
1615	0.8142	-0.0849
1616	0.8037	-0.0919
1617	0.7839	-0.0849
1618	0.7932	-0.0989
1619	0.7734	-0.0918
1620	0.7629	-0.0988
1621	0.7723	-0.1128
1622	0.7618	-0.1198
1623	0.7618	-0.1198
1624	0.7618	-0.1198
1625	0.7723	-0.1128
1626	0.8026	-0.1128
1627	0.8235	-0.0989
1628	0.8539	-0.0989
1629	0.8748	-0.085
1630	0.9051	-0.085
1631	0.9156	-0.0781
1632	0.9355	-0.0851
1633	0.9459	-0.0781
1634	0.9564	-0.0711
1635	0.9564	-0.0711
1636	0.947	-0.0571
1637	0.9272	-0.0501
1638	0.9272	-0.0501
1639	0.9272	-0.0501
1640	0.9272	-0.0501
1641	0.9272	-0.0501
1642	0.9167	-0.0571
1643	0.9167	-0.0571
1644	0.9062	-0.0641
1645	0.8958	-0.0711
1646	0.9051	-0.085
1647	0.8853	-0.078
1648	0.8748	-0.085
1649	0.8643	-0.092
1650	0.8539	-0.0989
1651	0.8434	-0.1059
1652	0.8131	-0.1059
1653	0.812	-0.1268
1654	0.7921	-0.1198
1655	0.7817	-0.1268
1656	0.7712	-0.1338
1657	0.7607	-0.1407
1658	0.7607	-0.1407
1659	0.7805	-0.1477
1660	0.791	-0.1408
1661	0.791	-0.1408
1662	0.8109	-0.1478
1663	0.8307	-0.1548
1664	0.8213	-0.1408
1665	0.8412	-0.1478
1666	0.8412	-0.1478
1667	0.861	-0.1548
1668	0.861	-0.1548
1669	0.861	-0.1548
1670	0.8517	-0.1408
1671	0.8715	-0.1479
1672	0.8715	-0.1479
1673	0.8621	-0.1339
1674	0.8621	-0.1339
1675	0.8423	-0.1269
1676	0.8423	-0.1269
1677	0.8318	-0.1338
1678	0.8318	-0.1338
1679	0.8213	-0.1408
1680	0.8213	-0.1408
1681	0.8109	-0.1478
1682	0.8109	-0.1478
1683	0.8202	-0.1618
1684	0.8004	-0.1547
1685	0.7899	-0.1617
1686	0.7794	-0.1687
1687	0.769	-0.1757
1688	0.7386	-0.1756
1689	0.748	-0.1896
1690	0.7282	-0.1826
1691	0.7282	-0.1826
1692	0.748	-0.1896
1693	0.7585	-0.1826
1694	0.769	-0.1757
1695	0.7888	-0.1827
1696	0.7993	-0.1757
1697	0.8191	-0.1827
1698	0.8098	-0.1687
1699	0.8098	-0.1687
1700	0.8202	-0.1618
1701	0.8202	-0.1618
1702	0.8202	-0.1618
1703	0.8202	-0.1618
1704	0.8109	-0.1478
1705	0.8109	-0.1478
1706	0.8109	-0.1478
1707	0.8109	-0.1478
1708	0.8109	-0.1478
1709	0.8109	-0.1478
1710	0.8109	-0.1478
1711	0.791	-0.1408
1712	0.8004	-0.1547
1713	0.8004	-0.1547
1714	0.7805	-0.1477
1715	0.7805	-0.1477
1716	0.7701	-0.1547
1717	0.7701	-0.1547
1718	0.7701	-0.1547
1719	0.7502	-0.1477
1720	0.7502	-0.1477
1721	0.7701	-0.1547
1722	0.7805	-0.1477
1723	0.791	-0.1408
1724	0.8015	-0.1338
1725	0.8318	-0.1338
1726	0.8423	-0.1269
1727	0.8726	-0.1269
1728	0.8831	-0.1199
1729	0.8831	-0.1199
1730	0.8936	-0.113
1731	0.9134	-0.12
1732	0.904	-0.106
1733	0.904	-0.106
1734	0.9239	-0.113
1735	0.8947	-0.092
1736	0.9145	-0.099
1737	0.9145	-0.099
1738	0.9145	-0.099
1739	0.9051	-0.085
1740	0.8947	-0.092
1741	0.8947	-0.092
1742	0.8947	-0.092
1743	0.8947	-0.092
1744	0.8748	-0.085
1745	0.8643	-0.092
1746	0.8643	-0.092
1747	0.8643	-0.092
1748	0.8539	-0.0989
1749	0.834	-0.0919
1750	0.834	-0.0919
1751	0.834	-0.0919
1752	0.8539	-0.0989
1753	0.8445	-0.085
1754	0.855	-0.078
1755	0.8654	-0.071
1756	0.8853	-0.078
1757	0.9156	-0.0781
1758	0.9459	-0.0781
1759	0.9564	-0.0711
1760	0.9762	-0.0781
1761	0.9669	-0.0642
1762	0.9774	-0.0572
1763	0.9774	-0.0572
1764	0.9878	-0.0502
1765	1.0077	-0.0572
1766	0.9983	-0.0432
1767	0.9983	-0.0432
1768	1.0088	-0.0363
1769	1.0088	-0.0363
1770	0.9994	-0.0223
1771	0.9994	-0.0223
1772	0.99	-0.0083
1773	0.9994	-0.0223
1774	0.9994	-0.0223
1775	0.9994	-0.0223
1776	0.9889	-0.0293
1777	0.9983	-0.0432
1778	0.9785	-0.0362
1779	0.968	-0.0432
1780	0.9481	-0.0362
1781	0.9481	-0.0362
1782	0.9377	-0.0432
1783	0.9377	-0.0432
1784	0.9178	-0.0362
1785	0.9377	-0.0432
1786	0.9575	-0.0502
1787	0.9586	-0.0292
1788	0.9889	-0.0293
1789	1.0193	-0.0293
1790	1.0297	-0.0223
1791	1.0402	-0.0154
1792	1.0507	-0.0084
1793	1.0705	-0.0154
1794	1.0611	-0.0014
1795	1.0611	-0.0014
1796	1.0611	-0.0014
1797	1.0611	-0.0014
1798	1.0518	0.0126
1799	1.0518	0.0126
1800	1.0611	-0.0014
1801	1.081	-0.0084
1802	1.0611	-0.0014
1803	1.0611	-0.0014
1804	1.0705	-0.0154
1805	1.0507	-0.0084
1806	1.0402	-0.0154
1807	1.0402	-0.0154
1808	1.0297	-0.0223
1809	1.0099	-0.0153
1810	1.0193	-0.0293
1811	0.9994	-0.0223
1812	1.0088	-0.0363
1813	0.9889	-0.0293
1814	0.9983	-0.0432
1815	0.9878	-0.0502
1816	0.968	-0.0432
1817	0.968	-0.0432
1818	0.9878	-0.0502
1819	0.9983	-0.0432
1820	1.0088	-0.0363
1821	1.0391	-0.0363
1822	1.0496	-0.0293
1823	1.0694	-0.0364
1824	1.0799	-0.0294
1825	1.0904	-0.0224
1826	1.1102	-0.0294
1827	1.1207	-0.0225
1828	1.1207	-0.0225
1829	1.1207	-0.0225
1830	1.1207	-0.0225
1831	1.1113	-0.0085
1832	1.1207	-0.0225
1833	1.1113	-0.0085
1834	1.1207	-0.0225
1835	1.1207	-0.0225
1836	1.1207	-0.0225
1837	1.1008	-0.0154
1838	1.1102	-0.0294
1839	1.0904	-0.0224
1840	1.0799	-0.0294
1841	1.0799	-0.0294
1842	1.0694	-0.0364
1843	1.0694	-0.0364
1844	1.0589	-0.0433
1845	1.0589	-0.0433
1846	1.0589	-0.0433
1847	1.0485	-0.0503
1848	1.0286	-0.0433
1849	1.0181	-0.0503
1850	1.0077	-0.0572
1851	0.9972	-0.0642
1852	0.9972	-0.0642
1853	0.9972	-0.0642
1854	1.0077	-0.0572
1855	1.0275	-0.0642
1856	1.0578	-0.0643
1857	1.0777	-0.0713
1858	1.0882	-0.0643
1859	1.0986	-0.0574
1860	1.1185	-0.0644
1861	1.1289	-0.0574
1862	1.1289	-0.0574
1863	1.1488	-0.0644
1864	1.1394	-0.0504
1865	1.1394	-0.0504
1866	1.1394	-0.0504
1867	1.1301	-0.0364
1868	1.1394	-0.0504
1869	1.1301	-0.0364
1870	1.1394	-0.0504
1871	1.1289	-0.0574
1872	1.1091	-0.0504
1873	1.0986	-0.0574
1874	1.0986	-0.0574
1875	1.0882	-0.0643
1876	1.0777	-0.0713
1877	1.0672	-0.0783
1878	1.0567	-0.0852
1879	1.0463	-0.0922
1880	1.0358	-0.0992
1881	1.0253	-0.1061
1882	1.0148	-0.1131
1883	1.0044	-0.1201
1884	0.9939	-0.1271
1885	0.9939	-0.1271
1886	0.9834	-0.134
1887	0.9636	-0.127
1888	0.9834	-0.134
1889	1.0033	-0.141
1890	1.0137	-0.1341
1891	1.0336	-0.1411
1892	1.0534	-0.1481
1893	1.0639	-0.1411
1894	1.0837	-0.1481
1895	1.0837	-0.1481
1896	1.0744	-0.1342
1897	1.0744	-0.1342
1898	1.0744	-0.1342
1899	1.0942	-0.1412
1900	1.0942	-0.1412
1901	1.0744	-0.1342
1902	1.0942	-0.1412
1903	1.0942	-0.1412
1904	1.0744	-0.1342
1905	1.0744	-0.1342
1906	1.0837	-0.1481
1907	1.0733	-0.1551
1908	1.0733	-0.1551
1909	1.0628	-0.1621
1910	1.0523	-0.169
1911	1.0523	-0.169
1912	1.0418	-0.176
1913	1.0314	-0.183
1914	1.0314	-0.183
1915	1.0209	-0.19
1916	1.0303	-0.2039
1917	1.0104	-0.1969
1918	0.9999	-0.2039
1919	0.9696	-0.2039
1920	0.979	-0.2178
1921	0.9591	-0.2108
1922	0.9884	-0.2318
1923	0.9884	-0.2318
1924	0.9988	-0.2249
1925	1.0187	-0.2319
1926	1.049	-0.2319
1927	1.0595	-0.2249
1928	1.0793	-0.232
1929	1.07	-0.218
1930	1.0898	-0.225
1931	1.0804	-0.211
1932	1.0909	-0.204
1933	1.0909	-0.204
1934	1.1014	-0.1971
1935	1.1014	-0.1971
1936	1.092	-0.1831
1937	1.092	-0.1831
1938	1.092	-0.1831
1939	1.092	-0.1831
1940	1.1014	-0.1971
1941	1.0815	-0.19
1942	1.0909	-0.204
1943	1.0804	-0.211
1944	1.0804	-0.211
1945	1.07	-0.218
1946	1.07	-0.218
1947	1.0595	-0.2249
1948	1.0292	-0.2249
1949	1.0187	-0.2319
1950	1.0082	-0.2388
1951	0.9977	-0.2458
1952	0.9779	-0.2388
1953	0.9674	-0.2458
1954	0.9768	-0.2598
1955	0.9768	-0.2598
1956	0.9966	-0.2668
1957	1.0071	-0.2598
1958	1.0269	-0.2668
1959	1.0374	-0.2598
1960	1.0771	-0.2739
1961	1.0771	-0.2739
1962	1.0771	-0.2739
1963	1.0771	-0.2739
1964	1.0771	-0.2739
1965	1.0573	-0.2668
1966	1.0573	-0.2668
1967	1.0573	-0.2668
1968	1.0677	-0.2599
1969	1.0677	-0.2599
1970	1.0677	-0.2599
1971	1.0584	-0.2459
1972	1.0584	-0.2459
1973	1.0479	-0.2529
1974	1.0479	-0.2529
1975	1.0374	-0.2598
1976	1.0176	-0.2528
1977	1.0269	-0.2668
1978	1.0071	-0.2598
1979	1.0165	-0.2738
1980	1.0258	-0.2878
1981	1.006	-0.2807
1982	0.9955	-0.2877
1983	1.0049	-0.3017
1984	0.9652	-0.2877
1985	0.9547	-0.2946
1986	0.9349	-0.2876
1987	0.9641	-0.3086
1988	0.9641	-0.3086
1989	0.9746	-0.3017
1990	0.9851	-0.2947
1991	1.0247	-0.3087
1992	1.0352	-0.3017
1993	1.0457	-0.2948
1994	1.076	-0.2948
1995	1.076	-0.2948
1996	1.0865	-0.2878
1997	1.097	-0.2809
1998	1.097	-0.2809
1999	1.1074	-0.2739
2000	1.0981	-0.2599
2001	1.0981	-0.2599
2002	1.1085	-0.2529
2003	1.1085	-0.2529
2004	1.1085	-0.2529
2005	1.1085	-0.2529
2006	1.0992	-0.239
2007	1.0793	-0.232
2008	1.0887	-0.2459
2009	1.0688	-0.2389
2010	1.0782	-0.2529
2011	1.0677	-0.2599
2012	1.0479	-0.2529
2013	1.0374	-0.2598
2014	1.0176	-0.2528
2015	1.0269	-0.2668
2016	1.0071	-0.2598
2017	1.0071	-0.2598
2018	1.0071	-0.2598
2019	1.0071	-0.2598
2020	1.0176	-0.2528
2021	1.0479	-0.2529
2022	1.0584	-0.2459
2023	1.0887	-0.2459
2024	1.0992	-0.239
2025	1.1295	-0.239
2026	1.1493	-0.246
2027	1.14	-0.232
2028	1.1504	-0.2251
2029	1.1703	-0.2321
2030	1.1609	-0.2181
2031	1.1609	-0.2181
2032	1.1714	-0.2111
2033	1.1515	-0.2041
2034	1.1515	-0.2041
2035	1.1515	-0.2041
2036	1.1609	-0.2181
2037	1.1609	-0.2181
2038	1.1411	-0.2111
2039	1.1411	-0.2111
2040	1.1504	-0.2251
2041	1.1306	-0.218
2042	1.1201	-0.225
2043	1.1201	-0.225
2044	1.1201	-0.225
2045	1.1096	-0.232
2046	1.0898	-0.225
2047	1.0898	-0.225
2048	1.0898	-0.225
2049	1.0898	-0.225
[truncated: 39,951 more rows]
