# Supplementary material for: Gender-Related Effect in Oxygenation Dynamics by Using Far-Infrared Intervention with Near-Infrared Spectroscopy Measurement: A Gender Differences Controlled Trial
Source: PLoS One. 2015 Nov 10;10(11):e0135166. doi: 10.1371/journal.pone.0135166 (PMC4640828; doi:10.1371/journal.pone.0135166)
Supplement: S19 File — (XLSX) [file pone.0135166.s019.xlsx]

## Sheet: 工作表1
50	-0.0731	0.0156
51	-0.0524	0.0082
52	-0.0207	0.0074
53	-0.0096	0.0141
54	0.0221	0.0133
55	0.0221	0.0133
56	0.0428	0.0059
57	0.0428	0.0059
58	0.0221	0.0133
59	0.0318	-0.0008
60	0.0111	0.0067
61	0.0111	0.0067
62	0.0111	0.0067
63	0.0111	0.0067
64	0	0
65	0	0
66	-0.0096	0.0141
67	-0.0096	0.0141
68	-0.0096	0.0141
69	0.0111	0.0067
70	0.0111	0.0067
71	0.0111	0.0067
72	0.0111	0.0067
73	-0.0096	0.0141
74	-0.0096	0.0141
75	-0.0096	0.0141
76	-0.0207	0.0074
77	-0.0207	0.0074
78	-0.0317	0.0008
79	-0.0317	0.0008
80	-0.0524	0.0082
81	-0.0524	0.0082
82	-0.0317	0.0008
83	0	0
84	0.0111	0.0067
85	0.0428	0.0059
86	0.0538	0.0126
87	0.0745	0.0051
88	0.0649	0.0192
89	0.0649	0.0192
90	0.0745	0.0051
91	0.0745	0.0051
92	0.0745	0.0051
93	0.0538	0.0126
94	0.0635	-0.0015
95	0.0428	0.0059
96	0.0428	0.0059
97	0.0428	0.0059
98	0.0428	0.0059
99	0.0331	0.02
100	0.0538	0.0126
101	0.0538	0.0126
102	0.0538	0.0126
103	0.0538	0.0126
104	0.0331	0.02
105	0.0428	0.0059
106	0.0221	0.0133
107	0.0318	-0.0008
108	0.0111	0.0067
109	0	0
110	0	0
111	-0.011	-0.0067
112	0.0097	-0.0141
113	0.0207	-0.0074
114	0.0318	-0.0008
115	0.0635	-0.0015
116	0.0842	-0.0089
117	0.0952	-0.0023
118	0.1159	-0.0097
119	0.1159	-0.0097
120	0.0952	-0.0023
121	0.1049	-0.0164
122	0.0842	-0.0089
123	0.0842	-0.0089
124	0.0731	-0.0156
125	0.0731	-0.0156
126	0.0621	-0.0223
127	0.0621	-0.0223
128	0.0414	-0.0148
129	0.0414	-0.0148
130	0.0414	-0.0148
131	0.0621	-0.0223
132	0.0621	-0.0223
133	0.0621	-0.0223
134	0.0621	-0.0223
135	0.0414	-0.0148
136	0.0414	-0.0148
137	0.0511	-0.0289
138	0.0304	-0.0215
139	0.0193	-0.0282
140	0.0193	-0.0282
141	0.0083	-0.0348
142	0.0083	-0.0348
143	0.0193	-0.0282
144	0.04	-0.0356
145	0.0511	-0.0289
146	0.0828	-0.0297
147	0.0938	-0.023
148	0.1049	-0.0164
149	0.1256	-0.0238
150	0.1352	-0.0379
151	0.1145	-0.0304
152	0.1242	-0.0445
153	0.1035	-0.0371
154	0.0925	-0.0438
155	0.0925	-0.0438
156	0.0925	-0.0438
157	0.0718	-0.0363
158	0.0925	-0.0438
159	0.0828	-0.0297
160	0.1035	-0.0371
161	0.0938	-0.023
162	0.0938	-0.023
163	0.0938	-0.023
164	0.0938	-0.023
165	0.0731	-0.0156
166	0.0828	-0.0297
167	0.0621	-0.0223
168	0.0718	-0.0363
169	0.0511	-0.0289
170	0.0607	-0.043
171	0.04	-0.0356
172	0.029	-0.0422
173	0.029	-0.0422
174	0.029	-0.0422
175	0.029	-0.0422
176	0.0607	-0.043
177	0.0718	-0.0363
178	0.1035	-0.0371
179	0.1145	-0.0304
180	0.1463	-0.0312
181	0.1366	-0.0171
182	0.1573	-0.0246
183	0.1477	-0.0105
184	0.1477	-0.0105
185	0.1477	-0.0105
186	0.1477	-0.0105
187	0.1477	-0.0105
188	0.1477	-0.0105
189	0.1477	-0.0105
190	0.127	-0.003
191	0.138	0.0036
192	0.138	0.0036
193	0.138	0.0036
194	0.138	0.0036
195	0.138	0.0036
196	0.138	0.0036
197	0.138	0.0036
198	0.138	0.0036
199	0.127	-0.003
200	0.127	-0.003
201	0.1063	0.0044
202	0.1159	-0.0097
203	0.0952	-0.0023
204	0.0952	-0.0023
205	0.0952	-0.0023
206	0.0952	-0.0023
207	0.1063	0.0044
208	0.1173	0.011
209	0.149	0.0103
210	0.1808	0.0095
211	0.1918	0.0162
212	0.2125	0.0087
213	0.2029	0.0228
214	0.2236	0.0154
215	0.2236	0.0154
216	0.2029	0.0228
217	0.2125	0.0087
218	0.1918	0.0162
219	0.2015	0.0021
220	0.1808	0.0095
221	0.1808	0.0095
222	0.1808	0.0095
223	0.1601	0.0169
224	0.1601	0.0169
225	0.1601	0.0169
226	0.1601	0.0169
227	0.1601	0.0169
228	0.1697	0.0028
229	0.1697	0.0028
230	0.149	0.0103
231	0.149	0.0103
232	0.138	0.0036
233	0.127	-0.003
234	0.127	-0.003
235	0.1159	-0.0097
236	0.1159	-0.0097
237	0.1159	-0.0097
238	0.127	-0.003
239	0.138	0.0036
240	0.1697	0.0028
241	0.1808	0.0095
242	0.2222	-0.0053
243	0.2332	0.0013
244	0.2332	0.0013
245	0.2332	0.0013
246	0.2332	0.0013
247	0.2332	0.0013
248	0.2125	0.0087
249	0.2125	0.0087
250	0.2015	0.0021
251	0.2015	0.0021
252	0.2015	0.0021
253	0.1808	0.0095
254	0.1808	0.0095
255	0.2015	0.0021
256	0.2015	0.0021
257	0.2015	0.0021
258	0.2015	0.0021
259	0.1808	0.0095
260	0.1808	0.0095
261	0.1904	-0.0046
262	0.1697	0.0028
263	0.149	0.0103
264	0.1587	-0.0038
265	0.138	0.0036
266	0.1477	-0.0105
267	0.127	-0.003
268	0.127	-0.003
269	0.1477	-0.0105
270	0.1587	-0.0038
271	0.1697	0.0028
272	0.2015	0.0021
273	0.2332	0.0013
274	0.2443	0.008
275	0.2443	0.008
276	0.265	0.0006
277	0.265	0.0006
278	0.265	0.0006
279	0.2443	0.008
280	0.2443	0.008
281	0.2236	0.0154
282	0.2236	0.0154
283	0.2236	0.0154
284	0.2236	0.0154
285	0.2236	0.0154
286	0.2236	0.0154
287	0.2236	0.0154
288	0.2236	0.0154
289	0.2236	0.0154
290	0.2236	0.0154
291	0.2125	0.0087
292	0.2125	0.0087
293	0.1918	0.0162
294	0.1918	0.0162
295	0.1808	0.0095
296	0.1808	0.0095
297	0.1697	0.0028
298	0.1697	0.0028
299	0.1587	-0.0038
300	0.1587	-0.0038
301	0.1587	-0.0038
302	0.1697	0.0028
303	0.1808	0.0095
304	0.2125	0.0087
305	0.2443	0.008
306	0.2553	0.0146
307	0.276	0.0072
308	0.287	0.0139
309	0.287	0.0139
310	0.287	0.0139
311	0.287	0.0139
312	0.287	0.0139
313	0.287	0.0139
314	0.2663	0.0213
315	0.2663	0.0213
316	0.2663	0.0213
317	0.2663	0.0213
318	0.2663	0.0213
319	0.2663	0.0213
320	0.2567	0.0354
321	0.2567	0.0354
322	0.2567	0.0354
323	0.2567	0.0354
324	0.2567	0.0354
325	0.2663	0.0213
326	0.2663	0.0213
327	0.2456	0.0287
328	0.2456	0.0287
329	0.2346	0.0221
330	0.2139	0.0295
331	0.2236	0.0154
332	0.2029	0.0228
333	0.2029	0.0228
334	0.1918	0.0162
335	0.2029	0.0228
336	0.2236	0.0154
337	0.2553	0.0146
338	0.2663	0.0213
339	0.2774	0.028
340	0.2981	0.0205
341	0.3091	0.0272
342	0.3091	0.0272
343	0.3188	0.0131
344	0.3188	0.0131
345	0.2981	0.0205
346	0.287	0.0139
347	0.287	0.0139
348	0.276	0.0072
349	0.276	0.0072
350	0.2553	0.0146
351	0.2553	0.0146
352	0.276	0.0072
353	0.276	0.0072
354	0.276	0.0072
355	0.2663	0.0213
356	0.2663	0.0213
357	0.2663	0.0213
358	0.276	0.0072
359	0.2553	0.0146
360	0.265	0.0006
361	0.2443	0.008
362	0.2332	0.0013
363	0.2332	0.0013
364	0.2222	-0.0053
365	0.2111	-0.012
366	0.2111	-0.012
367	0.2111	-0.012
368	0.2318	-0.0194
369	0.2429	-0.0128
370	0.2746	-0.0135
371	0.3063	-0.0143
372	0.3174	-0.0076
373	0.3284	-0.001
374	0.3395	0.0057
375	0.3602	-0.0017
376	0.3505	0.0124
377	0.3505	0.0124
378	0.3505	0.0124
379	0.3298	0.0198
380	0.3395	0.0057
381	0.3188	0.0131
382	0.3188	0.0131
383	0.3077	0.0065
384	0.3077	0.0065
385	0.3077	0.0065
386	0.3077	0.0065
387	0.3077	0.0065
388	0.3077	0.0065
389	0.3077	0.0065
390	0.3077	0.0065
391	0.3077	0.0065
392	0.287	0.0139
393	0.2967	-0.0002
394	0.276	0.0072
395	0.276	0.0072
396	0.265	0.0006
397	0.2443	0.008
398	0.2443	0.008
399	0.265	0.0006
400	0.2967	-0.0002
401	0.3077	0.0065
402	0.3395	0.0057
403	0.3712	0.0049
404	0.3919	-0.0025
405	0.3822	0.0116
406	0.4029	0.0042
407	0.3933	0.0182
408	0.4029	0.0042
409	0.3822	0.0116
410	0.3822	0.0116
411	0.3822	0.0116
412	0.3615	0.019
413	0.3615	0.019
414	0.3615	0.019
415	0.3615	0.019
416	0.3615	0.019
417	0.3822	0.0116
418	0.3822	0.0116
419	0.3822	0.0116
420	0.3822	0.0116
421	0.3615	0.019
422	0.3615	0.019
423	0.3615	0.019
424	0.3505	0.0124
425	0.3505	0.0124
426	0.3298	0.0198
427	0.3188	0.0131
428	0.3188	0.0131
429	0.2981	0.0205
430	0.3188	0.0131
431	0.3188	0.0131
432	0.3505	0.0124
433	0.3822	0.0116
434	0.3933	0.0182
435	0.425	0.0175
436	0.4457	0.0101
437	0.4361	0.0241
438	0.4568	0.0167
439	0.4568	0.0167
440	0.4361	0.0241
441	0.4361	0.0241
442	0.4361	0.0241
443	0.425	0.0175
444	0.425	0.0175
445	0.425	0.0175
446	0.425	0.0175
447	0.425	0.0175
448	0.425	0.0175
449	0.425	0.0175
450	0.4154	0.0316
451	0.4154	0.0316
452	0.3947	0.039
453	0.4043	0.0249
454	0.4043	0.0249
455	0.3933	0.0182
456	0.3933	0.0182
457	0.3822	0.0116
458	0.3615	0.019
459	0.3712	0.0049
460	0.3505	0.0124
461	0.3298	0.0198
462	0.3298	0.0198
463	0.3505	0.0124
464	0.3822	0.0116
465	0.3933	0.0182
466	0.425	0.0175
467	0.4361	0.0241
468	0.4775	0.0093
469	0.4678	0.0234
470	0.4678	0.0234
471	0.4678	0.0234
472	0.4678	0.0234
473	0.4568	0.0167
474	0.4568	0.0167
475	0.4361	0.0241
476	0.4457	0.0101
477	0.4457	0.0101
478	0.425	0.0175
479	0.4361	0.0241
480	0.4361	0.0241
481	0.4361	0.0241
482	0.4361	0.0241
483	0.4361	0.0241
484	0.4361	0.0241
485	0.4361	0.0241
486	0.425	0.0175
487	0.425	0.0175
488	0.4043	0.0249
489	0.3933	0.0182
490	0.4029	0.0042
491	0.3822	0.0116
492	0.3712	0.0049
493	0.3712	0.0049
494	0.3712	0.0049
495	0.3822	0.0116
496	0.414	0.0108
497	0.4457	0.0101
498	0.4568	0.0167
499	0.4678	0.0234
500	0.4885	0.016
501	0.4995	0.0226
502	0.4995	0.0226
503	0.4995	0.0226
504	0.4995	0.0226
505	0.4885	0.016
506	0.4885	0.016
507	0.4678	0.0234
508	0.4678	0.0234
509	0.4568	0.0167
510	0.4471	0.0308
511	0.4471	0.0308
512	0.4471	0.0308
513	0.4471	0.0308
514	0.4471	0.0308
515	0.4471	0.0308
516	0.4471	0.0308
517	0.4568	0.0167
518	0.4361	0.0241
519	0.4457	0.0101
520	0.425	0.0175
521	0.4043	0.0249
522	0.414	0.0108
523	0.4029	0.0042
524	0.3822	0.0116
525	0.3822	0.0116
526	0.3822	0.0116
527	0.3933	0.0182
528	0.425	0.0175
529	0.4361	0.0241
530	0.4678	0.0234
531	0.4885	0.016
532	0.4995	0.0226
533	0.5202	0.0152
534	0.5202	0.0152
535	0.5202	0.0152
536	0.4995	0.0226
537	0.4995	0.0226
538	0.4885	0.016
539	0.4885	0.016
540	0.4885	0.016
541	0.4678	0.0234
542	0.4678	0.0234
543	0.4678	0.0234
544	0.4678	0.0234
545	0.4678	0.0234
546	0.4678	0.0234
547	0.4678	0.0234
548	0.4678	0.0234
549	0.4775	0.0093
550	0.4568	0.0167
551	0.4664	0.0026
552	0.4457	0.0101
553	0.4457	0.0101
554	0.4347	0.0034
555	0.4347	0.0034
556	0.414	0.0108
557	0.414	0.0108
558	0.4347	0.0034
559	0.4457	0.0101
560	0.4775	0.0093
561	0.5092	0.0085
562	0.5202	0.0152
563	0.5409	0.0078
564	0.5313	0.0219
565	0.552	0.0144
566	0.552	0.0144
567	0.552	0.0144
568	0.5313	0.0219
569	0.5313	0.0219
570	0.5409	0.0078
571	0.5202	0.0152
572	0.5202	0.0152
573	0.5202	0.0152
574	0.5202	0.0152
575	0.5106	0.0293
576	0.5106	0.0293
577	0.5106	0.0293
578	0.5106	0.0293
579	0.5202	0.0152
580	0.5202	0.0152
581	0.4995	0.0226
582	0.4995	0.0226
583	0.5092	0.0085
584	0.4885	0.016
585	0.4678	0.0234
586	0.4775	0.0093
587	0.4568	0.0167
588	0.4568	0.0167
589	0.4775	0.0093
590	0.4885	0.016
591	0.4995	0.0226
592	0.5313	0.0219
593	0.5423	0.0285
594	0.5837	0.0137
595	0.5741	0.0278
596	0.5947	0.0203
597	0.5947	0.0203
598	0.5947	0.0203
599	0.5741	0.0278
600	0.5741	0.0278
601	0.5741	0.0278
602	0.563	0.0211
603	0.5534	0.0352
604	0.5534	0.0352
605	0.5534	0.0352
606	0.5534	0.0352
607	0.5534	0.0352
608	0.5534	0.0352
609	0.5534	0.0352
610	0.5534	0.0352
611	0.563	0.0211
612	0.563	0.0211
613	0.5423	0.0285
614	0.5423	0.0285
615	0.5313	0.0219
616	0.5313	0.0219
617	0.5202	0.0152
618	0.4995	0.0226
619	0.4995	0.0226
620	0.5092	0.0085
621	0.4995	0.0226
622	0.5202	0.0152
623	0.5313	0.0219
624	0.5534	0.0352
625	0.5947	0.0203
626	0.6058	0.027
627	0.6168	0.0336
628	0.6168	0.0336
629	0.6375	0.0262
630	0.6375	0.0262
631	0.6375	0.0262
632	0.6168	0.0336
633	0.6168	0.0336
634	0.6168	0.0336
635	0.6168	0.0336
636	0.5961	0.0411
637	0.5961	0.0411
638	0.6072	0.0477
639	0.6072	0.0477
640	0.6072	0.0477
641	0.6072	0.0477
642	0.6072	0.0477
643	0.6072	0.0477
644	0.6072	0.0477
645	0.5865	0.0552
646	0.5961	0.0411
647	0.5961	0.0411
648	0.5754	0.0485
649	0.5754	0.0485
650	0.5644	0.0418
651	0.5644	0.0418
652	0.5437	0.0493
653	0.5644	0.0418
654	0.5547	0.0559
655	0.5961	0.0411
656	0.6072	0.0477
657	0.6389	0.047
658	0.6499	0.0536
659	0.6706	0.0462
660	0.661	0.0603
661	0.661	0.0603
662	0.661	0.0603
663	0.661	0.0603
664	0.6403	0.0677
665	0.6499	0.0536
666	0.6499	0.0536
667	0.6293	0.061
668	0.6293	0.061
669	0.6293	0.061
670	0.6293	0.061
671	0.6293	0.061
672	0.6293	0.061
673	0.6293	0.061
674	0.6182	0.0544
675	0.6182	0.0544
676	0.6182	0.0544
677	0.5975	0.0618
678	0.5865	0.0552
679	0.5865	0.0552
680	0.5754	0.0485
681	0.5547	0.0559
682	0.5644	0.0418
683	0.5644	0.0418
684	0.5644	0.0418
685	0.5851	0.0344
686	0.5961	0.0411
687	0.6072	0.0477
688	0.6279	0.0403
689	0.6389	0.047
690	0.6596	0.0395
691	0.6596	0.0395
692	0.6596	0.0395
693	0.6596	0.0395
694	0.6596	0.0395
695	0.6389	0.047
696	0.6486	0.0329
697	0.6279	0.0403
698	0.6279	0.0403
699	0.6168	0.0336
700	0.6168	0.0336
701	0.6168	0.0336
702	0.6168	0.0336
703	0.6168	0.0336
704	0.6168	0.0336
705	0.5961	0.0411
706	0.6058	0.027
707	0.6058	0.027
708	0.5851	0.0344
709	0.5851	0.0344
710	0.5741	0.0278
711	0.563	0.0211
712	0.5423	0.0285
713	0.552	0.0144
714	0.552	0.0144
715	0.5423	0.0285
716	0.5837	0.0137
717	0.5947	0.0203
718	0.6058	0.027
719	0.6375	0.0262
720	0.6582	0.0188
721	0.6486	0.0329
722	0.6486	0.0329
723	0.6693	0.0255
724	0.6486	0.0329
725	0.6486	0.0329
726	0.6486	0.0329
727	0.6486	0.0329
728	0.6375	0.0262
729	0.6375	0.0262
730	0.6375	0.0262
731	0.6375	0.0262
732	0.6375	0.0262
733	0.6375	0.0262
734	0.6168	0.0336
735	0.6168	0.0336
736	0.6168	0.0336
737	0.6168	0.0336
738	0.6058	0.027
739	0.6058	0.027
740	0.5947	0.0203
741	0.5741	0.0278
742	0.5837	0.0137
743	0.563	0.0211
744	0.5423	0.0285
745	0.552	0.0144
746	0.552	0.0144
747	0.563	0.0211
748	0.5741	0.0278
749	0.5947	0.0203
750	0.6265	0.0196
751	0.6375	0.0262
752	0.6375	0.0262
753	0.6486	0.0329
754	0.6486	0.0329
755	0.6486	0.0329
756	0.6486	0.0329
757	0.6582	0.0188
758	0.6375	0.0262
759	0.6375	0.0262
760	0.6168	0.0336
761	0.6168	0.0336
762	0.6168	0.0336
763	0.6168	0.0336
764	0.6168	0.0336
765	0.5961	0.0411
766	0.5961	0.0411
767	0.5961	0.0411
768	0.6058	0.027
769	0.5851	0.0344
770	0.5851	0.0344
771	0.5741	0.0278
772	0.5741	0.0278
773	0.563	0.0211
774	0.5423	0.0285
775	0.552	0.0144
776	0.5313	0.0219
777	0.5202	0.0152
778	0.4995	0.0226
779	0.4995	0.0226
780	0.4995	0.0226
781	0.5202	0.0152
782	0.5313	0.0219
783	0.563	0.0211
784	0.5741	0.0278
785	0.5947	0.0203
786	0.6058	0.027
787	0.6058	0.027
788	0.6058	0.027
789	0.6058	0.027
790	0.6058	0.027
791	0.5947	0.0203
792	0.5947	0.0203
793	0.5741	0.0278
794	0.5741	0.0278
795	0.5534	0.0352
796	0.563	0.0211
797	0.563	0.0211
798	0.563	0.0211
799	0.563	0.0211
800	0.563	0.0211
801	0.563	0.0211
802	0.5423	0.0285
803	0.5423	0.0285
804	0.5313	0.0219
805	0.5313	0.0219
806	0.5202	0.0152
807	0.4995	0.0226
808	0.5092	0.0085
809	0.4885	0.016
810	0.4885	0.016
811	0.4775	0.0093
812	0.4775	0.0093
813	0.4775	0.0093
814	0.4885	0.016
815	0.5106	0.0293
816	0.5423	0.0285
817	0.5644	0.0418
818	0.5961	0.0411
819	0.5975	0.0618
820	0.6293	0.061
821	0.6403	0.0677
822	0.6513	0.0744
823	0.6417	0.0884
824	0.6417	0.0884
825	0.6417	0.0884
826	0.621	0.0959
827	0.6099	0.0892
828	0.5989	0.0826
829	0.5658	0.0626
830	0.5534	0.0352
831	0.5092	0.0085
832	0.4429	-0.0314
833	0.3657	-0.078
834	0.2759	-0.1521
835	0.1448	-0.2112
836	0.0344	-0.2778
837	-0.0442	-0.3452
838	-0.0994	-0.3785
839	-0.1312	-0.3777
840	-0.1091	-0.3644
841	-0.0649	-0.3378
842	-0.0097	-0.3045
843	0.0565	-0.2645
844	0.1021	-0.2171
845	0.1573	-0.1838
846	0.2221	-0.1646
847	0.2663	-0.138
848	0.3091	-0.1321
849	0.3312	-0.1188
850	0.3422	-0.1121
851	0.3532	-0.1054
852	0.3643	-0.0988
853	0.385	-0.1062
854	0.3753	-0.0921
855	0.3753	-0.0921
856	0.3753	-0.0921
857	0.3643	-0.0988
858	0.3436	-0.0914
859	0.3325	-0.098
860	0.3215	-0.1047
861	0.3105	-0.1113
862	0.3105	-0.1113
863	0.2898	-0.1039
864	0.2898	-0.1039
865	0.3105	-0.1113
866	0.3105	-0.1113
867	0.3105	-0.1113
868	0.3008	-0.0973
869	0.3215	-0.1047
870	0.3008	-0.0973
871	0.3008	-0.0973
872	0.3008	-0.0973
873	0.2801	-0.0898
874	0.2801	-0.0898
875	0.2691	-0.0965
876	0.2801	-0.0898
877	0.2801	-0.0898
878	0.3118	-0.0906
879	0.3229	-0.0839
880	0.3339	-0.0773
881	0.3546	-0.0847
882	0.3657	-0.078
883	0.3657	-0.078
884	0.3657	-0.078
885	0.3657	-0.078
886	0.3546	-0.0847
887	0.3546	-0.0847
888	0.3339	-0.0773
889	0.3436	-0.0914
890	0.3229	-0.0839
891	0.3229	-0.0839
892	0.3229	-0.0839
893	0.3229	-0.0839
894	0.3229	-0.0839
895	0.3229	-0.0839
896	0.3229	-0.0839
897	0.3229	-0.0839
898	0.3229	-0.0839
899	0.3022	-0.0765
900	0.3022	-0.0765
901	0.2911	-0.0832
902	0.2801	-0.0898
903	0.2801	-0.0898
904	0.2691	-0.0965
905	0.2691	-0.0965
906	0.2594	-0.0824
907	0.2801	-0.0898
908	0.2911	-0.0832
909	0.3229	-0.0839
910	0.3339	-0.0773
911	0.3339	-0.0773
912	0.3546	-0.0847
913	0.3546	-0.0847
914	0.3546	-0.0847
915	0.3546	-0.0847
916	0.3339	-0.0773
917	0.3339	-0.0773
918	0.3132	-0.0699
919	0.3229	-0.0839
920	0.3229	-0.0839
921	0.3022	-0.0765
922	0.3022	-0.0765
923	0.3229	-0.0839
924	0.3229	-0.0839
925	0.3229	-0.0839
926	0.3229	-0.0839
927	0.3022	-0.0765
928	0.3022	-0.0765
929	0.3022	-0.0765
930	0.2911	-0.0832
931	0.2911	-0.0832
932	0.2705	-0.0757
933	0.2801	-0.0898
934	0.2594	-0.0824
935	0.2594	-0.0824
936	0.2801	-0.0898
937	0.2911	-0.0832
938	0.3132	-0.0699
939	0.345	-0.0706
940	0.356	-0.064
941	0.367	-0.0573
942	0.3877	-0.0647
943	0.3877	-0.0647
944	0.3877	-0.0647
945	0.367	-0.0573
946	0.3657	-0.078
947	0.3339	-0.0773
948	0.3229	-0.0839
949	0.3229	-0.0839
950	0.3229	-0.0839
951	0.3229	-0.0839
952	0.3132	-0.0699
953	0.3339	-0.0773
954	0.3132	-0.0699
955	0.3132	-0.0699
956	0.3022	-0.0765
957	0.2911	-0.0832
958	0.2801	-0.0898
959	0.2801	-0.0898
960	0.2801	-0.0898
961	0.2801	-0.0898
962	0.2705	-0.0757
963	0.2911	-0.0832
964	0.2705	-0.0757
965	0.2705	-0.0757
966	0.2705	-0.0757
967	0.2815	-0.0691
968	0.2925	-0.0624
969	0.3243	-0.0632
970	0.345	-0.0706
971	0.3767	-0.0714
972	0.3877	-0.0647
973	0.3781	-0.0506
974	0.3891	-0.044
975	0.3891	-0.044
976	0.4098	-0.0514
977	0.4002	-0.0373
978	0.4002	-0.0373
979	0.3905	-0.0232
980	0.3905	-0.0232
981	0.3905	-0.0232
982	0.3905	-0.0232
983	0.3905	-0.0232
984	0.3905	-0.0232
985	0.3905	-0.0232
986	0.3795	-0.0299
987	0.3795	-0.0299
988	0.3684	-0.0366
989	0.3477	-0.0291
990	0.3574	-0.0432
991	0.3464	-0.0499
992	0.3257	-0.0425
993	0.3257	-0.0425
994	0.3353	-0.0565
995	0.3146	-0.0491
996	0.305	-0.035
997	0.3257	-0.0425
998	0.3367	-0.0358
999	0.3588	-0.0225
1000	0.3698	-0.0158
1001	0.4016	-0.0166
1002	0.4223	-0.024
1003	0.4126	-0.0099
1004	0.4333	-0.0173
1005	0.4333	-0.0173
1006	0.4333	-0.0173
1007	0.4223	-0.024
1008	0.4223	-0.024
1009	0.4112	-0.0307
1010	0.3905	-0.0232
1011	0.3905	-0.0232
1012	0.3905	-0.0232
1013	0.3698	-0.0158
1014	0.3698	-0.0158
1015	0.3905	-0.0232
1016	0.3905	-0.0232
1017	0.3905	-0.0232
1018	0.3905	-0.0232
1019	0.3698	-0.0158
1020	0.3795	-0.0299
1021	0.3588	-0.0225
1022	0.3588	-0.0225
1023	0.3477	-0.0291
1024	0.3477	-0.0291
1025	0.3367	-0.0358
1026	0.316	-0.0284
1027	0.316	-0.0284
1028	0.2953	-0.0209
1029	0.316	-0.0284
1030	0.327	-0.0217
1031	0.3381	-0.015
1032	0.3795	-0.0299
1033	0.3905	-0.0232
1034	0.4112	-0.0307
1035	0.4016	-0.0166
1036	0.4016	-0.0166
1037	0.4016	-0.0166
1038	0.4016	-0.0166
1039	0.4016	-0.0166
1040	0.3809	-0.0092
1041	0.3905	-0.0232
1042	0.3698	-0.0158
1043	0.3698	-0.0158
1044	0.3698	-0.0158
1045	0.3698	-0.0158
1046	0.3698	-0.0158
1047	0.3698	-0.0158
1048	0.3698	-0.0158
1049	0.3698	-0.0158
1050	0.3698	-0.0158
1051	0.3588	-0.0225
1052	0.3588	-0.0225
1053	0.3381	-0.015
1054	0.3477	-0.0291
1055	0.327	-0.0217
1056	0.316	-0.0284
1057	0.305	-0.035
1058	0.2939	-0.0417
1059	0.2829	-0.0483
1060	0.2925	-0.0624
1061	0.2925	-0.0624
1062	0.3036	-0.0558
1063	0.3146	-0.0491
1064	0.3257	-0.0425
1065	0.367	-0.0573
1066	0.3574	-0.0432
1067	0.3684	-0.0366
1068	0.3684	-0.0366
1069	0.3684	-0.0366
1070	0.3684	-0.0366
1071	0.3781	-0.0506
1072	0.3574	-0.0432
1073	0.3574	-0.0432
1074	0.3574	-0.0432
1075	0.3574	-0.0432
1076	0.3574	-0.0432
1077	0.3574	-0.0432
1078	0.3574	-0.0432
1079	0.3574	-0.0432
1080	0.3574	-0.0432
1081	0.3574	-0.0432
1082	0.3574	-0.0432
1083	0.3574	-0.0432
1084	0.3574	-0.0432
1085	0.3574	-0.0432
1086	0.3367	-0.0358
1087	0.3367	-0.0358
1088	0.3257	-0.0425
1089	0.3257	-0.0425
1090	0.305	-0.035
1091	0.3146	-0.0491
1092	0.3146	-0.0491
1093	0.305	-0.035
1094	0.3257	-0.0425
1095	0.3367	-0.0358
1096	0.3684	-0.0366
1097	0.3795	-0.0299
1098	0.3905	-0.0232
1099	0.4112	-0.0307
1100	0.4112	-0.0307
1101	0.4016	-0.0166
1102	0.4016	-0.0166
1103	0.4112	-0.0307
1104	0.4112	-0.0307
1105	0.4112	-0.0307
1106	0.3905	-0.0232
1107	0.3905	-0.0232
1108	0.3905	-0.0232
1109	0.3905	-0.0232
1110	0.3905	-0.0232
1111	0.3905	-0.0232
1112	0.3809	-0.0092
1113	0.4016	-0.0166
1114	0.4016	-0.0166
1115	0.4016	-0.0166
1116	0.3809	-0.0092
1117	0.3809	-0.0092
1118	0.3905	-0.0232
1119	0.3698	-0.0158
1120	0.3698	-0.0158
1121	0.3491	-0.0084
1122	0.3588	-0.0225
1123	0.3381	-0.015
1124	0.3381	-0.015
1125	0.3381	-0.015
1126	0.3588	-0.0225
1127	0.3698	-0.0158
1128	0.3905	-0.0232
1129	0.4223	-0.024
1130	0.4126	-0.0099
1131	0.4333	-0.0173
1132	0.4443	-0.0107
1133	0.4443	-0.0107
1134	0.4236	-0.0033
1135	0.4333	-0.0173
1136	0.4126	-0.0099
1137	0.4126	-0.0099
1138	0.4016	-0.0166
1139	0.4016	-0.0166
1140	0.4016	-0.0166
1141	0.3809	-0.0092
1142	0.3809	-0.0092
1143	0.3809	-0.0092
1144	0.3905	-0.0232
1145	0.3905	-0.0232
1146	0.3698	-0.0158
1147	0.3698	-0.0158
1148	0.3795	-0.0299
1149	0.3588	-0.0225
1150	0.3588	-0.0225
1151	0.3588	-0.0225
1152	0.3381	-0.015
1153	0.3477	-0.0291
1154	0.3477	-0.0291
1155	0.3477	-0.0291
1156	0.3477	-0.0291
1157	0.3588	-0.0225
1158	0.3698	-0.0158
1159	0.3809	-0.0092
1160	0.4016	-0.0166
1161	0.4126	-0.0099
1162	0.4333	-0.0173
1163	0.4333	-0.0173
1164	0.4333	-0.0173
1165	0.4333	-0.0173
1166	0.4126	-0.0099
1167	0.4126	-0.0099
1168	0.4016	-0.0166
1169	0.3809	-0.0092
1170	0.3905	-0.0232
1171	0.3698	-0.0158
1172	0.3698	-0.0158
1173	0.3698	-0.0158
1174	0.3698	-0.0158
1175	0.3698	-0.0158
1176	0.3698	-0.0158
1177	0.3698	-0.0158
1178	0.3588	-0.0225
1179	0.3588	-0.0225
1180	0.3381	-0.015
1181	0.3477	-0.0291
1182	0.327	-0.0217
1183	0.316	-0.0284
1184	0.316	-0.0284
1185	0.2953	-0.0209
1186	0.2953	-0.0209
1187	0.316	-0.0284
1188	0.327	-0.0217
1189	0.3381	-0.015
1190	0.3795	-0.0299
1191	0.3905	-0.0232
1192	0.3809	-0.0092
1193	0.4016	-0.0166
1194	0.4016	-0.0166
1195	0.4016	-0.0166
1196	0.3905	-0.0232
1197	0.3905	-0.0232
1198	0.3698	-0.0158
1199	0.3698	-0.0158
1200	0.3588	-0.0225
1201	0.3588	-0.0225
1202	0.3588	-0.0225
1203	0.3491	-0.0084
1204	0.3491	-0.0084
1205	0.3491	-0.0084
1206	0.3491	-0.0084
1207	0.3491	-0.0084
1208	0.3491	-0.0084
1209	0.3588	-0.0225
1210	0.3588	-0.0225
1211	0.3381	-0.015
1212	0.3477	-0.0291
1213	0.327	-0.0217
1214	0.316	-0.0284
1215	0.316	-0.0284
1216	0.316	-0.0284
1217	0.316	-0.0284
1218	0.327	-0.0217
1219	0.3588	-0.0225
1220	0.3698	-0.0158
1221	0.3905	-0.0232
1222	0.4016	-0.0166
1223	0.4016	-0.0166
1224	0.4016	-0.0166
1225	0.4016	-0.0166
1226	0.4016	-0.0166
1227	0.3905	-0.0232
1228	0.3905	-0.0232
1229	0.3698	-0.0158
1230	0.3698	-0.0158
1231	0.3698	-0.0158
1232	0.3698	-0.0158
1233	0.3698	-0.0158
1234	0.3698	-0.0158
1235	0.3698	-0.0158
1236	0.3698	-0.0158
1237	0.3588	-0.0225
1238	0.3588	-0.0225
1239	0.3477	-0.0291
1240	0.3367	-0.0358
1241	0.3257	-0.0425
1242	0.305	-0.035
1243	0.3146	-0.0491
1244	0.3036	-0.0558
1245	0.2829	-0.0483
1246	0.3036	-0.0558
1247	0.2939	-0.0417
1248	0.3257	-0.0425
1249	0.3574	-0.0432
1250	0.3684	-0.0366
1251	0.4002	-0.0373
1252	0.4112	-0.0307
1253	0.4112	-0.0307
1254	0.4112	-0.0307
1255	0.4112	-0.0307
1256	0.4112	-0.0307
1257	0.3905	-0.0232
1258	0.3905	-0.0232
1259	0.3795	-0.0299
1260	0.3795	-0.0299
1261	0.3795	-0.0299
1262	0.3795	-0.0299
1263	0.3795	-0.0299
1264	0.3795	-0.0299
1265	0.3698	-0.0158
1266	0.3698	-0.0158
1267	0.3698	-0.0158
1268	0.3795	-0.0299
1269	0.3588	-0.0225
1270	0.3684	-0.0366
1271	0.3477	-0.0291
1272	0.3574	-0.0432
1273	0.3367	-0.0358
1274	0.3257	-0.0425
1275	0.3257	-0.0425
1276	0.3367	-0.0358
1277	0.3367	-0.0358
1278	0.3684	-0.0366
1279	0.3795	-0.0299
1280	0.4112	-0.0307
1281	0.4223	-0.024
1282	0.4223	-0.024
1283	0.4333	-0.0173
1284	0.4333	-0.0173
1285	0.4333	-0.0173
1286	0.4333	-0.0173
1287	0.4333	-0.0173
1288	0.4333	-0.0173
1289	0.4126	-0.0099
1290	0.4126	-0.0099
1291	0.4126	-0.0099
1292	0.4126	-0.0099
1293	0.4333	-0.0173
1294	0.4333	-0.0173
1295	0.4236	-0.0033
1296	0.4236	-0.0033
1297	0.4236	-0.0033
1298	0.4333	-0.0173
1299	0.4126	-0.0099
1300	0.4126	-0.0099
1301	0.4016	-0.0166
1302	0.4016	-0.0166
1303	0.3809	-0.0092
1304	0.3905	-0.0232
1305	0.3905	-0.0232
1306	0.4016	-0.0166
1307	0.4126	-0.0099
1308	0.4236	-0.0033
1309	0.4554	-0.004
1310	0.4761	-0.0114
1311	0.4871	-0.0048
1312	0.4871	-0.0048
1313	0.4982	0.0019
1314	0.4982	0.0019
1315	0.4982	0.0019
1316	0.4982	0.0019
1317	0.4775	0.0093
1318	0.4775	0.0093
1319	0.4775	0.0093
1320	0.4775	0.0093
1321	0.4775	0.0093
1322	0.4775	0.0093
1323	0.4775	0.0093
1324	0.4982	0.0019
1325	0.4982	0.0019
1326	0.4982	0.0019
1327	0.4775	0.0093
1328	0.4775	0.0093
1329	0.4775	0.0093
1330	0.4568	0.0167
1331	0.4664	0.0026
1332	0.4457	0.0101
1333	0.4457	0.0101
1334	0.4457	0.0101
1335	0.4568	0.0167
1336	0.4775	0.0093
1337	0.4885	0.016
1338	0.5202	0.0152
1339	0.5313	0.0219
1340	0.5313	0.0219
1341	0.5423	0.0285
1342	0.5423	0.0285
1343	0.5423	0.0285
1344	0.5423	0.0285
1345	0.5423	0.0285
1346	0.5423	0.0285
1347	0.5423	0.0285
1348	0.5216	0.0359
1349	0.5216	0.0359
1350	0.5216	0.0359
1351	0.5216	0.0359
1352	0.5216	0.0359
1353	0.5216	0.0359
1354	0.5216	0.0359
1355	0.5216	0.0359
1356	0.5216	0.0359
1357	0.5216	0.0359
1358	0.5106	0.0293
1359	0.5106	0.0293
1360	0.4899	0.0367
1361	0.4899	0.0367
1362	0.4899	0.0367
1363	0.4899	0.0367
1364	0.5009	0.0434
1365	0.5423	0.0285
1366	0.5534	0.0352
1367	0.5644	0.0418
1368	0.5644	0.0418
1369	0.5851	0.0344
1370	0.5754	0.0485
1371	0.5754	0.0485
1372	0.5754	0.0485
1373	0.5754	0.0485
1374	0.5754	0.0485
1375	0.5754	0.0485
1376	0.5547	0.0559
1377	0.5547	0.0559
1378	0.5547	0.0559
1379	0.5754	0.0485
1380	0.5754	0.0485
1381	0.5658	0.0626
1382	0.5658	0.0626
1383	0.5658	0.0626
1384	0.5451	0.07
1385	0.5547	0.0559
1386	0.5547	0.0559
1387	0.5547	0.0559
1388	0.534	0.0633
1389	0.534	0.0633
1390	0.523	0.0567
1391	0.523	0.0567
1392	0.523	0.0567
1393	0.534	0.0633
1394	0.5451	0.07
1395	0.5561	0.0767
1396	0.5768	0.0692
1397	0.5879	0.0759
1398	0.5989	0.0826
1399	0.6196	0.0751
1400	0.6196	0.0751
1401	0.6196	0.0751
1402	0.6196	0.0751
1403	0.6196	0.0751
1404	0.5989	0.0826
1405	0.5989	0.0826
1406	0.5989	0.0826
1407	0.5989	0.0826
1408	0.5989	0.0826
1409	0.5989	0.0826
1410	0.5989	0.0826
1411	0.5989	0.0826
1412	0.5989	0.0826
1413	0.5782	0.09
1414	0.5879	0.0759
1415	0.5879	0.0759
1416	0.5672	0.0833
1417	0.5768	0.0692
1418	0.5561	0.0767
1419	0.5561	0.0767
1420	0.5451	0.07
1421	0.5451	0.07
1422	0.5244	0.0774
1423	0.5133	0.0708
1424	0.5133	0.0708
1425	0.5133	0.0708
1426	0.5244	0.0774
1427	0.5451	0.07
1428	0.5561	0.0767
1429	0.5975	0.0618
1430	0.5879	0.0759
1431	0.6086	0.0685
1432	0.6086	0.0685
1433	0.6086	0.0685
1434	0.6086	0.0685
1435	0.6086	0.0685
1436	0.5879	0.0759
1437	0.5879	0.0759
1438	0.5879	0.0759
1439	0.5879	0.0759
1440	0.5879	0.0759
1441	0.5975	0.0618
1442	0.5975	0.0618
1443	0.5768	0.0692
1444	0.5768	0.0692
1445	0.5768	0.0692
1446	0.5768	0.0692
1447	0.5768	0.0692
1448	0.5561	0.0767
1449	0.5658	0.0626
1450	0.5451	0.07
1451	0.5547	0.0559
1452	0.534	0.0633
1453	0.534	0.0633
1454	0.523	0.0567
1455	0.523	0.0567
1456	0.5023	0.0641
1457	0.5023	0.0641
1458	0.523	0.0567
1459	0.534	0.0633
1460	0.5547	0.0559
1461	0.5658	0.0626
1462	0.5865	0.0552
1463	0.5975	0.0618
1464	0.5975	0.0618
1465	0.5975	0.0618
1466	0.5975	0.0618
1467	0.5975	0.0618
1468	0.5975	0.0618
1469	0.5975	0.0618
1470	0.5975	0.0618
1471	0.5768	0.0692
1472	0.5865	0.0552
1473	0.5865	0.0552
1474	0.5865	0.0552
1475	0.5865	0.0552
1476	0.5865	0.0552
1477	0.5658	0.0626
1478	0.5658	0.0626
1479	0.5658	0.0626
1480	0.5754	0.0485
1481	0.5547	0.0559
1482	0.5547	0.0559
1483	0.534	0.0633
1484	0.5437	0.0493
1485	0.523	0.0567
1486	0.5327	0.0426
1487	0.512	0.05
1488	0.5009	0.0434
1489	0.5009	0.0434
1490	0.4899	0.0367
1491	0.4899	0.0367
1492	0.4802	0.0508
1493	0.5009	0.0434
1494	0.5327	0.0426
1495	0.5437	0.0493
1496	0.5644	0.0418
1497	0.5754	0.0485
1498	0.5754	0.0485
1499	0.5961	0.0411
1500	0.5961	0.0411
1501	0.5961	0.0411
1502	0.5754	0.0485
1503	0.5754	0.0485
1504	0.5754	0.0485
1505	0.5644	0.0418
1506	0.5644	0.0418
1507	0.5644	0.0418
1508	0.5644	0.0418
1509	0.5644	0.0418
1510	0.5644	0.0418
1511	0.5644	0.0418
1512	0.5437	0.0493
1513	0.5437	0.0493
1514	0.5534	0.0352
1515	0.5327	0.0426
1516	0.5327	0.0426
1517	0.5216	0.0359
1518	0.5216	0.0359
1519	0.5009	0.0434
1520	0.5106	0.0293
1521	0.4899	0.0367
1522	0.4899	0.0367
1523	0.4788	0.03
1524	0.4788	0.03
1525	0.4678	0.0234
1526	0.4471	0.0308
1527	0.4471	0.0308
1528	0.4678	0.0234
1529	0.4788	0.03
1530	0.4995	0.0226
1531	0.5106	0.0293
1532	0.5216	0.0359
1533	0.5423	0.0285
1534	0.5423	0.0285
1535	0.5534	0.0352
1536	0.563	0.0211
1537	0.563	0.0211
1538	0.5423	0.0285
1539	0.5423	0.0285
1540	0.5423	0.0285
1541	0.5216	0.0359
1542	0.5216	0.0359
1543	0.5216	0.0359
1544	0.5216	0.0359
1545	0.5216	0.0359
1546	0.5216	0.0359
1547	0.5216	0.0359
1548	0.5216	0.0359
1549	0.5009	0.0434
1550	0.5106	0.0293
1551	0.5106	0.0293
1552	0.4899	0.0367
1553	0.4995	0.0226
1554	0.4788	0.03
1555	0.4788	0.03
1556	0.4678	0.0234
1557	0.4678	0.0234
1558	0.4471	0.0308
1559	0.4568	0.0167
1560	0.4361	0.0241
1561	0.4361	0.0241
1562	0.425	0.0175
1563	0.425	0.0175
1564	0.425	0.0175
1565	0.4361	0.0241
1566	0.4471	0.0308
1567	0.4581	0.0375
1568	0.4995	0.0226
1569	0.4899	0.0367
1570	0.5106	0.0293
1571	0.5106	0.0293
1572	0.5106	0.0293
1573	0.5106	0.0293
1574	0.5106	0.0293
1575	0.4899	0.0367
1576	0.4899	0.0367
1577	0.4899	0.0367
1578	0.4899	0.0367
1579	0.4899	0.0367
1580	0.4899	0.0367
1581	0.4899	0.0367
1582	0.4899	0.0367
1583	0.4899	0.0367
1584	0.4899	0.0367
1585	0.4899	0.0367
1586	0.4692	0.0441
1587	0.4692	0.0441
1588	0.4788	0.03
1589	0.4581	0.0375
1590	0.4374	0.0449
1591	0.4471	0.0308
1592	0.4264	0.0382
1593	0.4361	0.0241
1594	0.4154	0.0316
1595	0.4043	0.0249
1596	0.4043	0.0249
1597	0.3836	0.0323
1598	0.4043	0.0249
1599	0.4043	0.0249
1600	0.4154	0.0316
1601	0.4568	0.0167
1602	0.4678	0.0234
1603	0.4678	0.0234
1604	0.4885	0.016
1605	0.4885	0.016
1606	0.4885	0.016
1607	0.4885	0.016
1608	0.4678	0.0234
1609	0.4678	0.0234
1610	0.4678	0.0234
1611	0.4471	0.0308
1612	0.4471	0.0308
1613	0.4471	0.0308
1614	0.4568	0.0167
1615	0.4568	0.0167
1616	0.4568	0.0167
1617	0.4361	0.0241
1618	0.4361	0.0241
1619	0.4361	0.0241
1620	0.4361	0.0241
1621	0.425	0.0175
1622	0.425	0.0175
1623	0.414	0.0108
1624	0.414	0.0108
1625	0.4029	0.0042
1626	0.3822	0.0116
1627	0.3919	-0.0025
1628	0.3712	0.0049
1629	0.3712	0.0049
1630	0.3712	0.0049
1631	0.3919	-0.0025
1632	0.4029	0.0042
1633	0.414	0.0108
1634	0.4347	0.0034
1635	0.4457	0.0101
1636	0.4664	0.0026
1637	0.4664	0.0026
1638	0.4664	0.0026
1639	0.4664	0.0026
1640	0.4457	0.0101
1641	0.4457	0.0101
1642	0.4457	0.0101
1643	0.4347	0.0034
1644	0.4347	0.0034
1645	0.4347	0.0034
1646	0.4347	0.0034
1647	0.4347	0.0034
1648	0.4347	0.0034
1649	0.4347	0.0034
1650	0.4347	0.0034
1651	0.414	0.0108
1652	0.414	0.0108
1653	0.4029	0.0042
1654	0.4126	-0.0099
1655	0.3919	-0.0025
1656	0.3809	-0.0092
1657	0.3588	-0.0225
1658	0.3381	-0.015
1659	0.327	-0.0217
1660	0.3367	-0.0358
1661	0.316	-0.0284
1662	0.316	-0.0284
1663	0.3367	-0.0358
1664	0.3477	-0.0291
1665	0.3588	-0.0225
1666	0.3905	-0.0232
1667	0.4016	-0.0166
1668	0.4126	-0.0099
1669	0.4236	-0.0033
1670	0.4347	0.0034
1671	0.4554	-0.004
1672	0.4457	0.0101
1673	0.4664	0.0026
1674	0.4664	0.0026
1675	0.4568	0.0167
1676	0.4568	0.0167
1677	0.4568	0.0167
1678	0.4568	0.0167
1679	0.4471	0.0308
1680	0.4471	0.0308
1681	0.4678	0.0234
1682	0.4581	0.0375
1683	0.4581	0.0375
1684	0.4581	0.0375
1685	0.4581	0.0375
1686	0.4581	0.0375
1687	0.4678	0.0234
1688	0.4471	0.0308
1689	0.4471	0.0308
1690	0.4361	0.0241
1691	0.4361	0.0241
1692	0.425	0.0175
1693	0.4043	0.0249
1694	0.414	0.0108
1695	0.3933	0.0182
1696	0.3933	0.0182
1697	0.3933	0.0182
1698	0.414	0.0108
1699	0.425	0.0175
1700	0.4361	0.0241
1701	0.4568	0.0167
1702	0.4678	0.0234
1703	0.4678	0.0234
1704	0.4885	0.016
1705	0.4885	0.016
1706	0.4885	0.016
1707	0.4885	0.016
1708	0.4885	0.016
1709	0.4678	0.0234
1710	0.4678	0.0234
1711	0.4678	0.0234
1712	0.4678	0.0234
1713	0.4581	0.0375
1714	0.4581	0.0375
1715	0.4581	0.0375
1716	0.4788	0.03
1717	0.4788	0.03
1718	0.4788	0.03
1719	0.4788	0.03
1720	0.4692	0.0441
1721	0.4692	0.0441
1722	0.4581	0.0375
1723	0.4471	0.0308
1724	0.4361	0.0241
1725	0.425	0.0175
1726	0.414	0.0108
1727	0.4029	0.0042
1728	0.4029	0.0042
1729	0.4029	0.0042
1730	0.4029	0.0042
1731	0.414	0.0108
1732	0.4457	0.0101
1733	0.4775	0.0093
1734	0.4885	0.016
1735	0.4995	0.0226
1736	0.5106	0.0293
1737	0.5106	0.0293
1738	0.5106	0.0293
1739	0.5106	0.0293
1740	0.5009	0.0434
1741	0.5009	0.0434
1742	0.5009	0.0434
1743	0.5106	0.0293
1744	0.4899	0.0367
1745	0.4899	0.0367
1746	0.4899	0.0367
1747	0.4899	0.0367
1748	0.4995	0.0226
1749	0.4788	0.03
1750	0.4788	0.03
1751	0.4788	0.03
1752	0.4788	0.03
1753	0.4581	0.0375
1754	0.4678	0.0234
1755	0.4678	0.0234
1756	0.4471	0.0308
1757	0.4471	0.0308
1758	0.4568	0.0167
1759	0.4361	0.0241
1760	0.4361	0.0241
1761	0.4361	0.0241
1762	0.4361	0.0241
1763	0.4471	0.0308
1764	0.4788	0.03
1765	0.4899	0.0367
1766	0.5106	0.0293
1767	0.5216	0.0359
1768	0.5216	0.0359
1769	0.5423	0.0285
1770	0.5423	0.0285
1771	0.5327	0.0426
1772	0.512	0.05
1773	0.5216	0.0359
1774	0.5216	0.0359
1775	0.5009	0.0434
1776	0.5009	0.0434
1777	0.5009	0.0434
1778	0.5009	0.0434
1779	0.5009	0.0434
1780	0.5009	0.0434
1781	0.5009	0.0434
1782	0.4899	0.0367
1783	0.4899	0.0367
1784	0.4899	0.0367
1785	0.4692	0.0441
1786	0.4788	0.03
1787	0.4788	0.03
1788	0.4581	0.0375
1789	0.4471	0.0308
1790	0.4471	0.0308
1791	0.4361	0.0241
1792	0.4361	0.0241
1793	0.4154	0.0316
1794	0.4154	0.0316
1795	0.4361	0.0241
1796	0.4471	0.0308
1797	0.4581	0.0375
1798	0.4692	0.0441
1799	0.4899	0.0367
1800	0.5106	0.0293
1801	0.5009	0.0434
1802	0.5216	0.0359
1803	0.5216	0.0359
1804	0.5009	0.0434
1805	0.5009	0.0434
1806	0.5106	0.0293
1807	0.5106	0.0293
1808	0.4899	0.0367
1809	0.4899	0.0367
1810	0.4899	0.0367
1811	0.4899	0.0367
1812	0.4899	0.0367
1813	0.4899	0.0367
1814	0.4899	0.0367
1815	0.4899	0.0367
1816	0.4692	0.0441
1817	0.4788	0.03
1818	0.4788	0.03
1819	0.4581	0.0375
1820	0.4678	0.0234
1821	0.4471	0.0308
1822	0.4471	0.0308
1823	0.4361	0.0241
1824	0.4154	0.0316
1825	0.425	0.0175
1826	0.4043	0.0249
1827	0.4043	0.0249
1828	0.4043	0.0249
1829	0.425	0.0175
1830	0.4361	0.0241
1831	0.4471	0.0308
1832	0.4678	0.0234
1833	0.4788	0.03
1834	0.4995	0.0226
1835	0.4995	0.0226
1836	0.4995	0.0226
1837	0.4995	0.0226
1838	0.4995	0.0226
1839	0.4788	0.03
1840	0.4788	0.03
1841	0.4788	0.03
1842	0.4581	0.0375
1843	0.4581	0.0375
1844	0.4581	0.0375
1845	0.4581	0.0375
1846	0.4581	0.0375
1847	0.4581	0.0375
1848	0.4581	0.0375
1849	0.4581	0.0375
1850	0.4581	0.0375
1851	0.4581	0.0375
1852	0.4471	0.0308
1853	0.4471	0.0308
1854	0.4264	0.0382
1855	0.4361	0.0241
1856	0.4154	0.0316
1857	0.4154	0.0316
1858	0.4043	0.0249
1859	0.4043	0.0249
1860	0.3933	0.0182
1861	0.3933	0.0182
1862	0.3726	0.0257
1863	0.3933	0.0182
1864	0.4043	0.0249
1865	0.425	0.0175
1866	0.4361	0.0241
1867	0.4568	0.0167
1868	0.4678	0.0234
1869	0.4678	0.0234
1870	0.4678	0.0234
1871	0.4678	0.0234
1872	0.4678	0.0234
1873	0.4471	0.0308
1874	0.4471	0.0308
1875	0.4471	0.0308
1876	0.4361	0.0241
1877	0.4361	0.0241
1878	0.4361	0.0241
1879	0.4361	0.0241
1880	0.4361	0.0241
1881	0.4361	0.0241
1882	0.4361	0.0241
1883	0.4361	0.0241
1884	0.425	0.0175
1885	0.425	0.0175
1886	0.425	0.0175
1887	0.4043	0.0249
1888	0.414	0.0108
1889	0.3933	0.0182
1890	0.3933	0.0182
1891	0.3822	0.0116
1892	0.3822	0.0116
1893	0.3712	0.0049
1894	0.3712	0.0049
1895	0.3602	-0.0017
1896	0.3602	-0.0017
1897	0.3602	-0.0017
1898	0.3602	-0.0017
1899	0.3712	0.0049
1900	0.3822	0.0116
1901	0.3933	0.0182
1902	0.414	0.0108
1903	0.425	0.0175
1904	0.4457	0.0101
1905	0.4457	0.0101
1906	0.4457	0.0101
1907	0.425	0.0175
1908	0.425	0.0175
1909	0.425	0.0175
1910	0.414	0.0108
1911	0.414	0.0108
1912	0.414	0.0108
1913	0.414	0.0108
1914	0.414	0.0108
1915	0.414	0.0108
1916	0.414	0.0108
1917	0.414	0.0108
1918	0.414	0.0108
1919	0.414	0.0108
1920	0.3933	0.0182
1921	0.3933	0.0182
1922	0.3822	0.0116
1923	0.3822	0.0116
1924	0.3919	-0.0025
1925	0.3712	0.0049
1926	0.3712	0.0049
1927	0.3602	-0.0017
1928	0.3602	-0.0017
1929	0.3395	0.0057
1930	0.3284	-0.001
1931	0.3284	-0.001
1932	0.3174	-0.0076
1933	0.3077	0.0065
1934	0.3284	-0.001
1935	0.3395	0.0057
1936	0.3505	0.0124
1937	0.3919	-0.0025
1938	0.4029	0.0042
1939	0.4236	-0.0033
1940	0.414	0.0108
1941	0.414	0.0108
1942	0.414	0.0108
1943	0.414	0.0108
1944	0.414	0.0108
1945	0.3933	0.0182
1946	0.4029	0.0042
1947	0.4029	0.0042
1948	0.3933	0.0182
1949	0.3933	0.0182
1950	0.3933	0.0182
1951	0.3933	0.0182
1952	0.3933	0.0182
1953	0.3933	0.0182
1954	0.3933	0.0182
1955	0.3933	0.0182
1956	0.3933	0.0182
1957	0.3933	0.0182
1958	0.3822	0.0116
1959	0.3822	0.0116
1960	0.3822	0.0116
1961	0.3615	0.019
1962	0.3712	0.0049
1963	0.3505	0.0124
1964	0.3505	0.0124
1965	0.3395	0.0057
1966	0.3188	0.0131
1967	0.3188	0.0131
1968	0.3395	0.0057
1969	0.3298	0.0198
1970	0.3712	0.0049
1971	0.3822	0.0116
1972	0.3933	0.0182
1973	0.414	0.0108
1974	0.414	0.0108
1975	0.4347	0.0034
1976	0.414	0.0108
1977	0.414	0.0108
1978	0.414	0.0108
1979	0.414	0.0108
1980	0.3933	0.0182
1981	0.3933	0.0182
1982	0.3933	0.0182
1983	0.3933	0.0182
1984	0.3933	0.0182
1985	0.3933	0.0182
1986	0.3933	0.0182
1987	0.3933	0.0182
1988	0.3933	0.0182
1989	0.3933	0.0182
1990	0.3933	0.0182
1991	0.3822	0.0116
1992	0.3822	0.0116
1993	0.3615	0.019
1994	0.3712	0.0049
1995	0.3505	0.0124
1996	0.3505	0.0124
1997	0.3395	0.0057
1998	0.3395	0.0057
1999	0.3284	-0.001
2000	0.3284	-0.001
2001	0.3395	0.0057
2002	0.3602	-0.0017
2003	0.3712	0.0049
2004	0.3822	0.0116
2005	0.414	0.0108
2006	0.414	0.0108
2007	0.4347	0.0034
2008	0.4347	0.0034
2009	0.425	0.0175
2010	0.4347	0.0034
2011	0.4347	0.0034
2012	0.4347	0.0034
2013	0.414	0.0108
2014	0.414	0.0108
2015	0.414	0.0108
2016	0.414	0.0108
2017	0.414	0.0108
2018	0.414	0.0108
2019	0.414	0.0108
2020	0.414	0.0108
2021	0.414	0.0108
2022	0.414	0.0108
2023	0.414	0.0108
2024	0.3933	0.0182
2025	0.3933	0.0182
2026	0.3726	0.0257
2027	0.3822	0.0116
2028	0.3822	0.0116
2029	0.3712	0.0049
2030	0.3712	0.0049
2031	0.3505	0.0124
2032	0.3602	-0.0017
2033	0.3505	0.0124
2034	0.3505	0.0124
2035	0.3615	0.019
2036	0.3933	0.0182
2037	0.414	0.0108
2038	0.4457	0.0101
2039	0.4568	0.0167
2040	0.4568	0.0167
2041	0.4678	0.0234
2042	0.4678	0.0234
2043	0.4678	0.0234
2044	0.4678	0.0234
2045	0.4678	0.0234
2046	0.4471	0.0308
2047	0.4471	0.0308
2048	0.4471	0.0308
2049	0.4471	0.0308
[truncated: 39,951 more rows]
