# Supplementary material for: Gender-Related Effect in Oxygenation Dynamics by Using Far-Infrared Intervention with Near-Infrared Spectroscopy Measurement: A Gender Differences Controlled Trial
Source: PLoS One. 2015 Nov 10;10(11):e0135166. doi: 10.1371/journal.pone.0135166 (PMC4640828; doi:10.1371/journal.pone.0135166)
Supplement: S20 File — (XLSX) [file pone.0135166.s020.xlsx]

## Sheet: 工作表1
50	-0.0248	0.1045
51	-0.0248	0.1045
52	-0.0248	0.1045
53	-0.0152	0.0904
54	-0.0152	0.0904
55	-0.0152	0.0904
56	-0.0152	0.0904
57	-0.0152	0.0904
58	-0.0152	0.0904
59	-0.0152	0.0904
60	0.0055	0.083
61	0.0055	0.083
62	0.0055	0.083
63	-0.0152	0.0904
64	-0.0262	0.0838
65	-0.0372	0.0771
66	-0.0483	0.0704
67	-0.0593	0.0638
68	-0.0704	0.0571
69	-0.0814	0.0505
70	-0.0924	0.0438
71	-0.1035	0.0371
72	-0.1145	0.0305
73	-0.1352	0.0379
74	-0.1256	0.0238
75	-0.1463	0.0312
76	-0.1366	0.0172
77	-0.1573	0.0246
78	-0.1683	0.0179
79	-0.189	0.0254
80	-0.2001	0.0187
81	-0.2111	0.012
82	-0.2222	0.0054
83	-0.2125	-0.0087
84	-0.2015	-0.002
85	-0.1808	-0.0095
86	-0.1601	-0.0169
87	-0.1601	-0.0169
88	-0.149	-0.0102
89	-0.1283	-0.0177
90	-0.1173	-0.011
91	-0.0856	-0.0118
92	-0.0649	-0.0192
93	-0.0538	-0.0125
94	-0.0428	-0.0059
95	-0.0221	-0.0133
96	-0.0111	-0.0066
97	-0.0111	-0.0066
98	0	0
99	0	0
100	0	0
101	0	0
102	0	0
103	0	0
104	0	0
105	0	0
106	0	0
107	0	0
108	0	0
109	0	0
110	0	0
111	0	0
112	0	0
113	0	0
114	-0.0207	0.0075
115	-0.0111	-0.0066
116	-0.0317	0.0008
117	-0.0428	-0.0059
118	-0.0428	-0.0059
119	-0.0635	0.0016
120	-0.0745	-0.0051
121	-0.0745	-0.0051
122	-0.0856	-0.0118
123	-0.1063	-0.0043
124	-0.1173	-0.011
125	-0.1283	-0.0177
126	-0.1394	-0.0243
127	-0.1601	-0.0169
128	-0.1504	-0.031
129	-0.1504	-0.031
130	-0.1601	-0.0169
131	-0.1283	-0.0177
132	-0.1063	-0.0043
133	-0.0745	-0.0051
134	-0.0428	-0.0059
135	-0.0207	0.0075
136	0.011	0.0067
137	0.0331	0.02
138	0.0552	0.0333
139	0.0869	0.0326
140	0.109	0.0459
141	0.1297	0.0385
142	0.1407	0.0451
143	0.1407	0.0451
144	0.1201	0.0525
145	0.1297	0.0385
146	0.1201	0.0525
147	0.1201	0.0525
148	0.1311	0.0592
149	0.1532	0.0725
150	0.1642	0.0792
151	0.1753	0.0858
152	0.1863	0.0925
153	0.1973	0.0992
154	0.1863	0.0925
155	0.1753	0.0858
156	0.1532	0.0725
157	0.1201	0.0525
158	0.0662	0.04
159	0.0331	0.02
160	0	0
161	-0.0428	-0.0059
162	-0.0649	-0.0192
163	-0.0759	-0.0258
164	-0.0966	-0.0184
165	-0.0869	-0.0325
166	-0.0966	-0.0184
167	-0.0759	-0.0258
168	-0.0856	-0.0118
169	-0.0649	-0.0192
170	-0.0856	-0.0118
171	-0.0856	-0.0118
172	-0.0966	-0.0184
173	-0.1187	-0.0317
174	-0.1504	-0.031
175	-0.1518	-0.0517
176	-0.1642	-0.0791
177	-0.1974	-0.0991
178	-0.2305	-0.1191
179	-0.2636	-0.1391
180	-0.265	-0.1598
181	-0.276	-0.1665
182	-0.265	-0.1598
183	-0.2333	-0.1606
184	-0.2015	-0.1613
185	-0.2001	-0.1406
186	-0.1684	-0.1413
187	-0.1477	-0.1488
188	-0.1367	-0.1421
189	-0.1256	-0.1354
190	-0.1146	-0.1288
191	-0.1146	-0.1288
192	-0.0939	-0.1362
193	-0.1035	-0.1221
194	-0.0828	-0.1295
195	-0.0925	-0.1155
196	-0.0718	-0.1229
197	-0.0718	-0.1229
198	-0.0608	-0.1162
199	-0.0608	-0.1162
200	-0.0608	-0.1162
201	-0.0608	-0.1162
202	-0.0704	-0.1021
203	-0.0497	-0.1096
204	-0.0594	-0.0955
205	-0.0594	-0.0955
206	-0.069	-0.0814
207	-0.069	-0.0814
208	-0.069	-0.0814
209	-0.069	-0.0814
210	-0.0801	-0.0881
211	-0.0911	-0.0947
212	-0.1228	-0.094
213	-0.1546	-0.0932
214	-0.1767	-0.1065
215	-0.2098	-0.1265
216	-0.2526	-0.1324
217	-0.2857	-0.1524
218	-0.3188	-0.1723
219	-0.3409	-0.1857
220	-0.3409	-0.1857
221	-0.3202	-0.1931
222	-0.3092	-0.1864
223	-0.2774	-0.1872
224	-0.2567	-0.1946
225	-0.2457	-0.188
226	-0.2139	-0.1887
227	-0.2139	-0.1887
228	-0.2029	-0.1821
229	-0.1932	-0.1961
230	-0.1932	-0.1961
231	-0.1932	-0.1961
232	-0.2043	-0.2028
233	-0.1946	-0.2169
234	-0.2057	-0.2235
235	-0.2057	-0.2235
236	-0.185	-0.231
237	-0.1739	-0.2243
238	-0.1519	-0.211
239	-0.1298	-0.1977
240	-0.1077	-0.1844
241	-0.0856	-0.171
242	-0.0539	-0.1718
243	-0.0525	-0.1511
244	-0.0208	-0.1518
245	-0.0208	-0.1518
246	-0.0097	-0.1452
247	-0.0304	-0.1377
248	-0.0208	-0.1518
249	-0.0318	-0.1585
250	-0.0635	-0.1577
251	-0.0746	-0.1644
252	-0.1063	-0.1636
253	-0.1173	-0.1703
254	-0.1491	-0.1695
255	-0.1394	-0.1836
256	-0.1601	-0.1762
257	-0.1601	-0.1762
258	-0.1491	-0.1695
259	-0.138	-0.1628
260	-0.127	-0.1562
261	-0.1256	-0.1354
262	-0.0939	-0.1362
263	-0.0718	-0.1229
264	-0.0497	-0.1096
265	-0.018	-0.1103
266	0.0027	-0.1178
267	0.0138	-0.1111
268	0.0138	-0.1111
269	0.0138	-0.1111
270	0.0345	-0.1185
271	0.0345	-0.1185
272	0.0455	-0.1119
273	0.0455	-0.1119
274	0.0565	-0.1052
275	0.0676	-0.0985
276	0.0786	-0.0919
277	0.0786	-0.0919
278	0.0993	-0.0993
279	0.0897	-0.0852
280	0.0897	-0.0852
281	0.0897	-0.0852
282	0.0897	-0.0852
283	0.0897	-0.0852
284	0.08	-0.0711
285	0.08	-0.0711
286	0.08	-0.0711
287	0.0593	-0.0637
288	0.069	-0.0778
289	0.0483	-0.0704
290	0.0372	-0.077
291	0.0165	-0.0696
292	0.0055	-0.0763
293	-0.0056	-0.0829
294	-0.0166	-0.0896
295	-0.0373	-0.0822
296	-0.0373	-0.0822
297	-0.0373	-0.0822
298	-0.0166	-0.0896
299	-0.0056	-0.0829
300	0.0151	-0.0904
301	0.0262	-0.0837
302	0.0469	-0.0911
303	0.0579	-0.0845
304	0.0579	-0.0845
305	0.0786	-0.0919
306	0.0786	-0.0919
307	0.0993	-0.0993
308	0.0993	-0.0993
309	0.0897	-0.0852
310	0.0897	-0.0852
311	0.0993	-0.0993
312	0.0993	-0.0993
313	0.0993	-0.0993
314	0.0993	-0.0993
315	0.0993	-0.0993
316	0.0993	-0.0993
317	0.0993	-0.0993
318	0.0993	-0.0993
319	0.0993	-0.0993
320	0.0786	-0.0919
321	0.0786	-0.0919
322	0.0786	-0.0919
323	0.0676	-0.0985
324	0.0676	-0.0985
325	0.0358	-0.0978
326	0.0248	-0.1044
327	0.0027	-0.1178
328	-0.0194	-0.1311
329	-0.0621	-0.137
330	-0.0842	-0.1503
331	-0.127	-0.1562
332	-0.1491	-0.1695
333	-0.1601	-0.1762
334	-0.1712	-0.1828
335	-0.1822	-0.1895
336	-0.2029	-0.1821
337	-0.2139	-0.1887
338	-0.225	-0.1954
339	-0.225	-0.1954
340	-0.2457	-0.188
341	-0.2346	-0.1813
342	-0.2029	-0.1821
343	-0.1712	-0.1828
344	-0.1394	-0.1836
345	-0.1077	-0.1844
346	-0.0967	-0.1777
347	-0.0967	-0.1777
348	-0.0856	-0.171
349	-0.0856	-0.171
350	-0.0856	-0.171
351	-0.0649	-0.1785
352	-0.0746	-0.1644
353	-0.0635	-0.1577
354	-0.0525	-0.1511
355	-0.0525	-0.1511
356	-0.0414	-0.1444
357	-0.0414	-0.1444
358	-0.0511	-0.1303
359	-0.0511	-0.1303
360	-0.0414	-0.1444
361	-0.0414	-0.1444
362	-0.0414	-0.1444
363	-0.0621	-0.137
364	-0.0621	-0.137
365	-0.0621	-0.137
366	-0.0732	-0.1436
367	-0.0732	-0.1436
368	-0.0842	-0.1503
369	-0.0953	-0.1569
370	-0.116	-0.1495
371	-0.127	-0.1562
372	-0.1173	-0.1703
373	-0.138	-0.1628
374	-0.1587	-0.1554
375	-0.1587	-0.1554
376	-0.1587	-0.1554
377	-0.1794	-0.148
378	-0.1794	-0.148
379	-0.1794	-0.148
380	-0.1794	-0.148
381	-0.1794	-0.148
382	-0.2001	-0.1406
383	-0.2001	-0.1406
384	-0.2112	-0.1472
385	-0.2319	-0.1398
386	-0.2222	-0.1539
387	-0.2429	-0.1465
388	-0.2539	-0.1531
389	-0.2857	-0.1524
390	-0.2967	-0.159
391	-0.2967	-0.159
392	-0.2967	-0.159
393	-0.2857	-0.1524
394	-0.2746	-0.1457
395	-0.2429	-0.1465
396	-0.2222	-0.1539
397	-0.2015	-0.1613
398	-0.2015	-0.1613
399	-0.2126	-0.168
400	-0.2539	-0.1531
401	-0.2553	-0.1739
402	-0.2871	-0.1731
403	-0.2981	-0.1798
404	-0.3202	-0.1931
405	-0.3519	-0.1923
406	-0.3533	-0.2131
407	-0.3851	-0.2123
408	-0.3961	-0.219
409	-0.4071	-0.2256
410	-0.4182	-0.2323
411	-0.4182	-0.2323
412	-0.4292	-0.2389
413	-0.4292	-0.2389
414	-0.4292	-0.2389
415	-0.4292	-0.2389
416	-0.4292	-0.2389
417	-0.4292	-0.2389
418	-0.4196	-0.253
419	-0.4403	-0.2456
420	-0.4403	-0.2456
421	-0.4609	-0.2382
422	-0.4513	-0.2523
423	-0.472	-0.2448
424	-0.483	-0.2515
425	-0.483	-0.2515
426	-0.4941	-0.2582
427	-0.5148	-0.2507
428	-0.5051	-0.2648
429	-0.5258	-0.2574
430	-0.5368	-0.2641
431	-0.5368	-0.2641
432	-0.5368	-0.2641
433	-0.5575	-0.2566
434	-0.5575	-0.2566
435	-0.5368	-0.2641
436	-0.5258	-0.2574
437	-0.5037	-0.2441
438	-0.472	-0.2448
439	-0.4292	-0.2389
440	-0.3975	-0.2397
441	-0.3864	-0.233
442	-0.3864	-0.233
443	-0.3864	-0.233
444	-0.3864	-0.233
445	-0.3864	-0.233
446	-0.4071	-0.2256
447	-0.3975	-0.2397
448	-0.3975	-0.2397
449	-0.4182	-0.2323
450	-0.4182	-0.2323
451	-0.4182	-0.2323
452	-0.4182	-0.2323
453	-0.4182	-0.2323
454	-0.4182	-0.2323
455	-0.4182	-0.2323
456	-0.4182	-0.2323
457	-0.4182	-0.2323
458	-0.4182	-0.2323
459	-0.4182	-0.2323
460	-0.4182	-0.2323
461	-0.4292	-0.2389
462	-0.4499	-0.2315
463	-0.4403	-0.2456
464	-0.4513	-0.2523
465	-0.472	-0.2448
466	-0.483	-0.2515
467	-0.483	-0.2515
468	-0.4941	-0.2582
469	-0.5148	-0.2507
470	-0.5051	-0.2648
471	-0.5258	-0.2574
472	-0.5368	-0.2641
473	-0.5368	-0.2641
474	-0.5479	-0.2707
475	-0.5479	-0.2707
476	-0.5686	-0.2633
477	-0.5589	-0.2774
478	-0.5589	-0.2774
479	-0.5796	-0.27
480	-0.5796	-0.27
481	-0.5796	-0.27
482	-0.5686	-0.2633
483	-0.5368	-0.2641
484	-0.5051	-0.2648
485	-0.4734	-0.2656
486	-0.4623	-0.2589
487	-0.4416	-0.2663
488	-0.432	-0.2804
489	-0.4527	-0.273
490	-0.443	-0.2871
491	-0.4541	-0.2937
492	-0.4651	-0.3004
493	-0.4858	-0.293
494	-0.4968	-0.2996
495	-0.5175	-0.2922
496	-0.5079	-0.3063
497	-0.5079	-0.3063
498	-0.5286	-0.2989
499	-0.5286	-0.2989
500	-0.5286	-0.2989
501	-0.5286	-0.2989
502	-0.5286	-0.2989
503	-0.5079	-0.3063
504	-0.5079	-0.3063
505	-0.5079	-0.3063
506	-0.5079	-0.3063
507	-0.5079	-0.3063
508	-0.5286	-0.2989
509	-0.5396	-0.3055
510	-0.5396	-0.3055
511	-0.5603	-0.2981
512	-0.5507	-0.3122
513	-0.5507	-0.3122
514	-0.5507	-0.3122
515	-0.5507	-0.3122
516	-0.5714	-0.3048
517	-0.5714	-0.3048
518	-0.5714	-0.3048
519	-0.5714	-0.3048
520	-0.5714	-0.3048
521	-0.5714	-0.3048
522	-0.5921	-0.2974
523	-0.5921	-0.2974
524	-0.5824	-0.3114
525	-0.6031	-0.304
526	-0.6031	-0.304
527	-0.6031	-0.304
528	-0.5921	-0.2974
529	-0.5603	-0.2981
530	-0.5286	-0.2989
531	-0.4968	-0.2996
532	-0.4748	-0.2863
533	-0.4541	-0.2937
534	-0.443	-0.2871
535	-0.4334	-0.3012
536	-0.4334	-0.3012
537	-0.4541	-0.2937
538	-0.4651	-0.3004
539	-0.4555	-0.3145
540	-0.4761	-0.3071
541	-0.4872	-0.3137
542	-0.4872	-0.3137
543	-0.4872	-0.3137
544	-0.4872	-0.3137
545	-0.4872	-0.3137
546	-0.4872	-0.3137
547	-0.4872	-0.3137
548	-0.4968	-0.2996
549	-0.4968	-0.2996
550	-0.4761	-0.3071
551	-0.4761	-0.3071
552	-0.4761	-0.3071
553	-0.4761	-0.3071
554	-0.4761	-0.3071
555	-0.4872	-0.3137
556	-0.5079	-0.3063
557	-0.5079	-0.3063
558	-0.5079	-0.3063
559	-0.5189	-0.313
560	-0.5189	-0.313
561	-0.5189	-0.313
562	-0.5396	-0.3055
563	-0.53	-0.3196
564	-0.53	-0.3196
565	-0.53	-0.3196
566	-0.5507	-0.3122
567	-0.5507	-0.3122
568	-0.5617	-0.3189
569	-0.5617	-0.3189
570	-0.5824	-0.3114
571	-0.5824	-0.3114
572	-0.5824	-0.3114
573	-0.541	-0.3263
574	-0.5396	-0.3055
575	-0.4872	-0.3137
576	-0.4761	-0.3071
577	-0.4348	-0.3219
578	-0.4348	-0.3219
579	-0.4348	-0.3219
580	-0.4348	-0.3219
581	-0.4458	-0.3286
582	-0.4361	-0.3426
583	-0.4568	-0.3352
584	-0.4679	-0.3419
585	-0.4789	-0.3485
586	-0.4996	-0.3411
587	-0.4996	-0.3411
588	-0.4996	-0.3411
589	-0.4996	-0.3411
590	-0.4886	-0.3345
591	-0.4886	-0.3345
592	-0.4886	-0.3345
593	-0.4775	-0.3278
594	-0.4775	-0.3278
595	-0.4775	-0.3278
596	-0.4886	-0.3345
597	-0.4789	-0.3485
598	-0.4996	-0.3411
599	-0.49	-0.3552
600	-0.5107	-0.3478
601	-0.5107	-0.3478
602	-0.5107	-0.3478
603	-0.5107	-0.3478
604	-0.5107	-0.3478
605	-0.4996	-0.3411
606	-0.5093	-0.327
607	-0.4982	-0.3204
608	-0.4982	-0.3204
609	-0.4872	-0.3137
610	-0.4761	-0.3071
611	-0.4858	-0.293
612	-0.4858	-0.293
613	-0.4761	-0.3071
614	-0.4872	-0.3137
615	-0.5189	-0.313
616	-0.53	-0.3196
617	-0.5203	-0.3337
618	-0.5203	-0.3337
619	-0.4996	-0.3411
620	-0.4886	-0.3345
621	-0.4472	-0.3493
622	-0.4361	-0.3426
623	-0.4154	-0.3501
624	-0.4154	-0.3501
625	-0.4154	-0.3501
626	-0.4058	-0.3642
627	-0.4168	-0.3708
628	-0.4168	-0.3708
629	-0.4375	-0.3634
630	-0.4279	-0.3775
631	-0.4486	-0.3701
632	-0.4486	-0.3701
633	-0.4596	-0.3767
634	-0.4596	-0.3767
635	-0.4596	-0.3767
636	-0.4596	-0.3767
637	-0.4596	-0.3767
638	-0.4486	-0.3701
639	-0.4486	-0.3701
640	-0.4279	-0.3775
641	-0.4279	-0.3775
642	-0.4375	-0.3634
643	-0.4375	-0.3634
644	-0.4375	-0.3634
645	-0.4375	-0.3634
646	-0.4486	-0.3701
647	-0.4486	-0.3701
648	-0.4596	-0.3767
649	-0.4596	-0.3767
650	-0.4707	-0.3834
651	-0.4707	-0.3834
652	-0.4707	-0.3834
653	-0.4707	-0.3834
654	-0.4707	-0.3834
655	-0.4707	-0.3834
656	-0.4803	-0.3693
657	-0.4803	-0.3693
658	-0.4707	-0.3834
659	-0.4707	-0.3834
660	-0.4913	-0.3759
661	-0.4913	-0.3759
662	-0.4817	-0.39
663	-0.5024	-0.3826
664	-0.4913	-0.3759
665	-0.4707	-0.3834
666	-0.4486	-0.3701
667	-0.3961	-0.3782
668	-0.3644	-0.379
669	-0.3534	-0.3723
670	-0.3327	-0.3798
671	-0.3327	-0.3798
672	-0.3327	-0.3798
673	-0.3437	-0.3864
674	-0.3437	-0.3864
675	-0.3644	-0.379
676	-0.3547	-0.3931
677	-0.3754	-0.3857
678	-0.3754	-0.3857
679	-0.3865	-0.3923
680	-0.3865	-0.3923
681	-0.3865	-0.3923
682	-0.3865	-0.3923
683	-0.3865	-0.3923
684	-0.3768	-0.4064
685	-0.3768	-0.4064
686	-0.3768	-0.4064
687	-0.3768	-0.4064
688	-0.3768	-0.4064
689	-0.3768	-0.4064
690	-0.3768	-0.4064
691	-0.3768	-0.4064
692	-0.3879	-0.4131
693	-0.3879	-0.4131
694	-0.4086	-0.4056
695	-0.3989	-0.4197
696	-0.4196	-0.4123
697	-0.4196	-0.4123
698	-0.4196	-0.4123
699	-0.4196	-0.4123
700	-0.4403	-0.4049
701	-0.4403	-0.4049
702	-0.4403	-0.4049
703	-0.4513	-0.4115
704	-0.4624	-0.4182
705	-0.4734	-0.4249
706	-0.4845	-0.4315
707	-0.5065	-0.4448
708	-0.5176	-0.4515
709	-0.5176	-0.4515
710	-0.5079	-0.4656
711	-0.4872	-0.473
712	-0.4665	-0.4804
713	-0.4458	-0.4878
714	-0.4458	-0.4878
715	-0.4362	-0.5019
716	-0.4472	-0.5086
717	-0.4583	-0.5152
718	-0.4693	-0.5219
719	-0.4804	-0.5286
720	-0.4804	-0.5286
721	-0.4914	-0.5352
722	-0.4914	-0.5352
723	-0.4914	-0.5352
724	-0.4914	-0.5352
725	-0.501	-0.5211
726	-0.4804	-0.5286
727	-0.49	-0.5145
728	-0.479	-0.5078
729	-0.4679	-0.5012
730	-0.4472	-0.5086
731	-0.4569	-0.4945
732	-0.4569	-0.4945
733	-0.4569	-0.4945
734	-0.4569	-0.4945
735	-0.4569	-0.4945
736	-0.4679	-0.5012
737	-0.4679	-0.5012
738	-0.479	-0.5078
739	-0.49	-0.5145
740	-0.49	-0.5145
741	-0.5107	-0.5071
742	-0.501	-0.5211
743	-0.5217	-0.5137
744	-0.5217	-0.5137
745	-0.5217	-0.5137
746	-0.5217	-0.5137
747	-0.5217	-0.5137
748	-0.5217	-0.5137
749	-0.5424	-0.5063
750	-0.5424	-0.5063
751	-0.5521	-0.4922
752	-0.5521	-0.4922
753	-0.5521	-0.4922
754	-0.5521	-0.4922
755	-0.5314	-0.4996
756	-0.4997	-0.5004
757	-0.4776	-0.4871
758	-0.4555	-0.4738
759	-0.4031	-0.4819
760	-0.3713	-0.4827
761	-0.3506	-0.4901
762	-0.3506	-0.4901
763	-0.3713	-0.4827
764	-0.3617	-0.4968
765	-0.3727	-0.5034
766	-0.3838	-0.5101
767	-0.3838	-0.5101
768	-0.3948	-0.5168
769	-0.3948	-0.5168
770	-0.4155	-0.5093
771	-0.4058	-0.5234
772	-0.4265	-0.516
773	-0.4265	-0.516
774	-0.4265	-0.516
775	-0.4265	-0.516
776	-0.4265	-0.516
777	-0.4265	-0.516
778	-0.4265	-0.516
779	-0.4265	-0.516
780	-0.4265	-0.516
781	-0.4265	-0.516
782	-0.4169	-0.5301
783	-0.4376	-0.5227
784	-0.4376	-0.5227
785	-0.4486	-0.5293
786	-0.4486	-0.5293
787	-0.4486	-0.5293
788	-0.4486	-0.5293
789	-0.4693	-0.5219
790	-0.4693	-0.5219
791	-0.4693	-0.5219
792	-0.4693	-0.5219
793	-0.4693	-0.5219
794	-0.4693	-0.5219
795	-0.49	-0.5145
796	-0.49	-0.5145
797	-0.49	-0.5145
798	-0.4804	-0.5286
799	-0.501	-0.5211
800	-0.501	-0.5211
801	-0.501	-0.5211
802	-0.49	-0.5145
803	-0.479	-0.5078
804	-0.4472	-0.5086
805	-0.4045	-0.5027
806	-0.3727	-0.5034
807	-0.341	-0.5042
808	-0.3299	-0.4976
809	-0.3092	-0.505
810	-0.2996	-0.5191
811	-0.3203	-0.5116
812	-0.3313	-0.5183
813	-0.3313	-0.5183
814	-0.3424	-0.525
815	-0.3631	-0.5175
816	-0.3534	-0.5316
817	-0.3534	-0.5316
818	-0.3534	-0.5316
819	-0.3741	-0.5242
820	-0.3631	-0.5175
821	-0.3631	-0.5175
822	-0.3631	-0.5175
823	-0.3631	-0.5175
824	-0.3424	-0.525
825	-0.3424	-0.525
826	-0.3424	-0.525
827	-0.3424	-0.525
828	-0.3424	-0.525
829	-0.3631	-0.5175
830	-0.3534	-0.5316
831	-0.3741	-0.5242
832	-0.3741	-0.5242
833	-0.3851	-0.5308
834	-0.3851	-0.5308
835	-0.3851	-0.5308
836	-0.3851	-0.5308
837	-0.4058	-0.5234
838	-0.3962	-0.5375
839	-0.3962	-0.5375
840	-0.4169	-0.5301
841	-0.4169	-0.5301
842	-0.4279	-0.5367
843	-0.4279	-0.5367
844	-0.4486	-0.5293
845	-0.439	-0.5434
846	-0.439	-0.5434
847	-0.4183	-0.5508
848	-0.4072	-0.5442
849	-0.3851	-0.5308
850	-0.3327	-0.539
851	-0.3217	-0.5324
852	-0.2803	-0.5472
853	-0.2803	-0.5472
854	-0.2803	-0.5472
855	-0.2803	-0.5472
856	-0.2913	-0.5539
857	-0.3024	-0.5605
858	-0.3231	-0.5531
859	-0.3134	-0.5672
860	-0.3341	-0.5598
861	-0.3244	-0.5739
862	-0.3451	-0.5664
863	-0.3451	-0.5664
864	-0.3355	-0.5805
865	-0.3355	-0.5805
866	-0.3355	-0.5805
867	-0.3355	-0.5805
868	-0.3451	-0.5664
869	-0.3451	-0.5664
870	-0.3451	-0.5664
871	-0.3451	-0.5664
872	-0.3451	-0.5664
873	-0.3355	-0.5805
874	-0.3562	-0.5731
875	-0.3465	-0.5872
876	-0.3672	-0.5798
877	-0.3672	-0.5798
878	-0.3783	-0.5864
879	-0.3783	-0.5864
880	-0.3783	-0.5864
881	-0.399	-0.579
882	-0.3893	-0.5931
883	-0.3893	-0.5931
884	-0.41	-0.5856
885	-0.41	-0.5856
886	-0.41	-0.5856
887	-0.4003	-0.5997
888	-0.421	-0.5923
889	-0.421	-0.5923
890	-0.4417	-0.5849
891	-0.4417	-0.5849
892	-0.4528	-0.5915
893	-0.4528	-0.5915
894	-0.4528	-0.5915
895	-0.421	-0.5923
896	-0.3893	-0.5931
897	-0.3672	-0.5798
898	-0.3355	-0.5805
899	-0.3037	-0.5813
900	-0.2624	-0.5961
901	-0.2624	-0.5961
902	-0.2624	-0.5961
903	-0.2624	-0.5961
904	-0.2734	-0.6028
905	-0.2734	-0.6028
906	-0.2734	-0.6028
907	-0.2734	-0.6028
908	-0.2734	-0.6028
909	-0.283	-0.5887
910	-0.283	-0.5887
911	-0.283	-0.5887
912	-0.272	-0.582
913	-0.272	-0.582
914	-0.261	-0.5754
915	-0.2499	-0.5687
916	-0.2389	-0.5621
917	-0.2375	-0.5413
918	-0.2058	-0.5421
919	-0.2044	-0.5213
920	-0.1933	-0.5147
921	-0.1726	-0.5221
922	-0.1823	-0.508
923	-0.1823	-0.508
924	-0.1726	-0.5221
925	-0.2044	-0.5213
926	-0.2265	-0.5347
927	-0.2278	-0.5554
928	-0.2499	-0.5687
929	-0.272	-0.582
930	-0.3037	-0.5813
931	-0.3258	-0.5946
932	-0.3479	-0.6079
933	-0.37	-0.6212
934	-0.3921	-0.6346
935	-0.4142	-0.6479
936	-0.4362	-0.6612
937	-0.4694	-0.6812
938	-0.4914	-0.6945
939	-0.5246	-0.7145
940	-0.5577	-0.7344
941	-0.5798	-0.7478
942	-0.5922	-0.7752
943	-0.6032	-0.7818
944	-0.6129	-0.7677
945	-0.5605	-0.7759
946	-0.5066	-0.7634
947	-0.4528	-0.7508
948	-0.388	-0.7316
949	-0.3548	-0.7116
950	-0.3121	-0.7057
951	-0.29	-0.6924
952	-0.2789	-0.6857
953	-0.2886	-0.6717
954	-0.2886	-0.6717
955	-0.2886	-0.6717
956	-0.3093	-0.6642
957	-0.3093	-0.6642
958	-0.3093	-0.6642
959	-0.3093	-0.6642
960	-0.3093	-0.6642
961	-0.3189	-0.6502
962	-0.2982	-0.6576
963	-0.2872	-0.6509
964	-0.2762	-0.6443
965	-0.2541	-0.6309
966	-0.2527	-0.6102
967	-0.2417	-0.6035
968	-0.2306	-0.5969
969	-0.2196	-0.5902
970	-0.2196	-0.5902
971	-0.2403	-0.5828
972	-0.2306	-0.5969
973	-0.2513	-0.5895
974	-0.2624	-0.5961
975	-0.2734	-0.6028
976	-0.2844	-0.6094
977	-0.2844	-0.6094
978	-0.2955	-0.6161
979	-0.2955	-0.6161
980	-0.2955	-0.6161
981	-0.3051	-0.602
982	-0.2844	-0.6094
983	-0.2844	-0.6094
984	-0.2941	-0.5954
985	-0.283	-0.5887
986	-0.2817	-0.568
987	-0.2499	-0.5687
988	-0.2278	-0.5554
989	-0.2058	-0.5421
990	-0.1533	-0.5503
991	-0.1216	-0.551
992	-0.1106	-0.5444
993	-0.0899	-0.5518
994	-0.1009	-0.5585
995	-0.1119	-0.5651
996	-0.1133	-0.5859
997	-0.1244	-0.5925
998	-0.1354	-0.5992
999	-0.1464	-0.6058
1000	-0.1464	-0.6058
1001	-0.1464	-0.6058
1002	-0.1561	-0.5918
1003	-0.1561	-0.5918
1004	-0.1561	-0.5918
1005	-0.1658	-0.5777
1006	-0.1561	-0.5918
1007	-0.1561	-0.5918
1008	-0.1561	-0.5918
1009	-0.1561	-0.5918
1010	-0.1671	-0.5984
1011	-0.1671	-0.5984
1012	-0.1782	-0.6051
1013	-0.1892	-0.6117
1014	-0.1892	-0.6117
1015	-0.2003	-0.6184
1016	-0.2113	-0.6251
1017	-0.2223	-0.6317
1018	-0.2223	-0.6317
1019	-0.2334	-0.6384
1020	-0.2334	-0.6384
1021	-0.2444	-0.645
1022	-0.2651	-0.6376
1023	-0.2555	-0.6517
1024	-0.2762	-0.6443
1025	-0.2872	-0.6509
1026	-0.2982	-0.6576
1027	-0.2982	-0.6576
1028	-0.3093	-0.6642
1029	-0.33	-0.6568
1030	-0.3203	-0.6709
1031	-0.341	-0.6635
1032	-0.3521	-0.6701
1033	-0.3521	-0.6701
1034	-0.341	-0.6635
1035	-0.3093	-0.6642
1036	-0.2665	-0.6583
1037	-0.2444	-0.645
1038	-0.192	-0.6532
1039	-0.1603	-0.654
1040	-0.1492	-0.6473
1041	-0.1396	-0.6614
1042	-0.1603	-0.654
1043	-0.1603	-0.654
1044	-0.1713	-0.6606
1045	-0.1713	-0.6606
1046	-0.1713	-0.6606
1047	-0.181	-0.6466
1048	-0.1603	-0.654
1049	-0.1699	-0.6399
1050	-0.1492	-0.6473
1051	-0.1589	-0.6332
1052	-0.1589	-0.6332
1053	-0.1478	-0.6266
1054	-0.1478	-0.6266
1055	-0.1368	-0.6199
1056	-0.1368	-0.6199
1057	-0.1368	-0.6199
1058	-0.1368	-0.6199
1059	-0.1368	-0.6199
1060	-0.1368	-0.6199
1061	-0.1478	-0.6266
1062	-0.1685	-0.6192
1063	-0.1685	-0.6192
1064	-0.1589	-0.6332
1065	-0.1796	-0.6258
1066	-0.1892	-0.6117
1067	-0.1892	-0.6117
1068	-0.1892	-0.6117
1069	-0.1892	-0.6117
1070	-0.1892	-0.6117
1071	-0.1892	-0.6117
1072	-0.1685	-0.6192
1073	-0.1782	-0.6051
1074	-0.1782	-0.6051
1075	-0.1782	-0.6051
1076	-0.1782	-0.6051
1077	-0.1782	-0.6051
1078	-0.1989	-0.5976
1079	-0.1989	-0.5976
1080	-0.1989	-0.5976
1081	-0.1878	-0.591
1082	-0.1768	-0.5843
1083	-0.1451	-0.5851
1084	-0.1133	-0.5859
1085	-0.0816	-0.5866
1086	-0.0609	-0.594
1087	-0.0402	-0.6015
1088	-0.0402	-0.6015
1089	-0.0402	-0.6015
1090	-0.0499	-0.5874
1091	-0.0292	-0.5948
1092	-0.0388	-0.5807
1093	-0.0374	-0.56
1094	-0.0264	-0.5533
1095	-0.0153	-0.5467
1096	-0.0043	-0.54
1097	0.0067	-0.5333
1098	-0.0029	-0.5193
1099	0.0178	-0.5267
1100	0.0081	-0.5126
1101	0.0288	-0.52
1102	0.0192	-0.5059
1103	0.0399	-0.5134
1104	0.0302	-0.4993
1105	0.0509	-0.5067
1106	0.0509	-0.5067
1107	0.0509	-0.5067
1108	0.0412	-0.4926
1109	0.0412	-0.4926
1110	0.0412	-0.4926
1111	0.0412	-0.4926
1112	0.0412	-0.4926
1113	0.0412	-0.4926
1114	0.0316	-0.4785
1115	0.0316	-0.4785
1116	0.0219	-0.4645
1117	0.0426	-0.4719
1118	0.0426	-0.4719
1119	0.0426	-0.4719
1120	0.0426	-0.4719
1121	0.0123	-0.4504
1122	0.033	-0.4578
1123	0.033	-0.4578
1124	0.0233	-0.4437
1125	0.0344	-0.4371
1126	0.0758	-0.4519
1127	0.0868	-0.4452
1128	0.1185	-0.446
1129	0.1392	-0.4534
1130	0.1599	-0.4609
1131	0.1599	-0.4609
1132	0.1696	-0.4749
1133	0.1585	-0.4816
1134	0.1475	-0.4883
1135	0.1268	-0.4808
1136	0.1158	-0.4875
1137	0.1047	-0.4942
1138	0.0937	-0.5008
1139	0.0923	-0.5216
1140	0.0606	-0.5208
1141	0.0385	-0.5341
1142	0.026	-0.5615
1143	-0.0167	-0.5674
1144	-0.0292	-0.5948
1145	-0.0623	-0.6148
1146	-0.0844	-0.6281
1147	-0.1064	-0.6414
1148	-0.1285	-0.6547
1149	-0.1299	-0.6755
1150	-0.1616	-0.6747
1151	-0.163	-0.6955
1152	-0.163	-0.6955
1153	-0.1741	-0.7021
1154	-0.1851	-0.7088
1155	-0.1851	-0.7088
1156	-0.2058	-0.7014
1157	-0.1962	-0.7154
1158	-0.1962	-0.7154
1159	-0.1962	-0.7154
1160	-0.2058	-0.7014
1161	-0.2058	-0.7014
1162	-0.1948	-0.6947
1163	-0.1934	-0.674
1164	-0.1823	-0.6673
1165	-0.192	-0.6532
1166	-0.1823	-0.6673
1167	-0.203	-0.6599
1168	-0.1934	-0.674
1169	-0.2141	-0.6665
1170	-0.2251	-0.6732
1171	-0.2155	-0.6873
1172	-0.2058	-0.7014
1173	-0.2168	-0.708
1174	-0.1975	-0.7362
1175	-0.1879	-0.7503
1176	-0.1893	-0.771
1177	-0.1907	-0.7917
1178	-0.2224	-0.791
1179	-0.2238	-0.8117
1180	-0.2348	-0.8184
1181	-0.2459	-0.825
1182	-0.2569	-0.8317
1183	-0.2776	-0.8243
1184	-0.2886	-0.8309
1185	-0.2886	-0.8309
1186	-0.279	-0.845
1187	-0.279	-0.845
1188	-0.279	-0.845
1189	-0.2886	-0.8309
1190	-0.2886	-0.8309
1191	-0.2679	-0.8384
1192	-0.2776	-0.8243
1193	-0.2569	-0.8317
1194	-0.2666	-0.8176
1195	-0.2666	-0.8176
1196	-0.2666	-0.8176
1197	-0.2666	-0.8176
1198	-0.2776	-0.8243
1199	-0.2776	-0.8243
1200	-0.2983	-0.8169
1201	-0.2983	-0.8169
1202	-0.2873	-0.8102
1203	-0.2873	-0.8102
1204	-0.2873	-0.8102
1205	-0.2873	-0.8102
1206	-0.2873	-0.8102
1207	-0.3079	-0.8028
1208	-0.3079	-0.8028
1209	-0.3079	-0.8028
1210	-0.3286	-0.7954
1211	-0.3397	-0.802
1212	-0.3507	-0.8087
1213	-0.3411	-0.8228
1214	-0.3618	-0.8153
1215	-0.3411	-0.8228
1216	-0.33	-0.8161
1217	-0.2983	-0.8169
1218	-0.2666	-0.8176
1219	-0.2555	-0.811
1220	-0.2238	-0.8117
1221	-0.2238	-0.8117
1222	-0.2238	-0.8117
1223	-0.2141	-0.8258
1224	-0.2348	-0.8184
1225	-0.2348	-0.8184
1226	-0.2555	-0.811
1227	-0.2555	-0.811
1228	-0.2666	-0.8176
1229	-0.2666	-0.8176
1230	-0.2666	-0.8176
1231	-0.2666	-0.8176
1232	-0.2666	-0.8176
1233	-0.2666	-0.8176
1234	-0.2776	-0.8243
1235	-0.2776	-0.8243
1236	-0.2776	-0.8243
1237	-0.2679	-0.8384
1238	-0.2886	-0.8309
1239	-0.2886	-0.8309
1240	-0.279	-0.845
1241	-0.2997	-0.8376
1242	-0.29	-0.8517
1243	-0.3107	-0.8443
1244	-0.3107	-0.8443
1245	-0.3107	-0.8443
1246	-0.3107	-0.8443
1247	-0.3204	-0.8302
1248	-0.3204	-0.8302
1249	-0.3204	-0.8302
1250	-0.3204	-0.8302
1251	-0.3204	-0.8302
1252	-0.3204	-0.8302
1253	-0.3411	-0.8228
1254	-0.3411	-0.8228
1255	-0.3521	-0.8294
1256	-0.3521	-0.8294
1257	-0.3521	-0.8294
1258	-0.3521	-0.8294
1259	-0.3411	-0.8228
1260	-0.33	-0.8161
1261	-0.2873	-0.8102
1262	-0.2652	-0.7969
1263	-0.2127	-0.8051
1264	-0.2114	-0.7843
1265	-0.17	-0.7992
1266	-0.17	-0.7992
1267	-0.17	-0.7992
1268	-0.181	-0.8058
1269	-0.2017	-0.7984
1270	-0.192	-0.8125
1271	-0.2127	-0.8051
1272	-0.2031	-0.8191
1273	-0.2238	-0.8117
1274	-0.2238	-0.8117
1275	-0.2238	-0.8117
1276	-0.2238	-0.8117
1277	-0.2238	-0.8117
1278	-0.2238	-0.8117
1279	-0.2238	-0.8117
1280	-0.2238	-0.8117
1281	-0.2238	-0.8117
1282	-0.2238	-0.8117
1283	-0.2127	-0.8051
1284	-0.2127	-0.8051
1285	-0.2224	-0.791
1286	-0.2017	-0.7984
1287	-0.2114	-0.7843
1288	-0.2114	-0.7843
1289	-0.232	-0.7769
1290	-0.2224	-0.791
1291	-0.2638	-0.7761
1292	-0.2748	-0.7828
1293	-0.2652	-0.7969
1294	-0.2859	-0.7895
1295	-0.2859	-0.7895
1296	-0.2748	-0.7828
1297	-0.2638	-0.7761
1298	-0.2527	-0.7695
1299	-0.221	-0.7702
1300	-0.2196	-0.7495
1301	-0.2086	-0.7428
1302	-0.2086	-0.7428
1303	-0.2086	-0.7428
1304	-0.2086	-0.7428
1305	-0.2086	-0.7428
1306	-0.1975	-0.7362
1307	-0.1561	-0.751
1308	-0.1244	-0.7518
1309	-0.1134	-0.7451
1310	-0.0927	-0.7525
1311	-0.072	-0.76
1312	-0.072	-0.76
1313	-0.0927	-0.7525
1314	-0.0927	-0.7525
1315	-0.1134	-0.7451
1316	-0.1134	-0.7451
1317	-0.1134	-0.7451
1318	-0.1134	-0.7451
1319	-0.1134	-0.7451
1320	-0.1023	-0.7385
1321	-0.1023	-0.7385
1322	-0.1023	-0.7385
1323	-0.0816	-0.7459
1324	-0.0816	-0.7459
1325	-0.0816	-0.7459
1326	-0.0816	-0.7459
1327	-0.1023	-0.7385
1328	-0.0927	-0.7525
1329	-0.1134	-0.7451
1330	-0.1037	-0.7592
1331	-0.1037	-0.7592
1332	-0.1148	-0.7659
1333	-0.1148	-0.7659
1334	-0.1355	-0.7584
1335	-0.1355	-0.7584
1336	-0.1355	-0.7584
1337	-0.1465	-0.7651
1338	-0.1465	-0.7651
1339	-0.1465	-0.7651
1340	-0.1672	-0.7577
1341	-0.1575	-0.7718
1342	-0.1782	-0.7643
1343	-0.1686	-0.7784
1344	-0.1893	-0.771
1345	-0.1893	-0.771
1346	-0.1893	-0.771
1347	-0.1782	-0.7643
1348	-0.1465	-0.7651
1349	-0.1148	-0.7659
1350	-0.083	-0.7666
1351	-0.0513	-0.7674
1352	-0.0402	-0.7607
1353	-0.0195	-0.7682
1354	-0.0402	-0.7607
1355	-0.0306	-0.7748
1356	-0.0513	-0.7674
1357	-0.0416	-0.7815
1358	-0.0527	-0.7881
1359	-0.0527	-0.7881
1360	-0.0734	-0.7807
1361	-0.0734	-0.7807
1362	-0.0637	-0.7948
1363	-0.0637	-0.7948
1364	-0.0637	-0.7948
1365	-0.0637	-0.7948
1366	-0.0637	-0.7948
1367	-0.0637	-0.7948
1368	-0.0734	-0.7807
1369	-0.0734	-0.7807
1370	-0.0734	-0.7807
1371	-0.0734	-0.7807
1372	-0.0734	-0.7807
1373	-0.0844	-0.7874
1374	-0.0844	-0.7874
1375	-0.0954	-0.794
1376	-0.0954	-0.794
1377	-0.0954	-0.794
1378	-0.1065	-0.8007
1379	-0.1065	-0.8007
1380	-0.1065	-0.8007
1381	-0.1272	-0.7933
1382	-0.1272	-0.7933
1383	-0.1175	-0.8074
1384	-0.1382	-0.7999
1385	-0.1382	-0.7999
1386	-0.1382	-0.7999
1387	-0.1286	-0.814
1388	-0.1493	-0.8066
1389	-0.1493	-0.8066
1390	-0.1493	-0.8066
1391	-0.1493	-0.8066
1392	-0.1493	-0.8066
1393	-0.1175	-0.8074
1394	-0.0954	-0.794
1395	-0.0637	-0.7948
1396	-0.032	-0.7956
1397	-0.0113	-0.803
1398	0.0094	-0.8104
1399	0.0094	-0.8104
1400	0.0094	-0.8104
1401	-0.0016	-0.8171
1402	-0.0223	-0.8096
1403	-0.0127	-0.8237
1404	-0.0334	-0.8163
1405	-0.0334	-0.8163
1406	-0.0237	-0.8304
1407	-0.0237	-0.8304
1408	-0.0444	-0.823
1409	-0.0444	-0.823
1410	-0.0444	-0.823
1411	-0.0444	-0.823
1412	-0.0237	-0.8304
1413	-0.0237	-0.8304
1414	-0.0237	-0.8304
1415	-0.0334	-0.8163
1416	-0.0334	-0.8163
1417	-0.0237	-0.8304
1418	-0.0444	-0.823
1419	-0.0444	-0.823
1420	-0.0347	-0.837
1421	-0.0554	-0.8296
1422	-0.0458	-0.8437
1423	-0.0665	-0.8363
1424	-0.0665	-0.8363
1425	-0.0665	-0.8363
1426	-0.0872	-0.8289
1427	-0.0775	-0.8429
1428	-0.0982	-0.8355
1429	-0.0982	-0.8355
1430	-0.1093	-0.8422
1431	-0.1093	-0.8422
1432	-0.13	-0.8348
1433	-0.1203	-0.8488
1434	-0.1093	-0.8422
1435	-0.0886	-0.8496
1436	-0.0665	-0.8363
1437	-0.0347	-0.837
1438	-0.003	-0.8378
1439	0.0287	-0.8386
1440	0.0398	-0.8319
1441	0.0398	-0.8319
1442	0.0494	-0.846
1443	0.0287	-0.8386
1444	0.0177	-0.8452
1445	0.0177	-0.8452
1446	0.0066	-0.8519
1447	0.0066	-0.8519
1448	0.0066	-0.8519
1449	-0.0044	-0.8585
1450	-0.0044	-0.8585
1451	-0.0044	-0.8585
1452	-0.0044	-0.8585
1453	-0.0044	-0.8585
1454	-0.014	-0.8445
1455	0.0066	-0.8519
1456	0.0066	-0.8519
1457	0.0066	-0.8519
1458	0.0066	-0.8519
1459	0.0066	-0.8519
1460	0.0066	-0.8519
1461	-0.014	-0.8445
1462	-0.0044	-0.8585
1463	-0.0251	-0.8511
1464	-0.0251	-0.8511
1465	-0.0154	-0.8652
1466	-0.0361	-0.8578
1467	-0.0361	-0.8578
1468	-0.0361	-0.8578
1469	-0.0361	-0.8578
1470	-0.0568	-0.8504
1471	-0.0568	-0.8504
1472	-0.0472	-0.8644
1473	-0.0679	-0.857
1474	-0.0679	-0.857
1475	-0.0568	-0.8504
1476	-0.0251	-0.8511
1477	0.0066	-0.8519
1478	0.0384	-0.8526
1479	0.0701	-0.8534
1480	0.0812	-0.8468
1481	0.1019	-0.8542
1482	0.1019	-0.8542
1483	0.0812	-0.8468
1484	0.0908	-0.8608
1485	0.0701	-0.8534
1486	0.0701	-0.8534
1487	0.0701	-0.8534
1488	0.0701	-0.8534
1489	0.0701	-0.8534
1490	0.0701	-0.8534
1491	0.0701	-0.8534
1492	0.0591	-0.8601
1493	0.0591	-0.8601
1494	0.0591	-0.8601
1495	0.0494	-0.846
1496	0.0494	-0.846
1497	0.0701	-0.8534
1498	0.0701	-0.8534
1499	0.0701	-0.8534
1500	0.0701	-0.8534
1501	0.0494	-0.846
1502	0.0591	-0.8601
1503	0.0591	-0.8601
1504	0.0384	-0.8526
1505	0.0384	-0.8526
1506	0.0177	-0.8452
1507	0.0273	-0.8593
1508	0.0273	-0.8593
1509	0.0273	-0.8593
1510	0.0273	-0.8593
1511	0.0273	-0.8593
1512	0.0273	-0.8593
1513	0.0066	-0.8519
1514	0.0066	-0.8519
1515	0.0066	-0.8519
1516	0.0066	-0.8519
1517	-0.014	-0.8445
1518	-0.0251	-0.8511
1519	-0.0361	-0.8578
1520	-0.0472	-0.8644
1521	-0.0375	-0.8785
1522	-0.0582	-0.8711
1523	-0.0679	-0.857
1524	-0.0679	-0.857
1525	-0.0472	-0.8644
1526	-0.0154	-0.8652
1527	0.0066	-0.8519
1528	0.0591	-0.8601
1529	0.0701	-0.8534
1530	0.0908	-0.8608
1531	0.1005	-0.8749
1532	0.0798	-0.8675
1533	0.0687	-0.8742
1534	0.0577	-0.8808
1535	0.0467	-0.8875
1536	0.0356	-0.8941
1537	0.0453	-0.9082
1538	0.0246	-0.9008
1539	0.0246	-0.9008
1540	0.0039	-0.8934
1541	0.0039	-0.8934
1542	0.0039	-0.8934
1543	0.0039	-0.8934
1544	0.0039	-0.8934
1545	0.0039	-0.8934
1546	0.0246	-0.9008
1547	0.0246	-0.9008
1548	0.0135	-0.9075
1549	0.0135	-0.9075
1550	0.0135	-0.9075
1551	0.0025	-0.9141
1552	-0.0182	-0.9067
1553	-0.0086	-0.9208
1554	-0.0292	-0.9133
1555	-0.0196	-0.9274
1556	-0.0403	-0.92
1557	-0.0403	-0.92
1558	-0.0403	-0.92
1559	-0.0513	-0.9267
1560	-0.0513	-0.9267
1561	-0.0513	-0.9267
1562	-0.072	-0.9192
1563	-0.072	-0.9192
1564	-0.072	-0.9192
1565	-0.0927	-0.9118
1566	-0.0831	-0.9259
1567	-0.1038	-0.9185
1568	-0.1038	-0.9185
1569	-0.1038	-0.9185
1570	-0.072	-0.9192
1571	-0.0403	-0.92
1572	-0.0086	-0.9208
1573	0.0232	-0.9215
1574	0.0342	-0.9149
1575	0.0549	-0.9223
1576	0.0549	-0.9223
1577	0.0439	-0.929
1578	0.0439	-0.929
1579	0.0328	-0.9356
1580	0.0218	-0.9423
1581	0.0218	-0.9423
1582	0.0011	-0.9349
1583	0.0108	-0.9489
1584	0.0108	-0.9489
1585	-0.0099	-0.9415
1586	-0.0099	-0.9415
1587	-0.0099	-0.9415
1588	-0.0099	-0.9415
1589	-0.0099	-0.9415
1590	-0.0099	-0.9415
1591	0.0108	-0.9489
1592	0.0108	-0.9489
1593	0.0108	-0.9489
1594	-0.0099	-0.9415
1595	-0.0003	-0.9556
1596	-0.021	-0.9482
1597	-0.021	-0.9482
1598	-0.032	-0.9548
1599	-0.032	-0.9548
1600	-0.032	-0.9548
1601	-0.0527	-0.9474
1602	-0.0527	-0.9474
1603	-0.0527	-0.9474
1604	-0.0431	-0.9615
1605	-0.0431	-0.9615
1606	-0.0638	-0.9541
1607	-0.0638	-0.9541
1608	-0.0638	-0.9541
1609	-0.0638	-0.9541
1610	-0.0638	-0.9541
1611	-0.0845	-0.9466
1612	-0.0845	-0.9466
1613	-0.0845	-0.9466
1614	-0.0845	-0.9466
1615	-0.0638	-0.9541
1616	-0.0527	-0.9474
1617	-0.0099	-0.9415
1618	0.0218	-0.9423
1619	0.0535	-0.943
1620	0.0646	-0.9364
1621	0.0853	-0.9438
1622	0.0853	-0.9438
1623	0.0853	-0.9438
1624	0.0742	-0.9505
1625	0.0535	-0.943
1626	0.0632	-0.9571
1627	0.0425	-0.9497
1628	0.0425	-0.9497
1629	0.0425	-0.9497
1630	0.0521	-0.9638
1631	0.0521	-0.9638
1632	0.0425	-0.9497
1633	0.0425	-0.9497
1634	0.0632	-0.9571
1635	0.0535	-0.943
1636	0.0535	-0.943
1637	0.0535	-0.943
1638	0.0742	-0.9505
1639	0.0742	-0.9505
1640	0.0742	-0.9505
1641	0.0535	-0.943
1642	0.0535	-0.943
1643	0.0425	-0.9497
1644	0.0425	-0.9497
1645	0.0425	-0.9497
1646	0.0425	-0.9497
1647	0.0425	-0.9497
1648	0.0425	-0.9497
1649	0.0425	-0.9497
1650	0.0425	-0.9497
1651	0.0218	-0.9423
1652	0.0218	-0.9423
1653	0.0218	-0.9423
1654	0.0218	-0.9423
1655	0.0218	-0.9423
1656	0.0218	-0.9423
1657	0.0218	-0.9423
1658	0.0218	-0.9423
1659	0.0011	-0.9349
1660	0.0011	-0.9349
1661	0.0121	-0.9282
1662	0.0232	-0.9215
1663	0.0549	-0.9223
1664	0.0867	-0.9231
1665	0.1184	-0.9238
1666	0.1598	-0.9387
1667	0.1598	-0.9387
1668	0.1598	-0.9387
1669	0.1694	-0.9527
1670	0.1584	-0.9594
1671	0.1377	-0.952
1672	0.1267	-0.9586
1673	0.1267	-0.9586
1674	0.106	-0.9512
1675	0.1156	-0.9653
1676	0.1156	-0.9653
1677	0.1156	-0.9653
1678	0.0949	-0.9579
1679	0.1156	-0.9653
1680	0.1156	-0.9653
1681	0.106	-0.9512
1682	0.106	-0.9512
1683	0.106	-0.9512
1684	0.106	-0.9512
1685	0.106	-0.9512
1686	0.106	-0.9512
1687	0.0949	-0.9579
1688	0.0949	-0.9579
1689	0.0742	-0.9505
1690	0.0839	-0.9645
1691	0.0839	-0.9645
1692	0.0632	-0.9571
1693	0.0632	-0.9571
1694	0.0632	-0.9571
1695	0.0632	-0.9571
1696	0.0425	-0.9497
1697	0.0425	-0.9497
1698	0.0425	-0.9497
1699	0.0425	-0.9497
1700	0.0425	-0.9497
1701	0.0425	-0.9497
1702	0.0425	-0.9497
1703	0.0315	-0.9564
1704	0.0315	-0.9564
1705	0.0315	-0.9564
1706	0.0108	-0.9489
1707	0.0315	-0.9564
1708	0.0425	-0.9497
1709	0.0742	-0.9505
1710	0.117	-0.9446
1711	0.1584	-0.9594
1712	0.1694	-0.9527
1713	0.1901	-0.9602
1714	0.1901	-0.9602
1715	0.1791	-0.9668
1716	0.1584	-0.9594
1717	0.1681	-0.9735
1718	0.157	-0.9801
1719	0.157	-0.9801
1720	0.1363	-0.9727
1721	0.146	-0.9868
1722	0.146	-0.9868
1723	0.146	-0.9868
1724	0.146	-0.9868
1725	0.146	-0.9868
1726	0.146	-0.9868
1727	0.1363	-0.9727
1728	0.1363	-0.9727
1729	0.1363	-0.9727
1730	0.157	-0.9801
1731	0.1363	-0.9727
1732	0.146	-0.9868
1733	0.146	-0.9868
1734	0.1349	-0.9935
1735	0.1349	-0.9935
1736	0.1142	-0.986
1737	0.1142	-0.986
1738	0.1142	-0.986
1739	0.1239	-1.0001
1740	0.1032	-0.9927
1741	0.1032	-0.9927
1742	0.1032	-0.9927
1743	0.1032	-0.9927
1744	0.1032	-0.9927
1745	0.0922	-0.9994
1746	0.0922	-0.9994
1747	0.0922	-0.9994
1748	0.0922	-0.9994
1749	0.0922	-0.9994
1750	0.0715	-0.9919
1751	0.0715	-0.9919
1752	0.0715	-0.9919
1753	0.0811	-1.006
1754	0.0604	-0.9986
1755	0.0604	-0.9986
1756	0.0811	-1.006
1757	0.0922	-0.9994
1758	0.1142	-0.986
1759	0.146	-0.9868
1760	0.1777	-0.9876
1761	0.2094	-0.9883
1762	0.2301	-0.9958
1763	0.2301	-0.9958
1764	0.2191	-1.0024
1765	0.1984	-0.995
1766	0.2081	-1.0091
1767	0.197	-1.0157
1768	0.1763	-1.0083
1769	0.1763	-1.0083
1770	0.1763	-1.0083
1771	0.1763	-1.0083
1772	0.1763	-1.0083
1773	0.1763	-1.0083
1774	0.1763	-1.0083
1775	0.1763	-1.0083
1776	0.1763	-1.0083
1777	0.197	-1.0157
1778	0.197	-1.0157
1779	0.1874	-1.0017
1780	0.197	-1.0157
1781	0.197	-1.0157
1782	0.1763	-1.0083
1783	0.186	-1.0224
1784	0.1653	-1.015
1785	0.1653	-1.015
1786	0.1446	-1.0075
1787	0.1446	-1.0075
1788	0.1446	-1.0075
1789	0.1239	-1.0001
1790	0.1335	-1.0142
1791	0.1335	-1.0142
1792	0.1335	-1.0142
1793	0.1335	-1.0142
1794	0.1129	-1.0068
1795	0.1129	-1.0068
1796	0.1225	-1.0209
1797	0.1225	-1.0209
1798	0.1018	-1.0134
1799	0.1018	-1.0134
1800	0.1018	-1.0134
1801	0.1018	-1.0134
1802	0.1335	-1.0142
1803	0.1446	-1.0075
1804	0.1763	-1.0083
1805	0.2081	-1.0091
1806	0.2288	-1.0165
1807	0.2495	-1.0239
1808	0.2288	-1.0165
1809	0.2384	-1.0306
1810	0.2274	-1.0372
1811	0.2163	-1.0439
1812	0.1956	-1.0365
1813	0.1846	-1.0431
1814	0.1846	-1.0431
1815	0.1639	-1.0357
1816	0.1736	-1.0498
1817	0.1736	-1.0498
1818	0.1736	-1.0498
1819	0.1529	-1.0424
1820	0.1529	-1.0424
1821	0.1736	-1.0498
1822	0.1736	-1.0498
1823	0.1529	-1.0424
1824	0.1529	-1.0424
1825	0.1625	-1.0565
1826	0.1625	-1.0565
1827	0.1515	-1.0631
1828	0.1308	-1.0557
1829	0.1404	-1.0698
1830	0.1197	-1.0624
1831	0.1294	-1.0764
1832	0.1087	-1.069
1833	0.1087	-1.069
1834	0.1087	-1.069
1835	0.0977	-1.0757
1836	0.0977	-1.0757
1837	0.0977	-1.0757
1838	0.077	-1.0682
1839	0.0866	-1.0823
1840	0.0866	-1.0823
1841	0.0659	-1.0749
1842	0.0659	-1.0749
1843	0.0756	-1.089
1844	0.0549	-1.0816
1845	0.0549	-1.0816
1846	0.0438	-1.0882
1847	0.0549	-1.0816
1848	0.0756	-1.089
1849	0.0977	-1.0757
1850	0.1294	-1.0764
1851	0.1611	-1.0772
1852	0.1929	-1.078
1853	0.2136	-1.0854
1854	0.2136	-1.0854
1855	0.1929	-1.078
1856	0.1818	-1.0846
1857	0.1708	-1.0913
1858	0.1708	-1.0913
1859	0.1597	-1.0979
1860	0.1597	-1.0979
1861	0.1694	-1.112
1862	0.1694	-1.112
1863	0.1487	-1.1046
1864	0.1487	-1.1046
1865	0.1487	-1.1046
1866	0.1487	-1.1046
1867	0.1487	-1.1046
1868	0.1487	-1.1046
1869	0.1694	-1.112
1870	0.1597	-1.0979
1871	0.1694	-1.112
1872	0.1694	-1.112
1873	0.1487	-1.1046
1874	0.1487	-1.1046
1875	0.1584	-1.1187
1876	0.1377	-1.1113
1877	0.117	-1.1038
1878	0.117	-1.1038
1879	0.1266	-1.1179
1880	0.1266	-1.1179
1881	0.1266	-1.1179
1882	0.1059	-1.1105
1883	0.1059	-1.1105
1884	0.1059	-1.1105
1885	0.1059	-1.1105
1886	0.1059	-1.1105
1887	0.1059	-1.1105
1888	0.0949	-1.1172
1889	0.0949	-1.1172
1890	0.0949	-1.1172
1891	0.0742	-1.1097
1892	0.0742	-1.1097
1893	0.0742	-1.1097
1894	0.0742	-1.1097
1895	0.0742	-1.1097
1896	0.1059	-1.1105
1897	0.128	-1.0972
1898	0.1597	-1.0979
1899	0.2122	-1.1061
1900	0.2232	-1.0995
1901	0.2343	-1.0928
1902	0.2439	-1.1069
1903	0.2439	-1.1069
1904	0.2232	-1.0995
1905	0.2122	-1.1061
1906	0.2122	-1.1061
1907	0.2122	-1.1061
1908	0.2218	-1.1202
1909	0.2218	-1.1202
1910	0.2011	-1.1128
1911	0.2218	-1.1202
1912	0.2122	-1.1061
1913	0.2122	-1.1061
1914	0.2122	-1.1061
1915	0.2122	-1.1061
1916	0.2232	-1.0995
1917	0.2232	-1.0995
1918	0.2343	-1.0928
1919	0.2343	-1.0928
1920	0.2343	-1.0928
1921	0.2136	-1.0854
1922	0.2136	-1.0854
1923	0.2232	-1.0995
1924	0.2025	-1.092
1925	0.2025	-1.092
1926	0.2025	-1.092
1927	0.2025	-1.092
1928	0.1929	-1.078
1929	0.1929	-1.078
1930	0.1929	-1.078
1931	0.1929	-1.078
1932	0.1929	-1.078
1933	0.1929	-1.078
1934	0.1929	-1.078
1935	0.1929	-1.078
1936	0.1929	-1.078
1937	0.1929	-1.078
1938	0.1722	-1.0705
1939	0.1722	-1.0705
1940	0.1722	-1.0705
1941	0.1722	-1.0705
1942	0.1832	-1.0639
1943	0.2149	-1.0646
1944	0.2467	-1.0654
1945	0.2688	-1.0521
1946	0.3102	-1.0669
1947	0.3212	-1.0603
1948	0.3419	-1.0677
1949	0.3308	-1.0744
1950	0.3308	-1.0744
1951	0.3198	-1.081
1952	0.2991	-1.0736
1953	0.3088	-1.0877
1954	0.2881	-1.0802
1955	0.2881	-1.0802
1956	0.2881	-1.0802
1957	0.2977	-1.0943
1958	0.2977	-1.0943
1959	0.2977	-1.0943
1960	0.2881	-1.0802
1961	0.2881	-1.0802
1962	0.2881	-1.0802
1963	0.2881	-1.0802
1964	0.2881	-1.0802
1965	0.2977	-1.0943
1966	0.277	-1.0869
1967	0.2867	-1.101
1968	0.266	-1.0936
1969	0.2549	-1.1002
1970	0.2549	-1.1002
1971	0.2343	-1.0928
1972	0.2439	-1.1069
1973	0.2232	-1.0995
1974	0.2232	-1.0995
1975	0.2329	-1.1135
1976	0.2122	-1.1061
1977	0.2122	-1.1061
1978	0.2122	-1.1061
1979	0.2011	-1.1128
1980	0.2011	-1.1128
1981	0.2011	-1.1128
1982	0.1901	-1.1194
1983	0.1901	-1.1194
1984	0.1791	-1.1261
1985	0.1997	-1.1335
1986	0.1901	-1.1194
1987	0.2218	-1.1202
1988	0.2536	-1.121
1989	0.2853	-1.1217
1990	0.317	-1.1225
1991	0.317	-1.1225
1992	0.3377	-1.1299
1993	0.317	-1.1225
1994	0.3267	-1.1366
1995	0.306	-1.1292
1996	0.295	-1.1358
1997	0.295	-1.1358
1998	0.295	-1.1358
1999	0.2839	-1.1425
2000	0.2839	-1.1425
2001	0.2839	-1.1425
2002	0.2839	-1.1425
2003	0.2839	-1.1425
2004	0.2839	-1.1425
2005	0.2839	-1.1425
2006	0.3046	-1.1499
2007	0.295	-1.1358
2008	0.295	-1.1358
2009	0.295	-1.1358
2010	0.295	-1.1358
2011	0.295	-1.1358
2012	0.2743	-1.1284
2013	0.295	-1.1358
2014	0.2853	-1.1217
2015	0.2853	-1.1217
2016	0.2756	-1.1076
2017	0.2867	-1.101
2018	0.2867	-1.101
2019	0.277	-1.0869
2020	0.277	-1.0869
2021	0.277	-1.0869
2022	0.2563	-1.0795
2023	0.266	-1.0936
2024	0.266	-1.0936
2025	0.266	-1.0936
2026	0.2453	-1.0861
2027	0.2453	-1.0861
2028	0.2453	-1.0861
2029	0.2453	-1.0861
2030	0.2343	-1.0928
2031	0.2136	-1.0854
2032	0.2232	-1.0995
2033	0.2122	-1.1061
2034	0.2329	-1.1135
2035	0.2439	-1.1069
2036	0.2646	-1.1143
2037	0.2756	-1.1076
2038	0.2963	-1.1151
2039	0.317	-1.1225
2040	0.317	-1.1225
2041	0.2963	-1.1151
2042	0.2853	-1.1217
2043	0.2743	-1.1284
2044	0.2632	-1.135
2045	0.2425	-1.1276
2046	0.2522	-1.1417
2047	0.2315	-1.1343
2048	0.2411	-1.1484
2049	0.2204	-1.1409
[truncated: 39,951 more rows]
