# Supplementary material for: Gender-Related Effect in Oxygenation Dynamics by Using Far-Infrared Intervention with Near-Infrared Spectroscopy Measurement: A Gender Differences Controlled Trial
Source: PLoS One. 2015 Nov 10;10(11):e0135166. doi: 10.1371/journal.pone.0135166 (PMC4640828; doi:10.1371/journal.pone.0135166)
Supplement: S22 File — (XLSX) [file pone.0135166.s022.xlsx]

## Sheet: 工作表1
50	-0.3712	-0.1642
51	-0.3712	-0.1642
52	-0.3712	-0.1642
53	-0.3822	-0.1708
54	-0.3822	-0.1708
55	-0.4029	-0.1634
56	-0.4029	-0.1634
57	-0.4029	-0.1634
58	-0.4029	-0.1634
59	-0.3822	-0.1708
60	-0.3919	-0.1568
61	-0.3712	-0.1642
62	-0.3505	-0.1716
63	-0.3602	-0.1575
64	-0.3602	-0.1575
65	-0.3395	-0.1649
66	-0.3284	-0.1583
67	-0.3174	-0.1516
68	-0.2967	-0.159
69	-0.2857	-0.1524
70	-0.2746	-0.1457
71	-0.2525	-0.1324
72	-0.2415	-0.1258
73	-0.2194	-0.1124
74	-0.1766	-0.1065
75	-0.1546	-0.0932
76	-0.1325	-0.0799
77	-0.1104	-0.0666
78	-0.0787	-0.0673
79	-0.0566	-0.054
80	-0.0248	-0.0548
81	-0.0028	-0.0415
82	0.0083	-0.0348
83	0.04	-0.0356
84	0.0304	-0.0215
85	0.0414	-0.0148
86	0.0621	-0.0223
87	0.0731	-0.0156
88	0.0842	-0.0089
89	0.1049	-0.0164
90	0.1159	-0.0097
91	0.127	-0.003
92	0.127	-0.003
93	0.127	-0.003
94	0.127	-0.003
95	0.1159	-0.0097
96	0.0952	-0.0023
97	0.0745	0.0051
98	0.0635	-0.0015
99	0.0318	-0.0007
100	0	0
101	-0.0014	-0.0207
102	-0.0331	-0.02
103	-0.0552	-0.0333
104	-0.0869	-0.0325
105	-0.0883	-0.0533
106	-0.12	-0.0525
107	-0.1311	-0.0592
108	-0.1628	-0.0584
109	-0.1739	-0.0651
110	-0.1849	-0.0717
111	-0.1863	-0.0925
112	-0.1863	-0.0925
113	-0.1973	-0.0991
114	-0.1877	-0.1132
115	-0.2084	-0.1058
116	-0.1987	-0.1199
117	-0.2098	-0.1265
118	-0.2098	-0.1265
119	-0.2098	-0.1265
120	-0.1891	-0.1339
121	-0.178	-0.1273
122	-0.178	-0.1273
123	-0.1463	-0.128
124	-0.1352	-0.1214
125	-0.1132	-0.1081
126	-0.1021	-0.1014
127	-0.08	-0.0881
128	-0.069	-0.0814
129	-0.058	-0.0748
130	-0.0469	-0.0681
131	-0.0262	-0.0755
132	-0.0152	-0.0689
133	-0.0041	-0.0622
134	0.0069	-0.0555
135	-0.0028	-0.0415
136	0.0083	-0.0348
137	0.0083	-0.0348
138	-0.0014	-0.0207
139	0.0193	-0.0281
140	0.0304	-0.0215
141	0.0304	-0.0215
142	0.0511	-0.0289
143	0.0511	-0.0289
144	0.0511	-0.0289
145	0.0511	-0.0289
146	0.04	-0.0356
147	0.0193	-0.0281
148	0.0083	-0.0348
149	-0.0028	-0.0415
150	-0.0138	-0.0481
151	-0.0359	-0.0614
152	-0.058	-0.0748
153	-0.08	-0.0881
154	-0.1021	-0.1014
155	-0.1449	-0.1073
156	-0.167	-0.1206
157	-0.178	-0.1273
158	-0.1904	-0.1547
159	-0.2222	-0.1539
160	-0.2443	-0.1672
161	-0.2663	-0.1806
162	-0.2677	-0.2013
163	-0.2898	-0.2146
164	-0.3009	-0.2213
165	-0.3119	-0.2279
166	-0.3229	-0.2346
167	-0.334	-0.2412
168	-0.3243	-0.2553
169	-0.3243	-0.2553
170	-0.3243	-0.2553
171	-0.3036	-0.2628
172	-0.2926	-0.2561
173	-0.2705	-0.2428
174	-0.2277	-0.2369
175	-0.1739	-0.2243
176	-0.1297	-0.1977
177	-0.0759	-0.1851
178	-0.0428	-0.1652
179	0.011	-0.1526
180	0.0538	-0.1467
181	0.0759	-0.1334
182	0.1187	-0.1275
183	0.12	-0.1067
184	0.1421	-0.0934
185	0.1739	-0.0942
186	0.1752	-0.0734
187	0.207	-0.0742
188	0.218	-0.0675
189	0.2401	-0.0542
190	0.2718	-0.055
191	0.2829	-0.0483
192	0.2939	-0.0417
193	0.3146	-0.0491
194	0.2939	-0.0417
195	0.2939	-0.0417
196	0.2829	-0.0483
197	0.2718	-0.055
198	0.2401	-0.0542
199	0.2291	-0.0609
200	0.1973	-0.0601
201	0.1656	-0.0594
202	0.1435	-0.0727
203	0.1214	-0.086
204	0.0897	-0.0852
205	0.0676	-0.0986
206	0.0566	-0.1052
207	0.0345	-0.1185
208	0.0234	-0.1252
209	0.0124	-0.1319
210	0.0014	-0.1385
211	0.011	-0.1526
212	0.011	-0.1526
213	0	-0.1593
214	0	-0.1593
215	0	-0.1593
216	0	-0.1593
217	0.0207	-0.1667
218	0.0317	-0.16
219	0.0524	-0.1674
220	0.0745	-0.1541
221	0.0966	-0.1408
222	0.149	-0.149
223	0.1821	-0.129
224	0.2249	-0.1231
225	0.258	-0.1031
226	0.3008	-0.0972
227	0.3339	-0.0773
228	0.356	-0.0639
229	0.3877	-0.0647
230	0.4098	-0.0514
231	0.4416	-0.0521
232	0.4526	-0.0455
233	0.4636	-0.0388
234	0.4636	-0.0388
235	0.4747	-0.0322
236	0.5064	-0.0329
237	0.5175	-0.0263
238	0.5285	-0.0196
239	0.5492	-0.027
240	0.5602	-0.0204
241	0.5395	-0.013
242	0.5395	-0.013
243	0.5285	-0.0196
244	0.5078	-0.0122
245	0.4968	-0.0189
246	0.465	-0.0181
247	0.4333	-0.0173
248	0.4112	-0.0306
249	0.3795	-0.0299
250	0.3477	-0.0291
251	0.3257	-0.0424
252	0.2939	-0.0417
253	0.2718	-0.055
254	0.2608	-0.0617
255	0.2498	-0.0683
256	0.2387	-0.075
257	0.2277	-0.0816
258	0.2166	-0.0883
259	0.2056	-0.095
260	0.2152	-0.109
261	0.2042	-0.1157
262	0.1932	-0.1224
263	0.1932	-0.1224
264	0.1821	-0.129
265	0.1821	-0.129
266	0.1821	-0.129
267	0.1918	-0.1431
268	0.1918	-0.1431
269	0.2028	-0.1364
270	0.2028	-0.1364
271	0.2139	-0.1298
272	0.2456	-0.1305
273	0.2566	-0.1239
274	0.2884	-0.1246
275	0.2898	-0.1039
276	0.3215	-0.1047
277	0.3325	-0.098
278	0.3532	-0.1054
279	0.3436	-0.0913
280	0.3436	-0.0913
281	0.3643	-0.0988
282	0.3546	-0.0847
283	0.3657	-0.078
284	0.3657	-0.078
285	0.3767	-0.0714
286	0.3877	-0.0647
287	0.3781	-0.0506
288	0.3988	-0.058
289	0.4098	-0.0514
290	0.4209	-0.0447
291	0.4112	-0.0306
292	0.4429	-0.0314
293	0.4636	-0.0388
294	0.4747	-0.0322
295	0.4747	-0.0322
296	0.4747	-0.0322
297	0.4747	-0.0322
298	0.4636	-0.0388
299	0.4429	-0.0314
300	0.4526	-0.0455
301	0.4112	-0.0306
302	0.4002	-0.0373
303	0.3988	-0.058
304	0.3767	-0.0714
305	0.345	-0.0706
306	0.3229	-0.0839
307	0.3008	-0.0972
308	0.2898	-0.1039
309	0.2677	-0.1172
310	0.2566	-0.1239
311	0.2456	-0.1305
312	0.2346	-0.1372
313	0.2235	-0.1439
314	0.2332	-0.1579
315	0.2221	-0.1646
316	0.2318	-0.1787
317	0.2111	-0.1713
318	0.2207	-0.1853
319	0.2097	-0.192
320	0.2097	-0.192
321	0.189	-0.1846
322	0.1987	-0.1987
323	0.1987	-0.1987
324	0.2097	-0.192
325	0.2097	-0.192
326	0.2207	-0.1853
327	0.2318	-0.1787
328	0.2635	-0.1794
329	0.2746	-0.1728
330	0.2856	-0.1661
331	0.2966	-0.1595
332	0.3077	-0.1528
333	0.3187	-0.1461
334	0.3187	-0.1461
335	0.3298	-0.1395
336	0.3408	-0.1328
337	0.3518	-0.1262
338	0.3629	-0.1195
339	0.3532	-0.1054
340	0.3643	-0.0988
341	0.385	-0.1062
342	0.396	-0.0995
343	0.4071	-0.0929
344	0.4181	-0.0862
345	0.4498	-0.087
346	0.4609	-0.0803
347	0.4816	-0.0877
348	0.4816	-0.0877
349	0.4816	-0.0877
350	0.4705	-0.0944
351	0.4498	-0.087
352	0.4388	-0.0936
353	0.4277	-0.1003
354	0.4167	-0.107
355	0.3946	-0.1203
356	0.3629	-0.1195
357	0.3408	-0.1328
358	0.3394	-0.1536
359	0.3173	-0.1669
360	0.2856	-0.1661
361	0.2635	-0.1794
362	0.2525	-0.1861
363	0.2511	-0.2068
364	0.2194	-0.2061
365	0.218	-0.2268
366	0.2069	-0.2335
367	0.1959	-0.2401
368	0.2055	-0.2542
369	0.1945	-0.2609
370	0.1835	-0.2675
371	0.1835	-0.2675
372	0.1835	-0.2675
373	0.1835	-0.2675
374	0.1945	-0.2609
375	0.2262	-0.2616
376	0.2483	-0.2483
377	0.2814	-0.2283
378	0.3146	-0.2084
379	0.3684	-0.1958
380	0.4125	-0.1692
381	0.4871	-0.164
382	0.5409	-0.1515
383	0.574	-0.1315
384	0.6168	-0.1256
385	0.6499	-0.1056
386	0.6927	-0.0997
387	0.7148	-0.0864
388	0.7465	-0.0872
389	0.7686	-0.0739
390	0.7907	-0.0605
391	0.8224	-0.0613
392	0.8541	-0.0621
393	0.8859	-0.0628
394	0.8969	-0.0562
395	0.8873	-0.0421
396	0.8873	-0.0421
397	0.8873	-0.0421
398	0.8666	-0.0347
399	0.8459	-0.0272
400	0.8459	-0.0272
401	0.8141	-0.0265
402	0.8031	-0.0331
403	0.7603	-0.039
404	0.7382	-0.0524
405	0.6955	-0.0583
406	0.6734	-0.0716
407	0.6416	-0.0708
408	0.6196	-0.0841
409	0.6085	-0.0908
410	0.5975	-0.0974
411	0.5975	-0.0974
412	0.5864	-0.1041
413	0.5864	-0.1041
414	0.5754	-0.1108
415	0.5547	-0.1033
416	0.5643	-0.1174
417	0.5643	-0.1174
418	0.574	-0.1315
419	0.5643	-0.1174
420	0.5643	-0.1174
421	0.585	-0.1248
422	0.5961	-0.1182
423	0.6071	-0.1115
424	0.6389	-0.1123
425	0.6609	-0.099
426	0.683	-0.0857
427	0.7148	-0.0864
428	0.7368	-0.0731
429	0.7479	-0.0664
430	0.7589	-0.0598
431	0.7796	-0.0672
432	0.7907	-0.0605
433	0.8017	-0.0539
434	0.8127	-0.0472
435	0.8238	-0.0406
436	0.8555	-0.0413
437	0.8666	-0.0347
438	0.8569	-0.0206
439	0.8679	-0.0139
440	0.8886	-0.0213
441	0.8997	-0.0147
442	0.9107	-0.008
443	0.9218	-0.0014
444	0.9425	-0.0088
445	0.9535	-0.0021
446	0.9535	-0.0021
447	0.9438	0.0119
448	0.9438	0.0119
449	0.9438	0.0119
450	0.9535	-0.0021
451	0.9328	0.0053
452	0.9218	-0.0014
453	0.8997	-0.0147
454	0.8569	-0.0206
455	0.8252	-0.0198
456	0.7824	-0.0257
457	0.7603	-0.039
458	0.7382	-0.0524
459	0.7161	-0.0657
460	0.6941	-0.079
461	0.683	-0.0857
462	0.6816	-0.1064
463	0.6706	-0.1131
464	0.6596	-0.1197
465	0.6485	-0.1264
466	0.6375	-0.133
467	0.6264	-0.1397
468	0.6361	-0.1538
469	0.625	-0.1604
470	0.6044	-0.153
471	0.614	-0.1671
472	0.5933	-0.1597
473	0.614	-0.1671
474	0.6044	-0.153
475	0.625	-0.1604
476	0.6361	-0.1538
477	0.6678	-0.1545
478	0.6692	-0.1338
479	0.7009	-0.1346
480	0.712	-0.1279
481	0.7437	-0.1287
482	0.7341	-0.1146
483	0.7451	-0.1079
484	0.7451	-0.1079
485	0.7355	-0.0938
486	0.7562	-0.1013
487	0.7562	-0.1013
488	0.7672	-0.0946
489	0.7672	-0.0946
490	0.7575	-0.0805
491	0.7575	-0.0805
492	0.7479	-0.0664
493	0.7686	-0.0739
494	0.7796	-0.0672
495	0.7907	-0.0605
496	0.8114	-0.068
497	0.8224	-0.0613
498	0.8431	-0.0687
499	0.8431	-0.0687
500	0.8431	-0.0687
501	0.8321	-0.0754
502	0.8321	-0.0754
503	0.821	-0.082
504	0.81	-0.0887
505	0.7782	-0.0879
506	0.7562	-0.1013
507	0.7244	-0.1005
508	0.7023	-0.1138
509	0.6803	-0.1271
510	0.6582	-0.1405
511	0.6361	-0.1538
512	0.625	-0.1604
513	0.603	-0.1738
514	0.5919	-0.1804
515	0.5905	-0.2012
516	0.5588	-0.2004
517	0.5685	-0.2145
518	0.5574	-0.2211
519	0.5464	-0.2278
520	0.5353	-0.2345
521	0.5353	-0.2345
522	0.5243	-0.2411
523	0.5243	-0.2411
524	0.5243	-0.2411
525	0.5243	-0.2411
526	0.556	-0.2419
527	0.5878	-0.2426
528	0.6002	-0.2152
529	0.643	-0.2093
530	0.6968	-0.1968
531	0.7299	-0.1768
532	0.7837	-0.1642
533	0.8375	-0.1517
534	0.8707	-0.1317
535	0.9038	-0.1117
536	0.9673	-0.1133
537	0.9893	-0.0999
538	1.0321	-0.094
539	1.0542	-0.0807
540	1.0652	-0.0741
541	1.0763	-0.0674
542	1.0873	-0.0608
543	1.0984	-0.0541
544	1.1301	-0.0549
545	1.1411	-0.0482
546	1.1522	-0.0415
547	1.1632	-0.0349
548	1.1632	-0.0349
549	1.1632	-0.0349
550	1.1632	-0.0349
551	1.1425	-0.0275
552	1.1425	-0.0275
553	1.1315	-0.0341
554	1.0901	-0.0193
555	1.0887	-0.04
556	1.0459	-0.0459
557	1.0032	-0.0518
558	0.9811	-0.0651
559	0.9383	-0.071
560	0.9162	-0.0843
561	0.8941	-0.0977
562	0.8624	-0.0969
563	0.8514	-0.1036
564	0.8403	-0.1102
565	0.8293	-0.1169
566	0.8182	-0.1235
567	0.8072	-0.1302
568	0.7865	-0.1228
569	0.7755	-0.1294
570	0.7851	-0.1435
571	0.7741	-0.1502
572	0.7741	-0.1502
573	0.7741	-0.1502
574	0.7741	-0.1502
575	0.7741	-0.1502
576	0.7948	-0.1576
577	0.8058	-0.1509
578	0.8279	-0.1376
579	0.8389	-0.131
580	0.8707	-0.1317
581	0.8928	-0.1184
582	0.9038	-0.1117
583	0.9355	-0.1125
584	0.9562	-0.1199
585	0.9673	-0.1133
586	0.9576	-0.0992
587	0.9687	-0.0925
588	0.9893	-0.0999
589	1.0004	-0.0933
590	1.0114	-0.0866
591	1.0225	-0.08
592	1.0225	-0.08
593	1.0225	-0.08
594	1.0335	-0.0733
595	1.0542	-0.0807
596	1.0446	-0.0666
597	1.0652	-0.0741
598	1.0763	-0.0674
599	1.097	-0.0748
600	1.097	-0.0748
601	1.097	-0.0748
602	1.0763	-0.0674
603	1.0763	-0.0674
604	1.0652	-0.0741
605	1.0335	-0.0733
606	1.0018	-0.0725
607	0.9797	-0.0859
608	0.9576	-0.0992
609	0.9148	-0.1051
610	0.8928	-0.1184
611	0.85	-0.1243
612	0.8279	-0.1376
613	0.8265	-0.1584
614	0.7948	-0.1576
615	0.7934	-0.1783
616	0.7617	-0.1776
617	0.7713	-0.1917
618	0.7699	-0.2124
619	0.7589	-0.2191
620	0.7382	-0.2116
621	0.7271	-0.2183
622	0.7368	-0.2324
623	0.7161	-0.2249
624	0.7258	-0.239
625	0.7051	-0.2316
626	0.7051	-0.2316
627	0.7258	-0.239
628	0.7161	-0.2249
629	0.7368	-0.2324
630	0.7685	-0.2331
631	0.7699	-0.2124
632	0.8017	-0.2132
633	0.8237	-0.1998
634	0.8348	-0.1932
635	0.8458	-0.1865
636	0.8569	-0.1799
637	0.8776	-0.1873
638	0.8776	-0.1873
639	0.8679	-0.1732
640	0.8679	-0.1732
641	0.8886	-0.1806
642	0.8789	-0.1665
643	0.8996	-0.174
644	0.89	-0.1599
645	0.901	-0.1532
646	0.901	-0.1532
647	0.8914	-0.1391
648	0.9121	-0.1466
649	0.9231	-0.1399
650	0.9341	-0.1332
651	0.9548	-0.1407
652	0.9452	-0.1266
653	0.9659	-0.134
654	0.9659	-0.134
655	0.9659	-0.134
656	0.9548	-0.1407
657	0.9548	-0.1407
658	0.9231	-0.1399
659	0.9121	-0.1466
660	0.8803	-0.1458
661	0.8789	-0.1665
662	0.8362	-0.1724
663	0.8141	-0.1858
664	0.792	-0.1991
665	0.7699	-0.2124
666	0.7478	-0.2257
667	0.7161	-0.2249
668	0.7147	-0.2457
669	0.6926	-0.259
670	0.6816	-0.2657
671	0.6595	-0.279
672	0.6485	-0.2856
673	0.6374	-0.2923
674	0.636	-0.313
675	0.625	-0.3197
676	0.614	-0.3264
677	0.5933	-0.3189
678	0.6029	-0.333
679	0.5822	-0.3256
680	0.5822	-0.3256
681	0.5822	-0.3256
682	0.614	-0.3264
683	0.6457	-0.3271
684	0.6678	-0.3138
685	0.7009	-0.2938
686	0.7547	-0.2813
687	0.8085	-0.2687
688	0.8417	-0.2487
689	0.8844	-0.2428
690	0.9383	-0.2303
691	0.9714	-0.2103
692	1.0142	-0.2044
693	1.0362	-0.1911
694	1.0694	-0.1711
695	1.1011	-0.1719
696	1.1232	-0.1586
697	1.1549	-0.1593
698	1.1563	-0.1386
699	1.188	-0.1393
700	1.2101	-0.126
701	1.2419	-0.1268
702	1.2736	-0.1276
703	1.2846	-0.1209
704	1.2846	-0.1209
705	1.2846	-0.1209
706	1.275	-0.1068
707	1.275	-0.1068
708	1.2543	-0.0994
709	1.2543	-0.0994
710	1.2225	-0.0986
711	1.2018	-0.0912
712	1.1798	-0.1045
713	1.137	-0.1104
714	1.1039	-0.1304
715	1.0721	-0.1296
716	1.0501	-0.143
717	1.028	-0.1563
718	1.0169	-0.1629
719	0.9962	-0.1555
720	1.0059	-0.1696
721	0.9852	-0.1622
722	0.9852	-0.1622
723	0.9948	-0.1763
724	0.9742	-0.1688
725	0.9742	-0.1688
726	0.9742	-0.1688
727	0.9742	-0.1688
728	0.9742	-0.1688
729	0.9742	-0.1688
730	0.9948	-0.1763
731	1.0059	-0.1696
732	1.0073	-0.1488
733	1.039	-0.1496
734	1.0611	-0.1363
735	1.0928	-0.1371
736	1.1149	-0.1237
737	1.1466	-0.1245
738	1.1687	-0.1112
739	1.1798	-0.1045
740	1.2115	-0.1053
741	1.2225	-0.0986
742	1.2336	-0.092
743	1.2446	-0.0853
744	1.2653	-0.0927
745	1.2557	-0.0786
746	1.2764	-0.0861
747	1.2874	-0.0794
748	1.3081	-0.0868
749	1.3191	-0.0802
750	1.3302	-0.0735
751	1.3509	-0.0809
752	1.3619	-0.0743
753	1.3619	-0.0743
754	1.3619	-0.0743
755	1.3412	-0.0669
756	1.3412	-0.0669
757	1.3205	-0.0594
758	1.3095	-0.0661
759	1.2874	-0.0794
760	1.235	-0.0712
761	1.2129	-0.0845
762	1.1908	-0.0979
763	1.148	-0.1038
764	1.1259	-0.1171
765	1.0942	-0.1163
766	1.0928	-0.1371
767	1.0611	-0.1363
768	1.0597	-0.157
769	1.0487	-0.1637
770	1.0583	-0.1778
771	1.0473	-0.1844
772	1.0362	-0.1911
773	1.0362	-0.1911
774	1.0252	-0.1978
775	1.0349	-0.2118
776	1.0142	-0.2044
777	1.0142	-0.2044
778	1.0142	-0.2044
779	1.0142	-0.2044
780	1.0142	-0.2044
781	1.0252	-0.1978
782	1.0252	-0.1978
783	1.0362	-0.1911
784	1.068	-0.1919
785	1.079	-0.1852
786	1.0901	-0.1785
787	1.1011	-0.1719
788	1.1121	-0.1652
789	1.1328	-0.1726
790	1.1232	-0.1586
791	1.1439	-0.166
792	1.1342	-0.1519
793	1.1549	-0.1593
794	1.1549	-0.1593
795	1.166	-0.1527
796	1.1563	-0.1386
797	1.177	-0.146
798	1.1673	-0.1319
799	1.188	-0.1393
800	1.1784	-0.1253
801	1.1991	-0.1327
802	1.2101	-0.126
803	1.2212	-0.1194
804	1.2419	-0.1268
805	1.2419	-0.1268
806	1.2419	-0.1268
807	1.2419	-0.1268
808	1.2308	-0.1334
809	1.2308	-0.1334
810	1.2198	-0.1401
811	1.188	-0.1393
812	1.177	-0.146
813	1.1549	-0.1593
814	1.1232	-0.1586
815	1.0901	-0.1785
816	1.068	-0.1919
817	1.0459	-0.2052
818	1.0031	-0.2111
819	0.981	-0.2244
820	0.97	-0.2311
821	0.9479	-0.2444
822	0.9258	-0.2577
823	0.9244	-0.2784
824	0.8927	-0.2777
825	0.8817	-0.2843
826	0.8803	-0.3051
827	0.8692	-0.3117
828	0.8582	-0.3184
829	0.8472	-0.325
830	0.8265	-0.3176
831	0.8361	-0.3317
832	0.8361	-0.3317
833	0.8568	-0.3391
834	0.8679	-0.3325
835	0.8899	-0.3191
836	0.912	-0.3058
837	0.9658	-0.2933
838	1.0197	-0.2807
839	1.0735	-0.2682
840	1.1066	-0.2482
841	1.1494	-0.2423
842	1.1715	-0.229
843	1.1935	-0.2157
844	1.2253	-0.2164
845	1.2267	-0.1957
846	1.2487	-0.1824
847	1.2708	-0.169
848	1.2929	-0.1557
849	1.315	-0.1424
850	1.326	-0.1357
851	1.3578	-0.1365
852	1.3591	-0.1158
853	1.3909	-0.1165
854	1.4226	-0.1173
855	1.4447	-0.104
856	1.4557	-0.0973
857	1.4971	-0.1122
858	1.4875	-0.0981
859	1.5082	-0.1055
860	1.5082	-0.1055
861	1.4875	-0.0981
862	1.4764	-0.1047
863	1.4654	-0.1114
864	1.4337	-0.1106
865	1.4116	-0.1239
866	1.3798	-0.1232
867	1.3371	-0.1291
868	1.315	-0.1424
869	1.2832	-0.1416
870	1.2515	-0.1409
871	1.2405	-0.1475
872	1.2294	-0.1542
873	1.2087	-0.1468
874	1.2184	-0.1609
875	1.2184	-0.1609
876	1.2184	-0.1609
877	1.2184	-0.1609
878	1.228	-0.1749
879	1.2184	-0.1609
880	1.2487	-0.1824
881	1.2391	-0.1683
882	1.2391	-0.1683
883	1.2598	-0.1757
884	1.2501	-0.1616
885	1.2612	-0.155
886	1.2929	-0.1557
887	1.3039	-0.1491
888	1.3357	-0.1498
889	1.3578	-0.1365
890	1.3688	-0.1298
891	1.4005	-0.1306
892	1.4323	-0.1314
893	1.4433	-0.1247
894	1.4654	-0.1114
895	1.4764	-0.1047
896	1.4875	-0.0981
897	1.5082	-0.1055
898	1.5192	-0.0988
899	1.5192	-0.0988
900	1.5399	-0.1063
901	1.5303	-0.0922
902	1.5413	-0.0855
903	1.573	-0.0863
904	1.5937	-0.0937
905	1.6048	-0.087
906	1.6158	-0.0804
907	1.6158	-0.0804
908	1.6158	-0.0804
909	1.6158	-0.0804
910	1.5951	-0.073
911	1.5744	-0.0655
912	1.5523	-0.0789
913	1.5206	-0.0781
914	1.4985	-0.0914
915	1.4668	-0.0906
916	1.424	-0.0965
917	1.4019	-0.1099
918	1.3798	-0.1232
919	1.3578	-0.1365
920	1.3467	-0.1432
921	1.3357	-0.1498
922	1.3343	-0.1706
923	1.3026	-0.1698
924	1.3122	-0.1839
925	1.3012	-0.1905
926	1.2805	-0.1831
927	1.2694	-0.1898
928	1.2584	-0.1964
929	1.2584	-0.1964
930	1.2377	-0.189
931	1.2474	-0.2031
932	1.2474	-0.2031
933	1.2474	-0.2031
934	1.2377	-0.189
935	1.2377	-0.189
936	1.2487	-0.1824
937	1.2694	-0.1898
938	1.3012	-0.1905
939	1.3122	-0.1839
940	1.3233	-0.1772
941	1.355	-0.178
942	1.3453	-0.1639
943	1.366	-0.1713
944	1.366	-0.1713
945	1.3564	-0.1572
946	1.3564	-0.1572
947	1.3771	-0.1647
948	1.3771	-0.1647
949	1.3674	-0.1506
950	1.3674	-0.1506
951	1.3785	-0.1439
952	1.3785	-0.1439
953	1.3688	-0.1298
954	1.3895	-0.1373
955	1.4005	-0.1306
956	1.4212	-0.138
957	1.4323	-0.1314
958	1.453	-0.1388
959	1.464	-0.1321
960	1.464	-0.1321
961	1.4847	-0.1396
962	1.464	-0.1321
963	1.4737	-0.1462
964	1.453	-0.1388
965	1.4419	-0.1455
966	1.4309	-0.1521
967	1.3992	-0.1513
968	1.3771	-0.1647
969	1.355	-0.178
970	1.3122	-0.1839
971	1.2901	-0.1972
972	1.268	-0.2105
973	1.246	-0.2238
974	1.2142	-0.2231
975	1.2128	-0.2438
976	1.1811	-0.2431
977	1.1797	-0.2638
978	1.1687	-0.2705
979	1.1576	-0.2771
980	1.1466	-0.2838
981	1.1356	-0.2904
982	1.1245	-0.2971
983	1.1135	-0.3037
984	1.0928	-0.2963
985	1.1024	-0.3104
986	1.0914	-0.3171
987	1.0914	-0.3171
988	1.0914	-0.3171
989	1.1024	-0.3104
990	1.1245	-0.2971
991	1.1466	-0.2838
992	1.2004	-0.2712
993	1.2335	-0.2512
994	1.2874	-0.2387
995	1.3205	-0.2187
996	1.3633	-0.2128
997	1.3964	-0.1928
998	1.4185	-0.1795
999	1.4405	-0.1662
1000	1.4723	-0.167
1001	1.4944	-0.1536
1002	1.5164	-0.1403
1003	1.5275	-0.1337
1004	1.5592	-0.1344
1005	1.5703	-0.1278
1006	1.5923	-0.1144
1007	1.6144	-0.1011
1008	1.6462	-0.1019
1009	1.6779	-0.1026
1010	1.6889	-0.096
1011	1.7	-0.0893
1012	1.711	-0.0827
1013	1.711	-0.0827
1014	1.711	-0.0827
1015	1.7	-0.0893
1016	1.6889	-0.096
1017	1.6572	-0.0952
1018	1.6351	-0.1085
1019	1.6034	-0.1078
1020	1.5813	-0.1211
1021	1.5496	-0.1203
1022	1.5275	-0.1337
1023	1.4957	-0.1329
1024	1.464	-0.1321
1025	1.453	-0.1388
1026	1.4419	-0.1455
1027	1.4419	-0.1455
1028	1.4516	-0.1595
1029	1.4309	-0.1521
1030	1.4516	-0.1595
1031	1.4516	-0.1595
1032	1.4516	-0.1595
1033	1.4419	-0.1455
1034	1.4419	-0.1455
1035	1.4626	-0.1529
1036	1.4626	-0.1529
1037	1.4737	-0.1462
1038	1.4737	-0.1462
1039	1.5054	-0.147
1040	1.5068	-0.1262
1041	1.5385	-0.127
1042	1.5606	-0.1137
1043	1.6034	-0.1078
1044	1.6351	-0.1085
1045	1.6669	-0.1093
1046	1.6682	-0.0886
1047	1.7	-0.0893
1048	1.711	-0.0827
1049	1.7428	-0.0834
1050	1.7538	-0.0768
1051	1.7648	-0.0701
1052	1.7648	-0.0701
1053	1.7552	-0.056
1054	1.7759	-0.0635
1055	1.7869	-0.0568
1056	1.8076	-0.0642
1057	1.8187	-0.0576
1058	1.8297	-0.0509
1059	1.8407	-0.0442
1060	1.8614	-0.0517
1061	1.8614	-0.0517
1062	1.8518	-0.0376
1063	1.8518	-0.0376
1064	1.8518	-0.0376
1065	1.8311	-0.0302
1066	1.7993	-0.0294
1067	1.7676	-0.0286
1068	1.7455	-0.042
1069	1.7138	-0.0412
1070	1.6807	-0.0612
1071	1.6489	-0.0604
1072	1.6269	-0.0737
1073	1.6048	-0.087
1074	1.5827	-0.1004
1075	1.5716	-0.107
1076	1.5496	-0.1203
1077	1.5385	-0.127
1078	1.5275	-0.1337
1079	1.5164	-0.1403
1080	1.5261	-0.1544
1081	1.5054	-0.147
1082	1.4944	-0.1536
1083	1.4944	-0.1536
1084	1.4737	-0.1462
1085	1.4833	-0.1603
1086	1.4626	-0.1529
1087	1.4626	-0.1529
1088	1.4626	-0.1529
1089	1.4626	-0.1529
1090	1.4737	-0.1462
1091	1.4944	-0.1536
1092	1.5054	-0.147
1093	1.5164	-0.1403
1094	1.5275	-0.1337
1095	1.5592	-0.1344
1096	1.5703	-0.1278
1097	1.5813	-0.1211
1098	1.602	-0.1285
1099	1.5923	-0.1144
1100	1.613	-0.1219
1101	1.613	-0.1219
1102	1.6337	-0.1293
1103	1.6241	-0.1152
1104	1.6351	-0.1085
1105	1.6351	-0.1085
1106	1.6255	-0.0945
1107	1.6462	-0.1019
1108	1.6365	-0.0878
1109	1.6572	-0.0952
1110	1.6682	-0.0886
1111	1.6889	-0.096
1112	1.7	-0.0893
1113	1.7207	-0.0968
1114	1.7207	-0.0968
1115	1.7207	-0.0968
1116	1.7207	-0.0968
1117	1.7	-0.0893
1118	1.6889	-0.096
1119	1.6682	-0.0886
1120	1.6365	-0.0878
1121	1.6351	-0.1085
1122	1.6034	-0.1078
1123	1.5606	-0.1137
1124	1.5385	-0.127
1125	1.5164	-0.1403
1126	1.4944	-0.1536
1127	1.4723	-0.167
1128	1.4502	-0.1803
1129	1.4281	-0.1936
1130	1.3964	-0.1928
1131	1.395	-0.2136
1132	1.3633	-0.2128
1133	1.3522	-0.2195
1134	1.3508	-0.2402
1135	1.3398	-0.2469
1136	1.3287	-0.2535
1137	1.3177	-0.2602
1138	1.297	-0.2528
1139	1.286	-0.2594
1140	1.286	-0.2594
1141	1.286	-0.2594
1142	1.3067	-0.2668
1143	1.3081	-0.2461
1144	1.3508	-0.2402
1145	1.384	-0.2202
1146	1.4378	-0.2077
1147	1.4916	-0.1951
1148	1.5454	-0.1826
1149	1.5992	-0.17
1150	1.6323	-0.15
1151	1.6655	-0.1301
1152	1.7082	-0.1242
1153	1.7303	-0.1108
1154	1.7731	-0.1049
1155	1.7952	-0.0916
1156	1.7966	-0.0709
1157	1.8283	-0.0716
1158	1.8394	-0.065
1159	1.8614	-0.0517
1160	1.8932	-0.0524
1161	1.9153	-0.0391
1162	1.947	-0.0399
1163	1.9787	-0.0406
1164	1.9898	-0.034
1165	1.9898	-0.034
1166	1.9898	-0.034
1167	1.9801	-0.0199
1168	1.9594	-0.0125
1169	1.9484	-0.0191
1170	1.9373	-0.0258
1171	1.9056	-0.025
1172	1.8628	-0.0309
1173	1.8407	-0.0442
1174	1.798	-0.0501
1175	1.7759	-0.0635
1176	1.7538	-0.0768
1177	1.7331	-0.0694
1178	1.7221	-0.076
1179	1.7014	-0.0686
1180	1.711	-0.0827
1181	1.6807	-0.0612
1182	1.7014	-0.0686
1183	1.7014	-0.0686
1184	1.7014	-0.0686
1185	1.7014	-0.0686
1186	1.7014	-0.0686
1187	1.7014	-0.0686
1188	1.7014	-0.0686
1189	1.7014	-0.0686
1190	1.7014	-0.0686
1191	1.7124	-0.0619
1192	1.7124	-0.0619
1193	1.7234	-0.0553
1194	1.7552	-0.056
1195	1.7773	-0.0427
1196	1.809	-0.0435
1197	1.8311	-0.0302
1198	1.8628	-0.0309
1199	1.8849	-0.0176
1200	1.8959	-0.0109
1201	1.9277	-0.0117
1202	1.9387	-0.005
1203	1.9498	0.0016
1204	1.9498	0.0016
1205	1.9498	0.0016
1206	1.9608	0.0083
1207	1.9815	0.0008
1208	1.9925	0.0075
1209	2.0243	0.0067
1210	2.0353	0.0134
1211	2.056	0.006
1212	2.0464	0.0201
1213	2.0464	0.0201
1214	2.0464	0.0201
1215	2.0464	0.0201
1216	2.0257	0.0275
1217	2.0146	0.0208
1218	1.9829	0.0216
1219	1.9511	0.0224
1220	1.9291	0.009
1221	1.8863	0.0031
1222	1.8642	-0.0102
1223	1.8325	-0.0094
1224	1.7897	-0.0153
1225	1.7883	-0.0361
1226	1.7566	-0.0353
1227	1.7345	-0.0486
1228	1.7234	-0.0553
1229	1.7221	-0.076
1230	1.711	-0.0827
1231	1.7	-0.0893
1232	1.6889	-0.096
1233	1.6779	-0.1026
1234	1.6669	-0.1093
1235	1.6462	-0.1019
1236	1.6558	-0.116
1237	1.6351	-0.1085
1238	1.6351	-0.1085
1239	1.6351	-0.1085
1240	1.6351	-0.1085
1241	1.6462	-0.1019
1242	1.6669	-0.1093
1243	1.6779	-0.1026
1244	1.7	-0.0893
1245	1.711	-0.0827
1246	1.7428	-0.0834
1247	1.7538	-0.0768
1248	1.7648	-0.0701
1249	1.7759	-0.0635
1250	1.7966	-0.0709
1251	1.7869	-0.0568
1252	1.8076	-0.0642
1253	1.798	-0.0501
1254	1.809	-0.0435
1255	1.8297	-0.0509
1256	1.8407	-0.0442
1257	1.8311	-0.0302
1258	1.8518	-0.0376
1259	1.8628	-0.0309
1260	1.8739	-0.0243
1261	1.8946	-0.0317
1262	1.9056	-0.025
1263	1.9263	-0.0324
1264	1.9166	-0.0184
1265	1.9373	-0.0258
1266	1.9166	-0.0184
1267	1.9166	-0.0184
1268	1.8959	-0.0109
1269	1.9056	-0.025
1270	1.8642	-0.0102
1271	1.8532	-0.0168
1272	1.8421	-0.0235
1273	1.82	-0.0368
1274	1.7676	-0.0286
1275	1.7455	-0.042
1276	1.7234	-0.0553
1277	1.7014	-0.0686
1278	1.6793	-0.0819
1279	1.6572	-0.0952
1280	1.6351	-0.1085
1281	1.6241	-0.1152
1282	1.613	-0.1219
1283	1.5813	-0.1211
1284	1.5703	-0.1278
1285	1.5592	-0.1344
1286	1.5482	-0.1411
1287	1.5371	-0.1477
1288	1.5468	-0.1618
1289	1.5358	-0.1685
1290	1.5151	-0.1611
1291	1.5247	-0.1751
1292	1.5247	-0.1751
1293	1.5247	-0.1751
1294	1.5358	-0.1685
1295	1.5468	-0.1618
1296	1.5785	-0.1626
1297	1.6006	-0.1493
1298	1.6337	-0.1293
1299	1.6765	-0.1234
1300	1.7096	-0.1034
1301	1.7317	-0.0901
1302	1.7635	-0.0909
1303	1.7855	-0.0775
1304	1.7966	-0.0709
1305	1.8187	-0.0576
1306	1.8297	-0.0509
1307	1.8518	-0.0376
1308	1.8628	-0.0309
1309	1.8739	-0.0243
1310	1.8849	-0.0176
1311	1.9166	-0.0184
1312	1.9277	-0.0117
1313	1.9498	0.0016
1314	1.9815	0.0008
1315	1.9925	0.0075
1316	2.0243	0.0067
1317	2.0243	0.0067
1318	2.0243	0.0067
1319	2.0243	0.0067
1320	2.0036	0.0142
1321	1.9925	0.0075
1322	1.9815	0.0008
1323	1.9498	0.0016
1324	1.9277	-0.0117
1325	1.8849	-0.0176
1326	1.8532	-0.0168
1327	1.8104	-0.0227
1328	1.7883	-0.0361
1329	1.7662	-0.0494
1330	1.7441	-0.0627
1331	1.7124	-0.0619
1332	1.6903	-0.0752
1333	1.6793	-0.0819
1334	1.6682	-0.0886
1335	1.6572	-0.0952
1336	1.6462	-0.1019
1337	1.6351	-0.1085
1338	1.6241	-0.1152
1339	1.6241	-0.1152
1340	1.613	-0.1219
1341	1.613	-0.1219
1342	1.6337	-0.1293
1343	1.6241	-0.1152
1344	1.6558	-0.116
1345	1.6986	-0.1101
1346	1.7317	-0.0901
1347	1.7855	-0.0775
1348	1.8394	-0.065
1349	1.8821	-0.0591
1350	1.9153	-0.0391
1351	1.9691	-0.0266
1352	2.0118	-0.0207
1353	2.0339	-0.0073
1354	2.056	0.006
1355	2.0877	0.0052
1356	2.0988	0.0119
1357	2.1098	0.0185
1358	2.1305	0.0111
1359	2.1305	0.0111
1360	2.1416	0.0178
1361	2.1733	0.017
1362	2.1843	0.0237
1363	2.1954	0.0303
1364	2.2064	0.037
1365	2.2271	0.0296
1366	2.2175	0.0436
1367	2.2175	0.0436
1368	2.2175	0.0436
1369	2.2078	0.0577
1370	2.1871	0.0652
1371	2.1761	0.0585
1372	2.1443	0.0593
1373	2.1223	0.0459
1374	2.0795	0.04
1375	2.0367	0.0341
1376	2.0146	0.0208
1377	1.9622	0.029
1378	1.9401	0.0157
1379	1.9291	0.009
1380	1.918	0.0024
1381	1.8959	-0.0109
1382	1.8849	-0.0176
1383	1.8849	-0.0176
1384	1.8739	-0.0243
1385	1.8532	-0.0168
1386	1.8628	-0.0309
1387	1.8421	-0.0235
1388	1.8518	-0.0376
1389	1.8311	-0.0302
1390	1.8311	-0.0302
1391	1.8311	-0.0302
1392	1.8311	-0.0302
1393	1.8311	-0.0302
1394	1.8421	-0.0235
1395	1.8532	-0.0168
1396	1.8849	-0.0176
1397	1.8959	-0.0109
1398	1.918	0.0024
1399	1.9498	0.0016
1400	1.9608	0.0083
1401	1.9718	0.0149
1402	1.9829	0.0216
1403	2.0036	0.0142
1404	1.9939	0.0282
1405	2.0146	0.0208
1406	2.0257	0.0275
1407	2.0367	0.0341
1408	2.0477	0.0408
1409	2.0588	0.0475
1410	2.0795	0.04
1411	2.0698	0.0541
1412	2.0809	0.0608
1413	2.1016	0.0534
1414	2.1126	0.06
1415	2.1236	0.0667
1416	2.165	0.0518
1417	2.1761	0.0585
1418	2.1664	0.0726
1419	2.1871	0.0652
1420	2.1775	0.0792
1421	2.1982	0.0718
1422	2.1775	0.0792
1423	2.1775	0.0792
1424	2.1457	0.08
1425	2.114	0.0808
1426	2.0919	0.0674
1427	2.0491	0.0615
1428	2.0063	0.0557
1429	1.9843	0.0423
1430	1.9415	0.0364
1431	1.9194	0.0231
1432	1.8973	0.0098
1433	1.8959	-0.0109
1434	1.8642	-0.0102
1435	1.8421	-0.0235
1436	1.8311	-0.0302
1437	1.82	-0.0368
1438	1.7883	-0.0361
1439	1.7773	-0.0427
1440	1.7759	-0.0635
1441	1.7552	-0.056
1442	1.7441	-0.0627
1443	1.7331	-0.0694
1444	1.7221	-0.076
1445	1.7317	-0.0901
1446	1.711	-0.0827
1447	1.711	-0.0827
1448	1.7317	-0.0901
1449	1.7428	-0.0834
1450	1.7538	-0.0768
1451	1.7759	-0.0635
1452	1.8187	-0.0576
1453	1.8407	-0.0442
1454	1.8739	-0.0243
1455	1.8959	-0.0109
1456	1.9484	-0.0191
1457	1.9705	-0.0058
1458	1.9718	0.0149
1459	2.0036	0.0142
1460	2.0146	0.0208
1461	2.0257	0.0275
1462	2.0367	0.0341
1463	2.0477	0.0408
1464	2.0588	0.0475
1465	2.0905	0.0467
1466	2.1223	0.0459
1467	2.154	0.0452
1468	2.165	0.0518
1469	2.1761	0.0585
1470	2.1968	0.0511
1471	2.1871	0.0652
1472	2.1871	0.0652
1473	2.1664	0.0726
1474	2.1761	0.0585
1475	2.1443	0.0593
1476	2.1333	0.0526
1477	2.1016	0.0534
1478	2.0698	0.0541
1479	2.027	0.0482
1480	2.005	0.0349
1481	1.9732	0.0357
1482	1.9511	0.0224
1483	1.9291	0.009
1484	1.918	0.0024
1485	1.907	-0.0043
1486	1.8959	-0.0109
1487	1.8959	-0.0109
1488	1.8849	-0.0176
1489	1.8849	-0.0176
1490	1.8849	-0.0176
1491	1.8849	-0.0176
1492	1.8849	-0.0176
1493	1.8752	-0.0035
1494	1.8959	-0.0109
1495	1.8959	-0.0109
1496	1.907	-0.0043
1497	1.9291	0.009
1498	1.9608	0.0083
1499	1.9829	0.0216
1500	2.0146	0.0208
1501	2.0574	0.0267
1502	2.1002	0.0326
1503	2.1223	0.0459
1504	2.1443	0.0593
1505	2.1761	0.0585
1506	2.1982	0.0718
1507	2.2188	0.0644
1508	2.2092	0.0785
1509	2.2299	0.0711
1510	2.2202	0.0851
1511	2.2409	0.0777
1512	2.252	0.0844
1513	2.263	0.091
1514	2.2837	0.0836
1515	2.2947	0.0903
1516	2.3058	0.0969
1517	2.3058	0.0969
1518	2.2961	0.111
1519	2.3168	0.1036
1520	2.2961	0.111
1521	2.2961	0.111
1522	2.2644	0.1118
1523	2.2327	0.1125
1524	2.2106	0.0992
1525	2.1885	0.0859
1526	2.1361	0.0941
1527	2.114	0.0808
1528	2.0712	0.0749
1529	2.0491	0.0615
1530	2.0174	0.0623
1531	2.016	0.0416
1532	1.9843	0.0423
1533	1.9829	0.0216
1534	1.9718	0.0149
1535	1.9608	0.0083
1536	1.9401	0.0157
1537	1.9498	0.0016
1538	1.9291	0.009
1539	1.918	0.0024
1540	1.918	0.0024
1541	1.907	-0.0043
1542	1.907	-0.0043
1543	1.907	-0.0043
1544	1.907	-0.0043
1545	1.918	0.0024
1546	1.9291	0.009
1547	1.9401	0.0157
1548	1.9718	0.0149
1549	1.9939	0.0282
1550	2.0257	0.0275
1551	2.0477	0.0408
1552	2.0588	0.0475
1553	2.0698	0.0541
1554	2.0905	0.0467
1555	2.1112	0.0393
1556	2.1223	0.0459
1557	2.1126	0.06
1558	2.1333	0.0526
1559	2.1443	0.0593
1560	2.1554	0.0659
1561	2.1457	0.08
1562	2.1664	0.0726
1563	2.1664	0.0726
1564	2.1775	0.0792
1565	2.1982	0.0718
1566	2.2092	0.0785
1567	2.2202	0.0851
1568	2.2409	0.0777
1569	2.252	0.0844
1570	2.2727	0.0769
1571	2.2727	0.0769
1572	2.263	0.091
1573	2.263	0.091
1574	2.252	0.0844
1575	2.2106	0.0992
1576	2.1885	0.0859
1577	2.1568	0.0867
1578	2.1347	0.0733
1579	2.0919	0.0674
1580	2.0698	0.0541
1581	2.027	0.0482
1582	2.005	0.0349
1583	1.9829	0.0216
1584	1.9608	0.0083
1585	1.9291	0.009
1586	1.907	-0.0043
1587	1.8959	-0.0109
1588	1.8946	-0.0317
1589	1.8628	-0.0309
1590	1.8518	-0.0376
1591	1.8407	-0.0442
1592	1.8407	-0.0442
1593	1.8297	-0.0509
1594	1.809	-0.0435
1595	1.8187	-0.0576
1596	1.798	-0.0501
1597	1.798	-0.0501
1598	1.8187	-0.0576
1599	1.809	-0.0435
1600	1.8407	-0.0442
1601	1.8628	-0.0309
1602	1.9056	-0.025
1603	1.9387	-0.005
1604	1.9815	0.0008
1605	2.0036	0.0142
1606	2.0257	0.0275
1607	2.0574	0.0267
1608	2.0795	0.04
1609	2.0905	0.0467
1610	2.1223	0.0459
1611	2.1333	0.0526
1612	2.1347	0.0733
1613	2.1457	0.08
1614	2.1664	0.0726
1615	2.1775	0.0792
1616	2.1885	0.0859
1617	2.2106	0.0992
1618	2.2216	0.1059
1619	2.2534	0.1051
1620	2.2851	0.1043
1621	2.3058	0.0969
1622	2.2961	0.111
1623	2.2961	0.111
1624	2.2961	0.111
1625	2.2754	0.1184
1626	2.2644	0.1118
1627	2.2534	0.1051
1628	2.2216	0.1059
1629	2.1788	0.1
1630	2.1471	0.1007
1631	2.125	0.0874
1632	2.0822	0.0815
1633	2.0395	0.0756
1634	2.0174	0.0623
1635	1.9953	0.049
1636	1.9843	0.0423
1637	1.9622	0.029
1638	1.9511	0.0224
1639	1.9291	0.009
1640	1.9084	0.0165
1641	1.8973	0.0098
1642	1.907	-0.0043
1643	1.8959	-0.0109
1644	1.8752	-0.0035
1645	1.8849	-0.0176
1646	1.8642	-0.0102
1647	1.8642	-0.0102
1648	1.8752	-0.0035
1649	1.8959	-0.0109
1650	1.918	0.0024
1651	1.9608	0.0083
1652	1.9939	0.0282
1653	2.0477	0.0408
1654	2.0919	0.0674
1655	2.1457	0.08
1656	2.2092	0.0785
1657	2.2423	0.0985
1658	2.2851	0.1043
1659	2.3072	0.1177
1660	2.3389	0.1169
1661	2.35	0.1236
1662	2.361	0.1302
1663	2.372	0.1369
1664	2.3927	0.1295
1665	2.4038	0.1361
1666	2.4355	0.1354
1667	2.4465	0.142
1668	2.4672	0.1346
1669	2.4879	0.1272
1670	2.4783	0.1413
1671	2.4783	0.1413
1672	2.4783	0.1413
1673	2.4576	0.1487
1674	2.4576	0.1487
1675	2.4369	0.1561
1676	2.4162	0.1635
1677	2.3941	0.1502
1678	2.3624	0.151
1679	2.3196	0.1451
1680	2.2865	0.1251
1681	2.2437	0.1192
1682	2.212	0.12
1683	2.1692	0.1141
1684	2.1581	0.1074
1685	2.1361	0.0941
1686	2.1154	0.1015
1687	2.1043	0.0948
1688	2.0933	0.0882
1689	2.0822	0.0815
1690	2.0822	0.0815
1691	2.0712	0.0749
1692	2.0602	0.0682
1693	2.0395	0.0756
1694	2.0491	0.0615
1695	2.0284	0.069
1696	2.0491	0.0615
1697	2.0491	0.0615
1698	2.0602	0.0682
1699	2.0919	0.0674
1700	2.114	0.0808
1701	2.1361	0.0941
1702	2.1581	0.1074
1703	2.1899	0.1066
1704	2.2216	0.1059
1705	2.2327	0.1125
1706	2.223	0.1266
1707	2.234	0.1333
1708	2.2547	0.1259
1709	2.2658	0.1325
1710	2.2975	0.1317
1711	2.2989	0.1525
1712	2.3196	0.1451
1713	2.3099	0.1591
1714	2.3306	0.1517
1715	2.3099	0.1591
1716	2.321	0.1658
1717	2.321	0.1658
1718	2.332	0.1725
1719	2.3431	0.1791
1720	2.3638	0.1717
1721	2.3748	0.1784
1722	2.3748	0.1784
1723	2.3748	0.1784
1724	2.3748	0.1784
1725	2.3748	0.1784
1726	2.3845	0.1643
1727	2.3638	0.1717
1728	2.332	0.1725
1729	2.3099	0.1591
1730	2.2672	0.1533
1731	2.2244	0.1474
1732	2.1913	0.1274
1733	2.1692	0.1141
1734	2.1168	0.1222
1735	2.1168	0.1222
1736	2.0947	0.1089
1737	2.0726	0.0956
1738	2.0616	0.0889
1739	2.0602	0.0682
1740	2.0284	0.069
1741	2.0174	0.0623
1742	2.0063	0.0557
1743	1.9953	0.049
1744	2.005	0.0349
1745	1.9939	0.0282
1746	1.9732	0.0357
1747	1.9622	0.029
1748	1.9622	0.029
1749	1.9511	0.0224
1750	1.9511	0.0224
1751	1.9622	0.029
1752	1.9829	0.0216
1753	1.9843	0.0423
1754	2.016	0.0416
1755	2.0174	0.0623
1756	2.0698	0.0541
1757	2.0919	0.0674
1758	2.1029	0.0741
1759	2.114	0.0808
1760	2.1347	0.0733
1761	2.1457	0.08
1762	2.1457	0.08
1763	2.1568	0.0867
1764	2.1678	0.0933
1765	2.1788	0.1
1766	2.1899	0.1066
1767	2.2009	0.1133
1768	2.212	0.12
1769	2.2023	0.134
1770	2.223	0.1266
1771	2.223	0.1266
1772	2.2134	0.1407
1773	2.234	0.1333
1774	2.2451	0.1399
1775	2.2561	0.1466
1776	2.2672	0.1533
1777	2.2879	0.1458
1778	2.2879	0.1458
1779	2.2672	0.1533
1780	2.2672	0.1533
1781	2.2354	0.154
1782	2.2244	0.1474
1783	2.1927	0.1481
1784	2.1499	0.1422
1785	2.1181	0.143
1786	2.0754	0.1371
1787	2.0533	0.1238
1788	2.0202	0.1038
1789	1.9981	0.0905
1790	1.9553	0.0846
1791	1.9332	0.0713
1792	1.9111	0.0579
1793	1.9098	0.0372
1794	1.8877	0.0239
1795	1.8559	0.0246
1796	1.8242	0.0254
1797	1.8228	0.0047
1798	1.8118	-0.002
1799	1.8007	-0.0087
1800	1.7897	-0.0153
1801	1.7786	-0.022
1802	1.7676	-0.0286
1803	1.7676	-0.0286
1804	1.7676	-0.0286
1805	1.7676	-0.0286
1806	1.7993	-0.0294
1807	1.8214	-0.0161
1808	1.8642	-0.0102
1809	1.8973	0.0098
1810	1.9622	0.029
1811	2.005	0.0349
1812	2.0588	0.0475
1813	2.0809	0.0608
1814	2.1236	0.0667
1815	2.1457	0.08
1816	2.1775	0.0792
1817	2.1995	0.0926
1818	2.2313	0.0918
1819	2.2327	0.1125
1820	2.2644	0.1118
1821	2.2754	0.1184
1822	2.2865	0.1251
1823	2.3182	0.1243
1824	2.3293	0.131
1825	2.361	0.1302
1826	2.372	0.1369
1827	2.3831	0.1435
1828	2.4038	0.1361
1829	2.3941	0.1502
1830	2.3941	0.1502
1831	2.3734	0.1576
1832	2.3624	0.151
1833	2.3417	0.1584
1834	2.3196	0.1451
1835	2.2975	0.1317
1836	2.2451	0.1399
1837	2.2023	0.134
1838	2.1595	0.1281
1839	2.1168	0.1222
1840	2.0947	0.1089
1841	2.0422	0.1171
1842	2.0409	0.0964
1843	2.0091	0.0971
1844	1.9774	0.0979
1845	1.976	0.0772
1846	1.965	0.0705
1847	1.9443	0.0779
1848	1.9539	0.0638
1849	1.9332	0.0713
1850	1.9429	0.0572
1851	1.9429	0.0572
1852	1.9429	0.0572
1853	1.9539	0.0638
1854	1.965	0.0705
1855	1.987	0.0838
1856	2.0202	0.1038
1857	2.0836	0.1023
1858	2.1278	0.1289
1859	2.1816	0.1415
1860	2.2147	0.1614
1861	2.2782	0.1599
1862	2.3113	0.1799
1863	2.3334	0.1932
1864	2.3858	0.185
1865	2.3872	0.2058
1866	2.419	0.205
1867	2.4397	0.1976
1868	2.43	0.2117
1869	2.4507	0.2042
1870	2.4617	0.2109
1871	2.4728	0.2176
1872	2.4838	0.2242
1873	2.5045	0.2168
1874	2.5156	0.2235
1875	2.5156	0.2235
1876	2.5363	0.216
1877	2.5156	0.2235
1878	2.5156	0.2235
1879	2.5156	0.2235
1880	2.4949	0.2309
1881	2.4838	0.2242
1882	2.4521	0.225
1883	2.43	0.2117
1884	2.3872	0.2058
1885	2.3445	0.1999
1886	2.292	0.2081
1887	2.2699	0.1947
1888	2.2272	0.1888
1889	2.1954	0.1896
1890	2.194	0.1689
1891	2.1623	0.1696
1892	2.1513	0.163
1893	2.1402	0.1563
1894	2.1292	0.1496
1895	2.1085	0.1571
1896	2.1181	0.143
1897	2.1071	0.1363
1898	2.0864	0.1437
1899	2.0961	0.1297
1900	2.0754	0.1371
1901	2.0754	0.1371
1902	2.0961	0.1297
1903	2.0961	0.1297
1904	2.1071	0.1363
1905	2.1388	0.1356
1906	2.1609	0.1489
1907	2.183	0.1622
1908	2.2147	0.1614
1909	2.2368	0.1748
1910	2.2686	0.174
1911	2.2893	0.1666
1912	2.2796	0.1807
1913	2.3003	0.1732
1914	2.2906	0.1873
1915	2.3113	0.1799
1916	2.3017	0.194
1917	2.3127	0.2006
1918	2.3445	0.1999
1919	2.3555	0.2065
1920	2.3762	0.1991
1921	2.3665	0.2132
1922	2.3665	0.2132
1923	2.3872	0.2058
1924	2.3776	0.2198
1925	2.3983	0.2124
1926	2.4093	0.2191
1927	2.4204	0.2257
1928	2.4204	0.2257
1929	2.4314	0.2324
1930	2.4314	0.2324
1931	2.4314	0.2324
1932	2.4314	0.2324
1933	2.4107	0.2398
1934	2.3997	0.2332
1935	2.3886	0.2265
1936	2.3569	0.2273
1937	2.3141	0.2214
1938	2.292	0.2081
1939	2.2492	0.2022
1940	2.2175	0.2029
1941	2.1747	0.197
1942	2.1526	0.1837
1943	2.1306	0.1704
1944	2.0988	0.1711
1945	2.0974	0.1504
1946	2.0657	0.1512
1947	2.0547	0.1445
1948	2.0436	0.1379
1949	2.0326	0.1312
1950	2.0215	0.1245
1951	2.0312	0.1105
1952	2.0105	0.1179
1953	1.9995	0.1112
1954	1.9995	0.1112
1955	1.9884	0.1046
1956	1.9884	0.1046
1957	1.9884	0.1046
1958	2.0091	0.0971
1959	2.0091	0.0971
1960	2.0409	0.0964
1961	2.0519	0.103
1962	2.0836	0.1023
1963	2.1057	0.1156
1964	2.1375	0.1148
1965	2.1595	0.1281
1966	2.1706	0.1348
1967	2.1913	0.1274
1968	2.1816	0.1415
1969	2.2023	0.134
1970	2.1927	0.1481
1971	2.2037	0.1548
1972	2.194	0.1689
1973	2.2147	0.1614
1974	2.2258	0.1681
1975	2.2368	0.1748
1976	2.2479	0.1814
1977	2.2382	0.1955
1978	2.2382	0.1955
1979	2.2589	0.1881
1980	2.2699	0.1947
1981	2.2906	0.1873
1982	2.281	0.2014
1983	2.3017	0.194
1984	2.3017	0.194
1985	2.3017	0.194
1986	2.281	0.2014
1987	2.281	0.2014
1988	2.2603	0.2088
1989	2.2492	0.2022
1990	2.2175	0.2029
1991	2.1858	0.2037
1992	2.154	0.2044
1993	2.132	0.1911
1994	2.1099	0.1778
1995	2.0671	0.1719
1996	2.045	0.1586
1997	2.0229	0.1453
1998	2.0009	0.132
1999	1.9691	0.1327
2000	1.947	0.1194
2001	1.936	0.1127
2002	1.9139	0.0994
2003	1.9029	0.0928
2004	1.8918	0.0861
2005	1.8808	0.0794
2006	1.8904	0.0654
2007	1.8794	0.0587
2008	1.8684	0.052
2009	1.8684	0.052
2010	1.8573	0.0454
2011	1.8573	0.0454
2012	1.878	0.038
2013	1.8891	0.0446
2014	1.9111	0.0579
2015	1.9332	0.0713
2016	1.987	0.0838
2017	2.0298	0.0897
2018	2.0836	0.1023
2019	2.1168	0.1222
2020	2.1388	0.1356
2021	2.1816	0.1415
2022	2.2037	0.1548
2023	2.2354	0.154
2024	2.2575	0.1673
2025	2.2686	0.174
2026	2.2906	0.1873
2027	2.3017	0.194
2028	2.3334	0.1932
2029	2.3445	0.1999
2030	2.3762	0.1991
2031	2.3776	0.2198
2032	2.4093	0.2191
2033	2.441	0.2183
2034	2.4521	0.225
2035	2.4728	0.2176
2036	2.4631	0.2316
2037	2.4631	0.2316
2038	2.4631	0.2316
2039	2.4424	0.2391
2040	2.4314	0.2324
2041	2.3997	0.2332
2042	2.3776	0.2198
2043	2.3348	0.2139
2044	2.292	0.2081
2045	2.2699	0.1947
2046	2.2175	0.2029
2047	2.1747	0.197
2048	2.1526	0.1837
2049	2.1306	0.1704
[truncated: 39,951 more rows]
