# Supplementary material for: Gender-Related Effect in Oxygenation Dynamics by Using Far-Infrared Intervention with Near-Infrared Spectroscopy Measurement: A Gender Differences Controlled Trial
Source: PLoS One. 2015 Nov 10;10(11):e0135166. doi: 10.1371/journal.pone.0135166 (PMC4640828; doi:10.1371/journal.pone.0135166)
Supplement: S23 File — (XLSX) [file pone.0135166.s023.xlsx]

## Sheet: 工作表1
50	-0.0731	0.0157
51	-0.0731	0.0157
52	-0.0731	0.0157
53	-0.0731	0.0157
54	-0.0731	0.0157
55	-0.0731	0.0157
56	-0.0731	0.0157
57	-0.0731	0.0157
58	-0.0842	0.009
59	-0.0842	0.009
60	-0.0842	0.009
61	-0.0938	0.0231
62	-0.0938	0.0231
63	-0.0938	0.0231
64	-0.0524	0.0082
65	-0.0524	0.0082
66	-0.0524	0.0082
67	-0.0304	0.0216
68	-0.0304	0.0216
69	0.0014	0.0208
70	0.0014	0.0208
71	0.0014	0.0208
72	0.011	0.0067
73	0.011	0.0067
74	-0.0097	0.0141
75	-0.0097	0.0141
76	-0.0097	0.0141
77	-0.011	-0.0066
78	-0.0428	-0.0058
79	-0.0428	-0.0058
80	-0.0428	-0.0058
81	-0.0331	-0.0199
82	-0.0331	-0.0199
83	-0.0331	-0.0199
84	-0.0331	-0.0199
85	-0.0331	-0.0199
86	-0.0428	-0.0058
87	-0.0221	-0.0133
88	-0.0221	-0.0133
89	-0.0221	-0.0133
90	-0.0524	0.0082
91	-0.0428	-0.0058
92	-0.0428	-0.0058
93	-0.0428	-0.0058
94	-0.0428	-0.0058
95	-0.0428	-0.0058
96	-0.0635	0.0016
97	-0.0635	0.0016
98	-0.0635	0.0016
99	-0.0538	-0.0125
100	-0.0745	-0.0051
101	-0.0745	-0.0051
102	-0.0538	-0.0125
103	-0.0538	-0.0125
104	-0.0317	0.0008
105	-0.0317	0.0008
106	0	0
107	0	0
108	0	0
109	0	0
110	0	0
111	0.0096	-0.014
112	0.0096	-0.014
113	-0.0014	-0.0207
114	-0.0124	-0.0274
115	-0.0124	-0.0274
116	-0.0124	-0.0274
117	-0.0345	-0.0407
118	-0.0456	-0.0473
119	-0.0456	-0.0473
120	-0.0566	-0.054
121	-0.0566	-0.054
122	-0.0566	-0.054
123	-0.0566	-0.054
124	-0.0663	-0.0399
125	-0.0663	-0.0399
126	-0.0663	-0.0399
127	-0.0663	-0.0399
128	-0.0566	-0.054
129	-0.0773	-0.0466
130	-0.098	-0.0391
131	-0.098	-0.0391
132	-0.0883	-0.0532
133	-0.0883	-0.0532
134	-0.0883	-0.0532
135	-0.0883	-0.0532
136	-0.0883	-0.0532
137	-0.109	-0.0458
138	-0.109	-0.0458
139	-0.109	-0.0458
140	-0.109	-0.0458
141	-0.109	-0.0458
142	-0.0566	-0.054
143	-0.0566	-0.054
144	-0.0566	-0.054
145	-0.0249	-0.0548
146	-0.0138	-0.0481
147	-0.0138	-0.0481
148	-0.0138	-0.0481
149	-0.0345	-0.0407
150	-0.0345	-0.0407
151	-0.0345	-0.0407
152	-0.0456	-0.0473
153	-0.0456	-0.0473
154	-0.0456	-0.0473
155	-0.0566	-0.054
156	-0.0676	-0.0607
157	-0.0676	-0.0607
158	-0.0676	-0.0607
159	-0.0566	-0.054
160	-0.0456	-0.0473
161	-0.0456	-0.0473
162	-0.0456	-0.0473
163	-0.0249	-0.0548
164	-0.0345	-0.0407
165	-0.0345	-0.0407
166	-0.0345	-0.0407
167	-0.0345	-0.0407
168	-0.0552	-0.0333
169	-0.0552	-0.0333
170	-0.0552	-0.0333
171	-0.0552	-0.0333
172	-0.0552	-0.0333
173	-0.0456	-0.0473
174	-0.0552	-0.0333
175	-0.0552	-0.0333
176	-0.0552	-0.0333
177	-0.0552	-0.0333
178	-0.0552	-0.0333
179	-0.0552	-0.0333
180	-0.0235	-0.034
181	-0.0014	-0.0207
182	-0.0014	-0.0207
183	0.0303	-0.0215
184	0.0303	-0.0215
185	0.0303	-0.0215
186	0.04	-0.0355
187	0.04	-0.0355
188	0.0193	-0.0281
189	0.0193	-0.0281
190	0.0179	-0.0489
191	0.0179	-0.0489
192	0.0069	-0.0555
193	0.0069	-0.0555
194	0.0069	-0.0555
195	-0.0138	-0.0481
196	-0.0138	-0.0481
197	0.0069	-0.0555
198	-0.0028	-0.0414
199	-0.0028	-0.0414
200	-0.0028	-0.0414
201	0.0179	-0.0489
202	0.0179	-0.0489
203	0.0179	-0.0489
204	0.0179	-0.0489
205	-0.0028	-0.0414
206	-0.0124	-0.0274
207	-0.0124	-0.0274
208	-0.0124	-0.0274
209	-0.0124	-0.0274
210	-0.0124	-0.0274
211	-0.0124	-0.0274
212	-0.0124	-0.0274
213	-0.0124	-0.0274
214	-0.0124	-0.0274
215	-0.0124	-0.0274
216	0.0193	-0.0281
217	0.0193	-0.0281
218	0.0193	-0.0281
219	0.0717	-0.0363
220	0.0828	-0.0296
221	0.0828	-0.0296
222	0.0731	-0.0156
223	0.0731	-0.0156
224	0.0828	-0.0296
225	0.0828	-0.0296
226	0.0717	-0.0363
227	0.0717	-0.0363
228	0.04	-0.0355
229	0.04	-0.0355
230	0.0497	-0.0496
231	0.0497	-0.0496
232	0.0497	-0.0496
233	0.0386	-0.0563
234	0.0386	-0.0563
235	0.0386	-0.0563
236	0.0497	-0.0496
237	0.0497	-0.0496
238	0.0497	-0.0496
239	0.04	-0.0355
240	0.0607	-0.043
241	0.0607	-0.043
242	0.0607	-0.043
243	0.0607	-0.043
244	0.04	-0.0355
245	0.04	-0.0355
246	0.04	-0.0355
247	0.04	-0.0355
248	0.0303	-0.0215
249	0.0303	-0.0215
250	0.0303	-0.0215
251	0.0303	-0.0215
252	0.0303	-0.0215
253	0.0303	-0.0215
254	0.0303	-0.0215
255	0.0621	-0.0222
256	0.0621	-0.0222
257	0.1145	-0.0304
258	0.1159	-0.0097
259	0.1159	-0.0097
260	0.1462	-0.0312
261	0.1462	-0.0312
262	0.1256	-0.0237
263	0.1256	-0.0237
264	0.1145	-0.0304
265	0.1145	-0.0304
266	0.0924	-0.0437
267	0.0924	-0.0437
268	0.0924	-0.0437
269	0.0814	-0.0504
270	0.0703	-0.057
271	0.0703	-0.057
272	0.0703	-0.057
273	0.0593	-0.0637
274	0.0497	-0.0496
275	0.0497	-0.0496
276	0.0497	-0.0496
277	0.0497	-0.0496
278	0.0497	-0.0496
279	0.0497	-0.0496
280	0.0593	-0.0637
281	0.0593	-0.0637
282	0.0386	-0.0563
283	0.0386	-0.0563
284	0.0386	-0.0563
285	0.0386	-0.0563
286	0.0386	-0.0563
287	0.0386	-0.0563
288	0.0386	-0.0563
289	0.0497	-0.0496
290	0.0814	-0.0504
291	0.0814	-0.0504
292	0.0924	-0.0437
293	0.0924	-0.0437
294	0.0924	-0.0437
295	0.1131	-0.0511
296	0.1131	-0.0511
297	0.0924	-0.0437
298	0.1021	-0.0578
299	0.1021	-0.0578
300	0.1021	-0.0578
301	0.0703	-0.057
302	0.0593	-0.0637
303	0.0593	-0.0637
304	0.0593	-0.0637
305	0.0593	-0.0637
306	0.0593	-0.0637
307	0.08	-0.0711
308	0.0703	-0.057
309	0.0703	-0.057
310	0.0703	-0.057
311	0.091	-0.0645
312	0.0703	-0.057
313	0.0703	-0.057
314	0.0703	-0.057
315	0.0703	-0.057
316	0.0607	-0.043
317	0.0607	-0.043
318	0.0607	-0.043
319	0.0924	-0.0437
320	0.0924	-0.0437
321	0.1242	-0.0445
322	0.1559	-0.0453
323	0.1559	-0.0453
324	0.1669	-0.0386
325	0.1669	-0.0386
326	0.1669	-0.0386
327	0.1669	-0.0386
328	0.1669	-0.0386
329	0.1669	-0.0386
330	0.1669	-0.0386
331	0.1559	-0.0453
332	0.1559	-0.0453
333	0.1242	-0.0445
334	0.1338	-0.0586
335	0.1338	-0.0586
336	0.1338	-0.0586
337	0.1338	-0.0586
338	0.1338	-0.0586
339	0.1242	-0.0445
340	0.1449	-0.0519
341	0.1449	-0.0519
342	0.1242	-0.0445
343	0.1242	-0.0445
344	0.1242	-0.0445
345	0.1242	-0.0445
346	0.1242	-0.0445
347	0.1242	-0.0445
348	0.1242	-0.0445
349	0.1242	-0.0445
350	0.1242	-0.0445
351	0.1242	-0.0445
352	0.1352	-0.0378
353	0.1573	-0.0245
354	0.189	-0.0253
355	0.189	-0.0253
356	0.2097	-0.0327
357	0.2097	-0.0327
358	0.2001	-0.0186
359	0.2001	-0.0186
360	0.189	-0.0253
361	0.189	-0.0253
362	0.1876	-0.046
363	0.1876	-0.046
364	0.1876	-0.046
365	0.1656	-0.0593
366	0.1545	-0.066
367	0.1545	-0.066
368	0.1435	-0.0727
369	0.1435	-0.0727
370	0.1435	-0.0727
371	0.1228	-0.0652
372	0.1228	-0.0652
373	0.1228	-0.0652
374	0.1228	-0.0652
375	0.1228	-0.0652
376	0.1117	-0.0719
377	0.1117	-0.0719
378	0.1117	-0.0719
379	0.091	-0.0645
380	0.091	-0.0645
381	0.091	-0.0645
382	0.091	-0.0645
383	0.08	-0.0711
384	0.08	-0.0711
385	0.08	-0.0711
386	0.091	-0.0645
387	0.091	-0.0645
388	0.091	-0.0645
389	0.1228	-0.0652
390	0.1545	-0.066
391	0.1545	-0.066
392	0.1545	-0.066
393	0.1642	-0.0801
394	0.1435	-0.0727
395	0.1435	-0.0727
396	0.1531	-0.0867
397	0.1531	-0.0867
398	0.1214	-0.086
399	0.1214	-0.086
400	0.0897	-0.0852
401	0.0897	-0.0852
402	0.0786	-0.0919
403	0.0786	-0.0919
404	0.0993	-0.0993
405	0.0993	-0.0993
406	0.0993	-0.0993
407	0.0993	-0.0993
408	0.0897	-0.0852
409	0.0897	-0.0852
410	0.0897	-0.0852
411	0.0897	-0.0852
412	0.0993	-0.0993
413	0.0993	-0.0993
414	0.0993	-0.0993
415	0.0993	-0.0993
416	0.0786	-0.0919
417	0.0786	-0.0919
418	0.069	-0.0778
419	0.069	-0.0778
420	0.1007	-0.0785
421	0.1007	-0.0785
422	0.1007	-0.0785
423	0.1007	-0.0785
424	0.1324	-0.0793
425	0.1435	-0.0727
426	0.1435	-0.0727
427	0.1435	-0.0727
428	0.1435	-0.0727
429	0.1435	-0.0727
430	0.1435	-0.0727
431	0.1531	-0.0867
432	0.1214	-0.086
433	0.1214	-0.086
434	0.1214	-0.086
435	0.1104	-0.0926
436	0.1104	-0.0926
437	0.1104	-0.0926
438	0.1104	-0.0926
439	0.1104	-0.0926
440	0.1104	-0.0926
441	0.1311	-0.1001
442	0.1311	-0.1001
443	0.1214	-0.086
444	0.1214	-0.086
445	0.1007	-0.0785
446	0.1007	-0.0785
447	0.1007	-0.0785
448	0.1007	-0.0785
449	0.1007	-0.0785
450	0.1104	-0.0926
451	0.1104	-0.0926
452	0.0897	-0.0852
453	0.0897	-0.0852
454	0.0897	-0.0852
455	0.0897	-0.0852
456	0.0897	-0.0852
457	0.08	-0.0711
458	0.1117	-0.0719
459	0.1117	-0.0719
460	0.1531	-0.0867
461	0.1531	-0.0867
462	0.1531	-0.0867
463	0.1531	-0.0867
464	0.1531	-0.0867
465	0.1531	-0.0867
466	0.1531	-0.0867
467	0.1531	-0.0867
468	0.1421	-0.0934
469	0.1104	-0.0926
470	0.1104	-0.0926
471	0.0993	-0.0993
472	0.0979	-0.12
473	0.0979	-0.12
474	0.0979	-0.12
475	0.0869	-0.1267
476	0.0869	-0.1267
477	0.0869	-0.1267
478	0.0869	-0.1267
479	0.0869	-0.1267
480	0.0869	-0.1267
481	0.0772	-0.1126
482	0.0772	-0.1126
483	0.0662	-0.1193
484	0.0662	-0.1193
485	0.0662	-0.1193
486	0.0662	-0.1193
487	0.0662	-0.1193
488	0.0662	-0.1193
489	0.0552	-0.1259
490	0.0552	-0.1259
491	0.0552	-0.1259
492	0.0552	-0.1259
493	0.0345	-0.1185
494	0.0552	-0.1259
495	0.0552	-0.1259
496	0.0552	-0.1259
497	0.0772	-0.1126
498	0.109	-0.1134
499	0.109	-0.1134
500	0.12	-0.1067
501	0.12	-0.1067
502	0.12	-0.1067
503	0.12	-0.1067
504	0.12	-0.1067
505	0.109	-0.1134
506	0.109	-0.1134
507	0.109	-0.1134
508	0.109	-0.1134
509	0.0979	-0.12
510	0.0869	-0.1267
511	0.0869	-0.1267
512	0.0869	-0.1267
513	0.0869	-0.1267
514	0.0869	-0.1267
515	0.0869	-0.1267
516	0.0979	-0.12
517	0.109	-0.1134
518	0.0993	-0.0993
519	0.0993	-0.0993
520	0.0993	-0.0993
521	0.109	-0.1134
522	0.109	-0.1134
523	0.0993	-0.0993
524	0.0993	-0.0993
525	0.0993	-0.0993
526	0.109	-0.1134
527	0.109	-0.1134
528	0.0883	-0.1059
529	0.0883	-0.1059
530	0.0883	-0.1059
531	0.0786	-0.0919
532	0.0786	-0.0919
533	0.1104	-0.0926
534	0.1324	-0.0793
535	0.1324	-0.0793
536	0.1324	-0.0793
537	0.1738	-0.0942
538	0.1738	-0.0942
539	0.1642	-0.0801
540	0.1642	-0.0801
541	0.1642	-0.0801
542	0.1738	-0.0942
543	0.1738	-0.0942
544	0.1738	-0.0942
545	0.1628	-0.1008
546	0.1517	-0.1075
547	0.1517	-0.1075
548	0.1311	-0.1001
549	0.1311	-0.1001
550	0.1311	-0.1001
551	0.1407	-0.1141
552	0.1517	-0.1075
553	0.1517	-0.1075
554	0.1517	-0.1075
555	0.1517	-0.1075
556	0.1517	-0.1075
557	0.1517	-0.1075
558	0.1517	-0.1075
559	0.1517	-0.1075
560	0.1421	-0.0934
561	0.1421	-0.0934
562	0.1517	-0.1075
563	0.1517	-0.1075
564	0.1517	-0.1075
565	0.1517	-0.1075
566	0.1517	-0.1075
567	0.1311	-0.1001
568	0.1311	-0.1001
569	0.1311	-0.1001
570	0.1104	-0.0926
571	0.1104	-0.0926
572	0.1311	-0.1001
573	0.1311	-0.1001
574	0.1531	-0.0867
575	0.1531	-0.0867
576	0.1531	-0.0867
577	0.1849	-0.0875
578	0.1959	-0.0808
579	0.1959	-0.0808
580	0.1959	-0.0808
581	0.1959	-0.0808
582	0.1959	-0.0808
583	0.2056	-0.0949
584	0.1945	-0.1016
585	0.1945	-0.1016
586	0.1931	-0.1223
587	0.1931	-0.1223
588	0.1517	-0.1075
589	0.1517	-0.1075
590	0.1517	-0.1075
591	0.1517	-0.1075
592	0.1614	-0.1216
593	0.1614	-0.1216
594	0.1614	-0.1216
595	0.1724	-0.1149
596	0.1724	-0.1149
597	0.1724	-0.1149
598	0.1724	-0.1149
599	0.1517	-0.1075
600	0.1614	-0.1216
601	0.1614	-0.1216
602	0.1504	-0.1282
603	0.1504	-0.1282
604	0.1504	-0.1282
605	0.1504	-0.1282
606	0.1504	-0.1282
607	0.1504	-0.1282
608	0.1297	-0.1208
609	0.1297	-0.1208
610	0.1186	-0.1275
611	0.1186	-0.1275
612	0.1186	-0.1275
613	0.1186	-0.1275
614	0.1076	-0.1341
615	0.1076	-0.1341
616	0.1076	-0.1341
617	0.1393	-0.1349
618	0.1393	-0.1349
619	0.1614	-0.1216
620	0.1821	-0.129
621	0.1821	-0.129
622	0.1821	-0.129
623	0.1821	-0.129
624	0.1918	-0.1431
625	0.1918	-0.1431
626	0.1918	-0.1431
627	0.1807	-0.1497
628	0.1807	-0.1497
629	0.1586	-0.163
630	0.1586	-0.163
631	0.1269	-0.1623
632	0.1269	-0.1623
633	0.1269	-0.1623
634	0.1269	-0.1623
635	0.1269	-0.1623
636	0.1269	-0.1623
637	0.1476	-0.1697
638	0.1379	-0.1556
639	0.1379	-0.1556
640	0.1379	-0.1556
641	0.1379	-0.1556
642	0.1379	-0.1556
643	0.1379	-0.1556
644	0.1379	-0.1556
645	0.1476	-0.1697
646	0.1476	-0.1697
647	0.1476	-0.1697
648	0.1476	-0.1697
649	0.1476	-0.1697
650	0.1476	-0.1697
651	0.1476	-0.1697
652	0.1269	-0.1623
653	0.1269	-0.1623
654	0.1269	-0.1623
655	0.1379	-0.1556
656	0.1379	-0.1556
657	0.16	-0.1423
658	0.16	-0.1423
659	0.1918	-0.1431
660	0.2124	-0.1505
661	0.2124	-0.1505
662	0.2124	-0.1505
663	0.2124	-0.1505
664	0.2124	-0.1505
665	0.2124	-0.1505
666	0.2014	-0.1571
667	0.2014	-0.1571
668	0.2014	-0.1571
669	0.2014	-0.1571
670	0.2014	-0.1571
671	0.1904	-0.1638
672	0.2	-0.1779
673	0.2	-0.1779
674	0.2111	-0.1712
675	0.2111	-0.1712
676	0.2111	-0.1712
677	0.2014	-0.1571
678	0.2014	-0.1571
679	0.2124	-0.1505
680	0.2124	-0.1505
681	0.2124	-0.1505
682	0.2124	-0.1505
683	0.2124	-0.1505
684	0.2124	-0.1505
685	0.2124	-0.1505
686	0.2124	-0.1505
687	0.2124	-0.1505
688	0.2124	-0.1505
689	0.2124	-0.1505
690	0.2124	-0.1505
691	0.2124	-0.1505
692	0.2345	-0.1372
693	0.2345	-0.1372
694	0.2345	-0.1372
695	0.287	-0.1453
696	0.3187	-0.1461
697	0.3187	-0.1461
698	0.3187	-0.1461
699	0.3187	-0.1461
700	0.309	-0.132
701	0.3297	-0.1395
702	0.3297	-0.1395
703	0.3187	-0.1461
704	0.3187	-0.1461
705	0.3187	-0.1461
706	0.3187	-0.1461
707	0.3077	-0.1528
708	0.3077	-0.1528
709	0.3077	-0.1528
710	0.3077	-0.1528
711	0.3077	-0.1528
712	0.3187	-0.1461
713	0.3297	-0.1395
714	0.3408	-0.1328
715	0.3408	-0.1328
716	0.3408	-0.1328
717	0.3408	-0.1328
718	0.3408	-0.1328
719	0.3408	-0.1328
720	0.3408	-0.1328
721	0.3408	-0.1328
722	0.3408	-0.1328
723	0.3201	-0.1254
724	0.3201	-0.1254
725	0.3201	-0.1254
726	0.3408	-0.1328
727	0.3311	-0.1187
728	0.3629	-0.1195
729	0.3629	-0.1195
730	0.3849	-0.1062
731	0.3849	-0.1062
732	0.3849	-0.1062
733	0.4167	-0.1069
734	0.4167	-0.1069
735	0.4167	-0.1069
736	0.4167	-0.1069
737	0.4277	-0.1003
738	0.4484	-0.1077
739	0.4484	-0.1077
740	0.4484	-0.1077
741	0.4263	-0.121
742	0.4263	-0.121
743	0.4263	-0.121
744	0.4263	-0.121
745	0.436	-0.1351
746	0.4153	-0.1277
747	0.4153	-0.1277
748	0.4153	-0.1277
749	0.4153	-0.1277
750	0.4153	-0.1277
751	0.436	-0.1351
752	0.447	-0.1284
753	0.447	-0.1284
754	0.447	-0.1284
755	0.4374	-0.1143
756	0.4374	-0.1143
757	0.4374	-0.1143
758	0.4374	-0.1143
759	0.4374	-0.1143
760	0.4374	-0.1143
761	0.4374	-0.1143
762	0.4374	-0.1143
763	0.4374	-0.1143
764	0.4374	-0.1143
765	0.4167	-0.1069
766	0.4277	-0.1003
767	0.4277	-0.1003
768	0.4277	-0.1003
769	0.4595	-0.101
770	0.4595	-0.101
771	0.4912	-0.1018
772	0.5229	-0.1025
773	0.5229	-0.1025
774	0.5436	-0.11
775	0.5436	-0.11
776	0.5326	-0.1166
777	0.5326	-0.1166
778	0.5326	-0.1166
779	0.5215	-0.1233
780	0.5215	-0.1233
781	0.5215	-0.1233
782	0.5105	-0.13
783	0.4995	-0.1366
784	0.4884	-0.1433
785	0.4884	-0.1433
786	0.4884	-0.1433
787	0.4884	-0.1433
788	0.4884	-0.1433
789	0.4884	-0.1433
790	0.4995	-0.1366
791	0.4995	-0.1366
792	0.4995	-0.1366
793	0.4995	-0.1366
794	0.4995	-0.1366
795	0.4995	-0.1366
796	0.4995	-0.1366
797	0.4995	-0.1366
798	0.4788	-0.1292
799	0.4677	-0.1358
800	0.4677	-0.1358
801	0.4677	-0.1358
802	0.4774	-0.1499
803	0.4774	-0.1499
804	0.4567	-0.1425
805	0.4567	-0.1425
806	0.4677	-0.1358
807	0.4677	-0.1358
808	0.4995	-0.1366
809	0.4995	-0.1366
810	0.4995	-0.1366
811	0.5409	-0.1515
812	0.5409	-0.1515
813	0.5519	-0.1448
814	0.5615	-0.1589
815	0.5615	-0.1589
816	0.5615	-0.1589
817	0.5409	-0.1515
818	0.5409	-0.1515
819	0.5395	-0.1722
820	0.5395	-0.1722
821	0.5077	-0.1714
822	0.4967	-0.1781
823	0.4967	-0.1781
824	0.4967	-0.1781
825	0.5063	-0.1922
826	0.5063	-0.1922
827	0.5063	-0.1922
828	0.5174	-0.1855
829	0.5077	-0.1714
830	0.5077	-0.1714
831	0.5077	-0.1714
832	0.5077	-0.1714
833	0.5077	-0.1714
834	0.5174	-0.1855
835	0.5174	-0.1855
836	0.4967	-0.1781
837	0.4967	-0.1781
838	0.4967	-0.1781
839	0.4967	-0.1781
840	0.4967	-0.1781
841	0.4967	-0.1781
842	0.4967	-0.1781
843	0.4967	-0.1781
844	0.4967	-0.1781
845	0.5077	-0.1714
846	0.5505	-0.1655
847	0.5505	-0.1655
848	0.5505	-0.1655
849	0.5822	-0.1663
850	0.5822	-0.1663
851	0.5822	-0.1663
852	0.6029	-0.1737
853	0.6029	-0.1737
854	0.6029	-0.1737
855	0.6029	-0.1737
856	0.6029	-0.1737
857	0.5919	-0.1804
858	0.5809	-0.187
859	0.5491	-0.1863
860	0.5491	-0.1863
861	0.5491	-0.1863
862	0.5698	-0.1937
863	0.5698	-0.1937
864	0.5698	-0.1937
865	0.5809	-0.187
866	0.5809	-0.187
867	0.5809	-0.187
868	0.5712	-0.173
869	0.5919	-0.1804
870	0.5919	-0.1804
871	0.5919	-0.1804
872	0.5712	-0.173
873	0.5712	-0.173
874	0.5712	-0.173
875	0.5712	-0.173
876	0.5712	-0.173
877	0.5712	-0.173
878	0.5712	-0.173
879	0.5712	-0.173
880	0.5712	-0.173
881	0.6029	-0.1737
882	0.6029	-0.1737
883	0.625	-0.1604
884	0.6568	-0.1612
885	0.6568	-0.1612
886	0.6568	-0.1612
887	0.6568	-0.1612
888	0.6568	-0.1612
889	0.6775	-0.1686
890	0.6775	-0.1686
891	0.6664	-0.1752
892	0.6664	-0.1752
893	0.6554	-0.1819
894	0.6443	-0.1886
895	0.6443	-0.1886
896	0.6443	-0.1886
897	0.6443	-0.1886
898	0.6236	-0.1811
899	0.6236	-0.1811
900	0.6443	-0.1886
901	0.6443	-0.1886
902	0.6443	-0.1886
903	0.6347	-0.1745
904	0.6554	-0.1819
905	0.6554	-0.1819
906	0.6554	-0.1819
907	0.6554	-0.1819
908	0.6554	-0.1819
909	0.6347	-0.1745
910	0.6347	-0.1745
911	0.6347	-0.1745
912	0.6347	-0.1745
913	0.6347	-0.1745
914	0.6347	-0.1745
915	0.6347	-0.1745
916	0.6347	-0.1745
917	0.6347	-0.1745
918	0.6236	-0.1811
919	0.614	-0.1671
920	0.614	-0.1671
921	0.6457	-0.1678
922	0.6457	-0.1678
923	0.6775	-0.1686
924	0.6775	-0.1686
925	0.7092	-0.1694
926	0.7092	-0.1694
927	0.7299	-0.1768
928	0.7299	-0.1768
929	0.7188	-0.1834
930	0.7188	-0.1834
931	0.6982	-0.176
932	0.6871	-0.1827
933	0.6871	-0.1827
934	0.6761	-0.1893
935	0.6761	-0.1893
936	0.6747	-0.2101
937	0.6747	-0.2101
938	0.654	-0.2026
939	0.654	-0.2026
940	0.6747	-0.2101
941	0.6747	-0.2101
942	0.6857	-0.2034
943	0.6857	-0.2034
944	0.6857	-0.2034
945	0.6857	-0.2034
946	0.6857	-0.2034
947	0.6857	-0.2034
948	0.6857	-0.2034
949	0.6857	-0.2034
950	0.6857	-0.2034
951	0.665	-0.196
952	0.6747	-0.2101
953	0.6747	-0.2101
954	0.6747	-0.2101
955	0.6747	-0.2101
956	0.654	-0.2026
957	0.6429	-0.2093
958	0.6429	-0.2093
959	0.6429	-0.2093
960	0.6429	-0.2093
961	0.6319	-0.216
962	0.6429	-0.2093
963	0.6429	-0.2093
964	0.654	-0.2026
965	0.654	-0.2026
966	0.654	-0.2026
967	0.6857	-0.2034
968	0.7064	-0.2108
969	0.7064	-0.2108
970	0.7064	-0.2108
971	0.6954	-0.2175
972	0.6954	-0.2175
973	0.705	-0.2316
974	0.705	-0.2316
975	0.6733	-0.2308
976	0.6733	-0.2308
977	0.6623	-0.2375
978	0.6402	-0.2508
979	0.6402	-0.2508
980	0.6195	-0.2434
981	0.6195	-0.2434
982	0.6402	-0.2508
983	0.6402	-0.2508
984	0.6402	-0.2508
985	0.6512	-0.2441
986	0.6512	-0.2441
987	0.6512	-0.2441
988	0.6402	-0.2508
989	0.6402	-0.2508
990	0.6402	-0.2508
991	0.6402	-0.2508
992	0.6402	-0.2508
993	0.6402	-0.2508
994	0.6402	-0.2508
995	0.6195	-0.2434
996	0.6291	-0.2574
997	0.6291	-0.2574
998	0.6291	-0.2574
999	0.6084	-0.25
1000	0.6084	-0.25
1001	0.6084	-0.25
1002	0.6291	-0.2574
1003	0.6291	-0.2574
1004	0.6512	-0.2441
1005	0.6512	-0.2441
1006	0.6512	-0.2441
1007	0.683	-0.2449
1008	0.683	-0.2449
1009	0.7036	-0.2523
1010	0.7036	-0.2523
1011	0.683	-0.2449
1012	0.6719	-0.2516
1013	0.6719	-0.2516
1014	0.6719	-0.2516
1015	0.6719	-0.2516
1016	0.6719	-0.2516
1017	0.6609	-0.2582
1018	0.6498	-0.2649
1019	0.6388	-0.2715
1020	0.6388	-0.2715
1021	0.6498	-0.2649
1022	0.6498	-0.2649
1023	0.6609	-0.2582
1024	0.6609	-0.2582
1025	0.6719	-0.2516
1026	0.6816	-0.2656
1027	0.6816	-0.2656
1028	0.6719	-0.2516
1029	0.6719	-0.2516
1030	0.6719	-0.2516
1031	0.6719	-0.2516
1032	0.6816	-0.2656
1033	0.6816	-0.2656
1034	0.6512	-0.2441
1035	0.6512	-0.2441
1036	0.6719	-0.2516
1037	0.6719	-0.2516
1038	0.694	-0.2382
1039	0.694	-0.2382
1040	0.694	-0.2382
1041	0.7257	-0.239
1042	0.7575	-0.2398
1043	0.7575	-0.2398
1044	0.7685	-0.2331
1045	0.7685	-0.2331
1046	0.7782	-0.2472
1047	0.7782	-0.2472
1048	0.7782	-0.2472
1049	0.7671	-0.2538
1050	0.7671	-0.2538
1051	0.7354	-0.2531
1052	0.7354	-0.2531
1053	0.745	-0.2672
1054	0.745	-0.2672
1055	0.7243	-0.2597
1056	0.7243	-0.2597
1057	0.745	-0.2672
1058	0.7354	-0.2531
1059	0.7354	-0.2531
1060	0.7354	-0.2531
1061	0.7354	-0.2531
1062	0.7354	-0.2531
1063	0.7464	-0.2464
1064	0.7464	-0.2464
1065	0.7464	-0.2464
1066	0.7464	-0.2464
1067	0.7257	-0.239
1068	0.7354	-0.2531
1069	0.7354	-0.2531
1070	0.7354	-0.2531
1071	0.7354	-0.2531
1072	0.7354	-0.2531
1073	0.7354	-0.2531
1074	0.7354	-0.2531
1075	0.7257	-0.239
1076	0.7257	-0.239
1077	0.7575	-0.2398
1078	0.7575	-0.2398
1079	0.8099	-0.2479
1080	0.8099	-0.2479
1081	0.8209	-0.2413
1082	0.8209	-0.2413
1083	0.8209	-0.2413
1084	0.8209	-0.2413
1085	0.8002	-0.2339
1086	0.8002	-0.2339
1087	0.8002	-0.2339
1088	0.7989	-0.2546
1089	0.7878	-0.2613
1090	0.7878	-0.2613
1091	0.7768	-0.2679
1092	0.7657	-0.2746
1093	0.7657	-0.2746
1094	0.7657	-0.2746
1095	0.7657	-0.2746
1096	0.7657	-0.2746
1097	0.7657	-0.2746
1098	0.7657	-0.2746
1099	0.7768	-0.2679
1100	0.7768	-0.2679
1101	0.7768	-0.2679
1102	0.7768	-0.2679
1103	0.7768	-0.2679
1104	0.7768	-0.2679
1105	0.7768	-0.2679
1106	0.7657	-0.2746
1107	0.7657	-0.2746
1108	0.7657	-0.2746
1109	0.7657	-0.2746
1110	0.7657	-0.2746
1111	0.7657	-0.2746
1112	0.745	-0.2672
1113	0.7547	-0.2812
1114	0.734	-0.2738
1115	0.734	-0.2738
1116	0.745	-0.2672
1117	0.745	-0.2672
1118	0.745	-0.2672
1119	0.7768	-0.2679
1120	0.8085	-0.2687
1121	0.8085	-0.2687
1122	0.8085	-0.2687
1123	0.7989	-0.2546
1124	0.7989	-0.2546
1125	0.8085	-0.2687
1126	0.7975	-0.2753
1127	0.7975	-0.2753
1128	0.7864	-0.282
1129	0.7864	-0.282
1130	0.7864	-0.282
1131	0.7643	-0.2953
1132	0.7643	-0.2953
1133	0.7533	-0.302
1134	0.763	-0.3161
1135	0.763	-0.3161
1136	0.763	-0.3161
1137	0.763	-0.3161
1138	0.763	-0.3161
1139	0.774	-0.3094
1140	0.774	-0.3094
1141	0.7643	-0.2953
1142	0.774	-0.3094
1143	0.774	-0.3094
1144	0.774	-0.3094
1145	0.7533	-0.302
1146	0.7533	-0.302
1147	0.7533	-0.302
1148	0.7533	-0.302
1149	0.7533	-0.302
1150	0.7533	-0.302
1151	0.7533	-0.302
1152	0.7533	-0.302
1153	0.7326	-0.2946
1154	0.7533	-0.302
1155	0.7533	-0.302
1156	0.7533	-0.302
1157	0.7533	-0.302
1158	0.7643	-0.2953
1159	0.7864	-0.282
1160	0.7864	-0.282
1161	0.7864	-0.282
1162	0.7864	-0.282
1163	0.8182	-0.2828
1164	0.8182	-0.2828
1165	0.8278	-0.2969
1166	0.8278	-0.2969
1167	0.8168	-0.3035
1168	0.8168	-0.3035
1169	0.785	-0.3027
1170	0.785	-0.3027
1171	0.774	-0.3094
1172	0.774	-0.3094
1173	0.7837	-0.3235
1174	0.774	-0.3094
1175	0.774	-0.3094
1176	0.774	-0.3094
1177	0.785	-0.3027
1178	0.785	-0.3027
1179	0.785	-0.3027
1180	0.785	-0.3027
1181	0.785	-0.3027
1182	0.785	-0.3027
1183	0.785	-0.3027
1184	0.785	-0.3027
1185	0.785	-0.3027
1186	0.785	-0.3027
1187	0.7643	-0.2953
1188	0.7643	-0.2953
1189	0.7643	-0.2953
1190	0.7643	-0.2953
1191	0.774	-0.3094
1192	0.7533	-0.302
1193	0.774	-0.3094
1194	0.7754	-0.2887
1195	0.7754	-0.2887
1196	0.7754	-0.2887
1197	0.7754	-0.2887
1198	0.8071	-0.2894
1199	0.8182	-0.2828
1200	0.8182	-0.2828
1201	0.8389	-0.2902
1202	0.8278	-0.2969
1203	0.8278	-0.2969
1204	0.8278	-0.2969
1205	0.8168	-0.3035
1206	0.8057	-0.3102
1207	0.8057	-0.3102
1208	0.8057	-0.3102
1209	0.7947	-0.3168
1210	0.7947	-0.3168
1211	0.7837	-0.3235
1212	0.7837	-0.3235
1213	0.7933	-0.3376
1214	0.7837	-0.3235
1215	0.7837	-0.3235
1216	0.8044	-0.3309
1217	0.8044	-0.3309
1218	0.8044	-0.3309
1219	0.7837	-0.3235
1220	0.7837	-0.3235
1221	0.7837	-0.3235
1222	0.7837	-0.3235
1223	0.763	-0.3161
1224	0.763	-0.3161
1225	0.7726	-0.3301
1226	0.7519	-0.3227
1227	0.7519	-0.3227
1228	0.7519	-0.3227
1229	0.7312	-0.3153
1230	0.7312	-0.3153
1231	0.7312	-0.3153
1232	0.7409	-0.3294
1233	0.7202	-0.322
1234	0.7409	-0.3294
1235	0.7409	-0.3294
1236	0.7409	-0.3294
1237	0.7519	-0.3227
1238	0.7519	-0.3227
1239	0.774	-0.3094
1240	0.774	-0.3094
1241	0.7947	-0.3168
1242	0.7947	-0.3168
1243	0.8044	-0.3309
1244	0.8044	-0.3309
1245	0.8044	-0.3309
1246	0.8044	-0.3309
1247	0.7726	-0.3301
1248	0.7505	-0.3435
1249	0.7505	-0.3435
1250	0.7505	-0.3435
1251	0.7395	-0.3501
1252	0.7395	-0.3501
1253	0.7285	-0.3568
1254	0.7492	-0.3642
1255	0.7492	-0.3642
1256	0.7395	-0.3501
1257	0.7395	-0.3501
1258	0.7395	-0.3501
1259	0.7395	-0.3501
1260	0.7395	-0.3501
1261	0.7602	-0.3575
1262	0.7395	-0.3501
1263	0.7395	-0.3501
1264	0.7395	-0.3501
1265	0.7395	-0.3501
1266	0.7395	-0.3501
1267	0.7395	-0.3501
1268	0.7395	-0.3501
1269	0.7395	-0.3501
1270	0.7395	-0.3501
1271	0.7188	-0.3427
1272	0.7188	-0.3427
1273	0.7188	-0.3427
1274	0.7188	-0.3427
1275	0.7298	-0.336
1276	0.7519	-0.3227
1277	0.7519	-0.3227
1278	0.7519	-0.3227
1279	0.7837	-0.3235
1280	0.8044	-0.3309
1281	0.8044	-0.3309
1282	0.8044	-0.3309
1283	0.8044	-0.3309
1284	0.8044	-0.3309
1285	0.7933	-0.3376
1286	0.7933	-0.3376
1287	0.7823	-0.3442
1288	0.7823	-0.3442
1289	0.7712	-0.3509
1290	0.7712	-0.3509
1291	0.7602	-0.3575
1292	0.7602	-0.3575
1293	0.7602	-0.3575
1294	0.7602	-0.3575
1295	0.7602	-0.3575
1296	0.7602	-0.3575
1297	0.7712	-0.3509
1298	0.7712	-0.3509
1299	0.7616	-0.3368
1300	0.7616	-0.3368
1301	0.7616	-0.3368
1302	0.7712	-0.3509
1303	0.7712	-0.3509
1304	0.7712	-0.3509
1305	0.7616	-0.3368
1306	0.7505	-0.3435
1307	0.7505	-0.3435
1308	0.7505	-0.3435
1309	0.7505	-0.3435
1310	0.7505	-0.3435
1311	0.7298	-0.336
1312	0.7298	-0.336
1313	0.7298	-0.336
1314	0.7298	-0.336
1315	0.7298	-0.336
1316	0.7616	-0.3368
1317	0.7616	-0.3368
1318	0.8044	-0.3309
1319	0.8044	-0.3309
1320	0.8154	-0.3243
1321	0.8154	-0.3243
1322	0.8154	-0.3243
1323	0.8251	-0.3383
1324	0.8044	-0.3309
1325	0.8044	-0.3309
1326	0.803	-0.3517
1327	0.803	-0.3517
1328	0.803	-0.3517
1329	0.7919	-0.3583
1330	0.7919	-0.3583
1331	0.7602	-0.3575
1332	0.7602	-0.3575
1333	0.7492	-0.3642
1334	0.7492	-0.3642
1335	0.7492	-0.3642
1336	0.7492	-0.3642
1337	0.7492	-0.3642
1338	0.7492	-0.3642
1339	0.7698	-0.3716
1340	0.7492	-0.3642
1341	0.7492	-0.3642
1342	0.7492	-0.3642
1343	0.7492	-0.3642
1344	0.7492	-0.3642
1345	0.7492	-0.3642
1346	0.7492	-0.3642
1347	0.7492	-0.3642
1348	0.7492	-0.3642
1349	0.7285	-0.3568
1350	0.7285	-0.3568
1351	0.7285	-0.3568
1352	0.7285	-0.3568
1353	0.7174	-0.3634
1354	0.7174	-0.3634
1355	0.7174	-0.3634
1356	0.7064	-0.3701
1357	0.7064	-0.3701
1358	0.7064	-0.3701
1359	0.7064	-0.3701
1360	0.7064	-0.3701
1361	0.7174	-0.3634
1362	0.7492	-0.3642
1363	0.7712	-0.3509
1364	0.7712	-0.3509
1365	0.7919	-0.3583
1366	0.7919	-0.3583
1367	0.7919	-0.3583
1368	0.7712	-0.3509
1369	0.7602	-0.3575
1370	0.7602	-0.3575
1371	0.7492	-0.3642
1372	0.7492	-0.3642
1373	0.7174	-0.3634
1374	0.7174	-0.3634
1375	0.7064	-0.3701
1376	0.7064	-0.3701
1377	0.7271	-0.3775
1378	0.7271	-0.3775
1379	0.7271	-0.3775
1380	0.7271	-0.3775
1381	0.7381	-0.3709
1382	0.7492	-0.3642
1383	0.7492	-0.3642
1384	0.7492	-0.3642
1385	0.7492	-0.3642
1386	0.7381	-0.3709
1387	0.7381	-0.3709
1388	0.7381	-0.3709
1389	0.7381	-0.3709
1390	0.7381	-0.3709
1391	0.7174	-0.3634
1392	0.7174	-0.3634
1393	0.7078	-0.3494
1394	0.7174	-0.3634
1395	0.7174	-0.3634
1396	0.7174	-0.3634
1397	0.7174	-0.3634
1398	0.7174	-0.3634
1399	0.7285	-0.3568
1400	0.7505	-0.3435
1401	0.7505	-0.3435
1402	0.7505	-0.3435
1403	0.7823	-0.3442
1404	0.803	-0.3517
1405	0.803	-0.3517
1406	0.803	-0.3517
1407	0.803	-0.3517
1408	0.7919	-0.3583
1409	0.7919	-0.3583
1410	0.7919	-0.3583
1411	0.7809	-0.365
1412	0.7809	-0.365
1413	0.7492	-0.3642
1414	0.7492	-0.3642
1415	0.7381	-0.3709
1416	0.7478	-0.3849
1417	0.7478	-0.3849
1418	0.7381	-0.3709
1419	0.7381	-0.3709
1420	0.7381	-0.3709
1421	0.7588	-0.3783
1422	0.7588	-0.3783
1423	0.7588	-0.3783
1424	0.7588	-0.3783
1425	0.7588	-0.3783
1426	0.7588	-0.3783
1427	0.7381	-0.3709
1428	0.7381	-0.3709
1429	0.7381	-0.3709
1430	0.7174	-0.3634
1431	0.7174	-0.3634
1432	0.7174	-0.3634
1433	0.7174	-0.3634
1434	0.7174	-0.3634
1435	0.7174	-0.3634
1436	0.7064	-0.3701
1437	0.7064	-0.3701
1438	0.6953	-0.3768
1439	0.6953	-0.3768
1440	0.6953	-0.3768
1441	0.6746	-0.3693
1442	0.6746	-0.3693
1443	0.7064	-0.3701
1444	0.7064	-0.3701
1445	0.7381	-0.3709
1446	0.7492	-0.3642
1447	0.7492	-0.3642
1448	0.7492	-0.3642
1449	0.7492	-0.3642
1450	0.7698	-0.3716
1451	0.7588	-0.3783
1452	0.7588	-0.3783
1453	0.7478	-0.3849
1454	0.716	-0.3842
1455	0.716	-0.3842
1456	0.716	-0.3842
1457	0.6939	-0.3975
1458	0.6829	-0.4042
1459	0.6829	-0.4042
1460	0.6829	-0.4042
1461	0.6829	-0.4042
1462	0.6829	-0.4042
1463	0.6939	-0.3975
1464	0.705	-0.3908
1465	0.705	-0.3908
1466	0.705	-0.3908
1467	0.705	-0.3908
1468	0.705	-0.3908
1469	0.6939	-0.3975
1470	0.6939	-0.3975
1471	0.6939	-0.3975
1472	0.6939	-0.3975
1473	0.6843	-0.3834
1474	0.6843	-0.3834
1475	0.6843	-0.3834
1476	0.6843	-0.3834
1477	0.6843	-0.3834
1478	0.6843	-0.3834
1479	0.6843	-0.3834
1480	0.6843	-0.3834
1481	0.6843	-0.3834
1482	0.7064	-0.3701
1483	0.7064	-0.3701
1484	0.7064	-0.3701
1485	0.7492	-0.3642
1486	0.7492	-0.3642
1487	0.7698	-0.3716
1488	0.7698	-0.3716
1489	0.7698	-0.3716
1490	0.7698	-0.3716
1491	0.7492	-0.3642
1492	0.7492	-0.3642
1493	0.7381	-0.3709
1494	0.7381	-0.3709
1495	0.7367	-0.3916
1496	0.716	-0.3842
1497	0.716	-0.3842
1498	0.716	-0.3842
1499	0.716	-0.3842
1500	0.7271	-0.3775
1501	0.7271	-0.3775
1502	0.7271	-0.3775
1503	0.7381	-0.3709
1504	0.7381	-0.3709
1505	0.7381	-0.3709
1506	0.7381	-0.3709
1507	0.7381	-0.3709
1508	0.7381	-0.3709
1509	0.7381	-0.3709
1510	0.7381	-0.3709
1511	0.7381	-0.3709
1512	0.7381	-0.3709
1513	0.7174	-0.3634
1514	0.7174	-0.3634
1515	0.7271	-0.3775
1516	0.7064	-0.3701
1517	0.7064	-0.3701
1518	0.7064	-0.3701
1519	0.7064	-0.3701
1520	0.7064	-0.3701
1521	0.7271	-0.3775
1522	0.7271	-0.3775
1523	0.7381	-0.3709
1524	0.7478	-0.3849
1525	0.7478	-0.3849
1526	0.7478	-0.3849
1527	0.7574	-0.399
1528	0.7464	-0.4057
1529	0.7464	-0.4057
1530	0.7464	-0.4057
1531	0.7464	-0.4057
1532	0.7353	-0.4124
1533	0.7036	-0.4116
1534	0.7036	-0.4116
1535	0.6829	-0.4042
1536	0.6829	-0.4042
1537	0.6829	-0.4042
1538	0.6926	-0.4182
1539	0.6926	-0.4182
1540	0.6926	-0.4182
1541	0.7036	-0.4116
1542	0.7146	-0.4049
1543	0.7146	-0.4049
1544	0.7146	-0.4049
1545	0.705	-0.3908
1546	0.705	-0.3908
1547	0.7257	-0.3983
1548	0.7257	-0.3983
1549	0.716	-0.3842
1550	0.716	-0.3842
1551	0.6953	-0.3768
1552	0.6953	-0.3768
1553	0.705	-0.3908
1554	0.6843	-0.3834
1555	0.6843	-0.3834
1556	0.6843	-0.3834
1557	0.6843	-0.3834
1558	0.6746	-0.3693
1559	0.6746	-0.3693
1560	0.6746	-0.3693
1561	0.7064	-0.3701
1562	0.7064	-0.3701
1563	0.7588	-0.3783
1564	0.7588	-0.3783
1565	0.7698	-0.3716
1566	0.7698	-0.3716
1567	0.7698	-0.3716
1568	0.7698	-0.3716
1569	0.7698	-0.3716
1570	0.7588	-0.3783
1571	0.7588	-0.3783
1572	0.7588	-0.3783
1573	0.7367	-0.3916
1574	0.7257	-0.3983
1575	0.7257	-0.3983
1576	0.7257	-0.3983
1577	0.705	-0.3908
1578	0.716	-0.3842
1579	0.716	-0.3842
1580	0.716	-0.3842
1581	0.7271	-0.3775
1582	0.7271	-0.3775
1583	0.7381	-0.3709
1584	0.7381	-0.3709
1585	0.7381	-0.3709
1586	0.7381	-0.3709
1587	0.7381	-0.3709
1588	0.7381	-0.3709
1589	0.7381	-0.3709
1590	0.7381	-0.3709
1591	0.7285	-0.3568
1592	0.7285	-0.3568
1593	0.7381	-0.3709
1594	0.7381	-0.3709
1595	0.7381	-0.3709
1596	0.7381	-0.3709
1597	0.7285	-0.3568
1598	0.7285	-0.3568
1599	0.7505	-0.3435
1600	0.7505	-0.3435
1601	0.7823	-0.3442
1602	0.814	-0.345
1603	0.814	-0.345
1604	0.814	-0.345
1605	0.814	-0.345
1606	0.814	-0.345
1607	0.814	-0.345
1608	0.814	-0.345
1609	0.803	-0.3517
1610	0.803	-0.3517
1611	0.7919	-0.3583
1612	0.7919	-0.3583
1613	0.7712	-0.3509
1614	0.7712	-0.3509
1615	0.7712	-0.3509
1616	0.7823	-0.3442
1617	0.7823	-0.3442
1618	0.7823	-0.3442
1619	0.7933	-0.3376
1620	0.8044	-0.3309
1621	0.8044	-0.3309
1622	0.8044	-0.3309
1623	0.8044	-0.3309
1624	0.8044	-0.3309
1625	0.8154	-0.3243
1626	0.8154	-0.3243
1627	0.7947	-0.3168
1628	0.8044	-0.3309
1629	0.8044	-0.3309
1630	0.8044	-0.3309
1631	0.8044	-0.3309
1632	0.8044	-0.3309
1633	0.7947	-0.3168
1634	0.7947	-0.3168
1635	0.7947	-0.3168
1636	0.7947	-0.3168
1637	0.785	-0.3027
1638	0.785	-0.3027
1639	0.8168	-0.3035
1640	0.8168	-0.3035
1641	0.8485	-0.3043
1642	0.8485	-0.3043
1643	0.8499	-0.2835
1644	0.8499	-0.2835
1645	0.8596	-0.2976
1646	0.8596	-0.2976
1647	0.8596	-0.2976
1648	0.8485	-0.3043
1649	0.8485	-0.3043
1650	0.8485	-0.3043
1651	0.8375	-0.3109
1652	0.8154	-0.3243
1653	0.8154	-0.3243
1654	0.8154	-0.3243
1655	0.7837	-0.3235
1656	0.7837	-0.3235
1657	0.7837	-0.3235
1658	0.7837	-0.3235
1659	0.8044	-0.3309
1660	0.8044	-0.3309
1661	0.8044	-0.3309
1662	0.8044	-0.3309
1663	0.8044	-0.3309
1664	0.8044	-0.3309
1665	0.8044	-0.3309
1666	0.8044	-0.3309
1667	0.7933	-0.3376
1668	0.7933	-0.3376
1669	0.7933	-0.3376
1670	0.7933	-0.3376
1671	0.7933	-0.3376
1672	0.7933	-0.3376
1673	0.763	-0.3161
1674	0.7726	-0.3301
1675	0.7726	-0.3301
1676	0.7726	-0.3301
1677	0.7519	-0.3227
1678	0.7519	-0.3227
1679	0.7312	-0.3153
1680	0.7312	-0.3153
1681	0.7312	-0.3153
1682	0.7312	-0.3153
1683	0.7312	-0.3153
1684	0.763	-0.3161
1685	0.763	-0.3161
1686	0.763	-0.3161
1687	0.8057	-0.3102
1688	0.8057	-0.3102
1689	0.8057	-0.3102
1690	0.8057	-0.3102
1691	0.8057	-0.3102
1692	0.8057	-0.3102
1693	0.7947	-0.3168
1694	0.7947	-0.3168
1695	0.7837	-0.3235
1696	0.7837	-0.3235
1697	0.7837	-0.3235
1698	0.7616	-0.3368
1699	0.7505	-0.3435
1700	0.7298	-0.336
1701	0.7298	-0.336
1702	0.7409	-0.3294
1703	0.7409	-0.3294
1704	0.7409	-0.3294
1705	0.7519	-0.3227
1706	0.7519	-0.3227
1707	0.7519	-0.3227
1708	0.7519	-0.3227
1709	0.7519	-0.3227
1710	0.7519	-0.3227
1711	0.7519	-0.3227
1712	0.7312	-0.3153
1713	0.7312	-0.3153
1714	0.7312	-0.3153
1715	0.7312	-0.3153
1716	0.7105	-0.3079
1717	0.7105	-0.3079
1718	0.7105	-0.3079
1719	0.7105	-0.3079
1720	0.7105	-0.3079
1721	0.7105	-0.3079
1722	0.7105	-0.3079
1723	0.7202	-0.322
1724	0.7105	-0.3079
1725	0.7105	-0.3079
1726	0.7423	-0.3086
1727	0.7423	-0.3086
1728	0.7423	-0.3086
1729	0.774	-0.3094
1730	0.774	-0.3094
1731	0.7947	-0.3168
1732	0.7947	-0.3168
1733	0.774	-0.3094
1734	0.763	-0.3161
1735	0.763	-0.3161
1736	0.763	-0.3161
1737	0.7409	-0.3294
1738	0.7409	-0.3294
1739	0.6981	-0.3353
1740	0.6871	-0.3419
1741	0.6871	-0.3419
1742	0.6871	-0.3419
1743	0.6857	-0.3627
1744	0.6857	-0.3627
1745	0.6553	-0.3412
1746	0.6553	-0.3412
1747	0.676	-0.3486
1748	0.676	-0.3486
1749	0.676	-0.3486
1750	0.676	-0.3486
1751	0.6553	-0.3412
1752	0.665	-0.3553
1753	0.665	-0.3553
1754	0.665	-0.3553
1755	0.6346	-0.3338
1756	0.6346	-0.3338
1757	0.6443	-0.3478
1758	0.6443	-0.3478
1759	0.6443	-0.3478
1760	0.6236	-0.3404
1761	0.6236	-0.3404
1762	0.6029	-0.333
1763	0.6029	-0.333
1764	0.6029	-0.333
1765	0.6029	-0.333
1766	0.6029	-0.333
1767	0.6139	-0.3263
1768	0.6139	-0.3263
1769	0.6457	-0.3271
1770	0.6457	-0.3271
1771	0.6885	-0.3212
1772	0.6885	-0.3212
1773	0.6885	-0.3212
1774	0.6885	-0.3212
1775	0.6885	-0.3212
1776	0.6885	-0.3212
1777	0.6774	-0.3279
1778	0.6774	-0.3279
1779	0.6553	-0.3412
1780	0.6553	-0.3412
1781	0.6236	-0.3404
1782	0.6236	-0.3404
1783	0.6126	-0.3471
1784	0.6126	-0.3471
1785	0.6029	-0.333
1786	0.6029	-0.333
1787	0.6236	-0.3404
1788	0.6236	-0.3404
1789	0.6346	-0.3338
1790	0.6346	-0.3338
1791	0.6346	-0.3338
1792	0.6346	-0.3338
1793	0.6346	-0.3338
1794	0.6139	-0.3263
1795	0.6139	-0.3263
1796	0.6139	-0.3263
1797	0.6139	-0.3263
1798	0.6139	-0.3263
1799	0.5932	-0.3189
1800	0.5932	-0.3189
1801	0.5932	-0.3189
1802	0.5932	-0.3189
1803	0.5725	-0.3115
1804	0.5932	-0.3189
1805	0.5932	-0.3189
1806	0.5932	-0.3189
1807	0.6043	-0.3123
1808	0.6264	-0.2989
1809	0.6264	-0.2989
1810	0.6264	-0.2989
1811	0.6678	-0.3138
1812	0.6678	-0.3138
1813	0.6678	-0.3138
1814	0.6678	-0.3138
1815	0.6471	-0.3064
1816	0.625	-0.3197
1817	0.625	-0.3197
1818	0.6029	-0.333
1819	0.6029	-0.333
1820	0.6029	-0.333
1821	0.5712	-0.3322
1822	0.5601	-0.3389
1823	0.5601	-0.3389
1824	0.5601	-0.3389
1825	0.5601	-0.3389
1826	0.5601	-0.3389
1827	0.5601	-0.3389
1828	0.5601	-0.3389
1829	0.5712	-0.3322
1830	0.5712	-0.3322
1831	0.5601	-0.3389
1832	0.5601	-0.3389
1833	0.5394	-0.3315
1834	0.5394	-0.3315
1835	0.5284	-0.3381
1836	0.5284	-0.3381
1837	0.5284	-0.3381
1838	0.5284	-0.3381
1839	0.5077	-0.3307
1840	0.5077	-0.3307
1841	0.5173	-0.3448
1842	0.5173	-0.3448
1843	0.5173	-0.3448
1844	0.4966	-0.3374
1845	0.4966	-0.3374
1846	0.4966	-0.3374
1847	0.4759	-0.3299
1848	0.5173	-0.3448
1849	0.5173	-0.3448
1850	0.5394	-0.3315
1851	0.5394	-0.3315
1852	0.5394	-0.3315
1853	0.5394	-0.3315
1854	0.5394	-0.3315
1855	0.5394	-0.3315
1856	0.5394	-0.3315
1857	0.538	-0.3522
1858	0.538	-0.3522
1859	0.5063	-0.3514
1860	0.5063	-0.3514
1861	0.4842	-0.3648
1862	0.4842	-0.3648
1863	0.4525	-0.364
1864	0.4525	-0.364
1865	0.4414	-0.3707
1866	0.4414	-0.3707
1867	0.4318	-0.3566
1868	0.4318	-0.3566
1869	0.4318	-0.3566
1870	0.4525	-0.364
1871	0.4525	-0.364
1872	0.4525	-0.364
1873	0.4525	-0.364
1874	0.4525	-0.364
1875	0.4525	-0.364
1876	0.4525	-0.364
1877	0.4525	-0.364
1878	0.4525	-0.364
1879	0.4318	-0.3566
1880	0.4221	-0.3425
1881	0.4221	-0.3425
1882	0.4221	-0.3425
1883	0.4221	-0.3425
1884	0.4221	-0.3425
1885	0.4332	-0.3358
1886	0.4332	-0.3358
1887	0.4759	-0.3299
1888	0.5077	-0.3307
1889	0.5077	-0.3307
1890	0.5077	-0.3307
1891	0.5077	-0.3307
1892	0.5077	-0.3307
1893	0.5173	-0.3448
1894	0.5173	-0.3448
1895	0.4966	-0.3374
1896	0.4649	-0.3366
1897	0.4649	-0.3366
1898	0.4649	-0.3366
1899	0.4635	-0.3573
1900	0.4525	-0.364
1901	0.4525	-0.364
1902	0.4525	-0.364
1903	0.4525	-0.364
1904	0.4635	-0.3573
1905	0.4635	-0.3573
1906	0.4635	-0.3573
1907	0.4539	-0.3433
1908	0.4539	-0.3433
1909	0.4539	-0.3433
1910	0.4539	-0.3433
1911	0.4539	-0.3433
1912	0.4539	-0.3433
1913	0.4442	-0.3292
1914	0.4442	-0.3292
1915	0.4442	-0.3292
1916	0.4442	-0.3292
1917	0.4235	-0.3218
1918	0.4235	-0.3218
1919	0.4332	-0.3358
1920	0.4332	-0.3358
1921	0.4332	-0.3358
1922	0.4332	-0.3358
1923	0.4442	-0.3292
1924	0.4442	-0.3292
1925	0.4663	-0.3159
1926	0.4663	-0.3159
1927	0.4884	-0.3025
1928	0.5091	-0.31
1929	0.5091	-0.31
1930	0.498	-0.3166
1931	0.498	-0.3166
1932	0.4773	-0.3092
1933	0.4773	-0.3092
1934	0.4553	-0.3225
1935	0.4553	-0.3225
1936	0.4539	-0.3433
1937	0.4539	-0.3433
1938	0.4539	-0.3433
1939	0.4221	-0.3425
1940	0.4318	-0.3566
1941	0.4318	-0.3566
1942	0.4318	-0.3566
1943	0.4318	-0.3566
1944	0.4318	-0.3566
1945	0.4221	-0.3425
1946	0.4221	-0.3425
1947	0.4221	-0.3425
1948	0.4221	-0.3425
1949	0.4221	-0.3425
1950	0.4221	-0.3425
1951	0.4221	-0.3425
1952	0.4014	-0.3351
1953	0.4111	-0.3492
1954	0.4111	-0.3492
1955	0.3807	-0.3277
1956	0.3807	-0.3277
1957	0.3904	-0.3417
1958	0.3904	-0.3417
1959	0.3904	-0.3417
1960	0.3697	-0.3343
1961	0.3697	-0.3343
1962	0.3697	-0.3343
1963	0.3697	-0.3343
1964	0.4014	-0.3351
1965	0.4014	-0.3351
1966	0.4014	-0.3351
1967	0.4332	-0.3358
1968	0.4332	-0.3358
1969	0.4332	-0.3358
1970	0.4442	-0.3292
1971	0.4442	-0.3292
1972	0.4442	-0.3292
1973	0.4442	-0.3292
1974	0.4332	-0.3358
1975	0.4014	-0.3351
1976	0.4001	-0.3558
1977	0.4001	-0.3558
1978	0.3683	-0.3551
1979	0.3683	-0.3551
1980	0.3683	-0.3551
1981	0.3683	-0.3551
1982	0.3683	-0.3551
1983	0.3683	-0.3551
1984	0.3683	-0.3551
1985	0.3794	-0.3484
1986	0.3794	-0.3484
1987	0.3794	-0.3484
1988	0.3794	-0.3484
1989	0.3794	-0.3484
1990	0.3794	-0.3484
1991	0.3794	-0.3484
1992	0.3587	-0.341
1993	0.3587	-0.341
1994	0.3587	-0.341
1995	0.3587	-0.341
1996	0.3587	-0.341
1997	0.3587	-0.341
1998	0.3587	-0.341
1999	0.3587	-0.341
2000	0.3587	-0.341
2001	0.349	-0.3269
2002	0.349	-0.3269
2003	0.3711	-0.3136
2004	0.4028	-0.3143
2005	0.4028	-0.3143
2006	0.4028	-0.3143
2007	0.4028	-0.3143
2008	0.4346	-0.3151
2009	0.4346	-0.3151
2010	0.4139	-0.3077
2011	0.4139	-0.3077
2012	0.4139	-0.3077
2013	0.4028	-0.3143
2014	0.4014	-0.3351
2015	0.4014	-0.3351
2016	0.4014	-0.3351
2017	0.3807	-0.3277
2018	0.3904	-0.3417
2019	0.3904	-0.3417
2020	0.3904	-0.3417
2021	0.3807	-0.3277
2022	0.3807	-0.3277
2023	0.3918	-0.321
2024	0.3918	-0.321
2025	0.3821	-0.3069
2026	0.3821	-0.3069
2027	0.3821	-0.3069
2028	0.3821	-0.3069
2029	0.3821	-0.3069
2030	0.3821	-0.3069
2031	0.3711	-0.3136
2032	0.3504	-0.3061
2033	0.3504	-0.3061
2034	0.3504	-0.3061
2035	0.349	-0.3269
2036	0.349	-0.3269
2037	0.3283	-0.3195
2038	0.3393	-0.3128
2039	0.3393	-0.3128
2040	0.3393	-0.3128
2041	0.3504	-0.3061
2042	0.3504	-0.3061
2043	0.3504	-0.3061
2044	0.3504	-0.3061
2045	0.3932	-0.3003
2046	0.4249	-0.301
2047	0.4359	-0.2944
2048	0.4359	-0.2944
2049	0.4359	-0.2944
[truncated: 39,951 more rows]
