# Supplementary material for: Gender-Related Effect in Oxygenation Dynamics by Using Far-Infrared Intervention with Near-Infrared Spectroscopy Measurement: A Gender Differences Controlled Trial
Source: PLoS One. 2015 Nov 10;10(11):e0135166. doi: 10.1371/journal.pone.0135166 (PMC4640828; doi:10.1371/journal.pone.0135166)
Supplement: S24 File — (XLSX) [file pone.0135166.s024.xlsx]

## Sheet: 工作表1
50	-0.1297	-0.0385
51	-0.1297	-0.0385
52	-0.1297	-0.0385
53	-0.1297	-0.0385
54	-0.1297	-0.0385
55	-0.1297	-0.0385
56	-0.1297	-0.0385
57	-0.1297	-0.0385
58	-0.1297	-0.0385
59	-0.1504	-0.031
60	-0.1504	-0.031
61	-0.1504	-0.031
62	-0.1504	-0.031
63	-0.1504	-0.031
64	-0.1504	-0.031
65	-0.1504	-0.031
66	-0.1504	-0.031
67	-0.1504	-0.031
68	-0.1504	-0.031
69	-0.1504	-0.031
70	-0.1504	-0.031
71	-0.1394	-0.0244
72	-0.1394	-0.0244
73	-0.149	-0.0103
74	-0.1283	-0.0177
75	-0.138	-0.0036
76	-0.138	-0.0036
77	-0.1476	0.0104
78	-0.1269	0.003
79	-0.1269	0.003
80	-0.1159	0.0097
81	-0.0842	0.0089
82	-0.0524	0.0082
83	-0.0207	0.0074
84	0	0
85	0.011	0.0066
86	0.011	0.0066
87	0.011	0.0066
88	0.011	0.0066
89	0.0207	-0.0075
90	0.0207	-0.0075
91	0	0
92	0	0
93	0	0
94	0	0
95	0	0
96	0	0
97	0	0
98	0	0
99	0	0
100	0	0
101	0	0
102	0.011	0.0066
103	0.011	0.0066
104	-0.0097	0.0141
105	-0.0097	0.0141
106	-0.0097	0.0141
107	-0.0097	0.0141
108	-0.0097	0.0141
109	-0.0097	0.0141
110	-0.0097	0.0141
111	-0.0097	0.0141
112	-0.0303	0.0215
113	-0.0303	0.0215
114	-0.0207	0.0074
115	-0.0207	0.0074
116	-0.0207	0.0074
117	-0.0207	0.0074
118	-0.0414	0.0148
119	-0.0317	0.0007
120	-0.0317	0.0007
121	-0.011	-0.0067
122	0.0097	-0.0141
123	0.0207	-0.0075
124	0.0524	-0.0082
125	0.0842	-0.009
126	0.1063	0.0043
127	0.138	0.0036
128	0.149	0.0102
129	0.1697	0.0028
130	0.1601	0.0169
131	0.1808	0.0095
132	0.1808	0.0095
133	0.1808	0.0095
134	0.1808	0.0095
135	0.1711	0.0236
136	0.1808	0.0095
137	0.1808	0.0095
138	0.1711	0.0236
139	0.1711	0.0236
140	0.1711	0.0236
141	0.1918	0.0161
142	0.1822	0.0302
143	0.1822	0.0302
144	0.1822	0.0302
145	0.2029	0.0228
146	0.1932	0.0369
147	0.1932	0.0369
148	0.1932	0.0369
149	0.1932	0.0369
150	0.1932	0.0369
151	0.1932	0.0369
152	0.1835	0.051
153	0.1835	0.051
154	0.1835	0.051
155	0.1628	0.0584
156	0.1628	0.0584
157	0.1628	0.0584
158	0.1628	0.0584
159	0.1628	0.0584
160	0.1532	0.0725
161	0.1532	0.0725
162	0.1532	0.0725
163	0.1532	0.0725
164	0.1435	0.0865
165	0.1435	0.0865
166	0.1435	0.0865
167	0.1228	0.094
168	0.1228	0.094
169	0.1228	0.094
170	0.1339	0.1006
171	0.1546	0.0932
172	0.1656	0.0999
173	0.1863	0.0924
174	0.1974	0.0991
175	0.1974	0.0991
176	0.1974	0.0991
177	0.207	0.085
178	0.207	0.085
179	0.1863	0.0924
180	0.196	0.0784
181	0.1753	0.0858
182	0.1753	0.0858
183	0.1642	0.0791
184	0.1642	0.0791
185	0.1532	0.0725
186	0.1421	0.0658
187	0.1215	0.0732
188	0.1215	0.0732
189	0.1311	0.0591
190	0.1104	0.0666
191	0.1104	0.0666
192	0.1104	0.0666
193	0.1104	0.0666
194	0.1104	0.0666
195	0.1311	0.0591
196	0.1104	0.0666
197	0.1104	0.0666
198	0.1104	0.0666
199	0.1104	0.0666
200	0.1104	0.0666
201	0.0897	0.074
202	0.0994	0.0599
203	0.0994	0.0599
204	0.0787	0.0673
205	0.0787	0.0673
206	0.0787	0.0673
207	0.058	0.0747
208	0.0676	0.0607
209	0.0469	0.0681
210	0.0469	0.0681
211	0.0262	0.0755
212	0.0152	0.0689
213	0.0152	0.0689
214	0.0249	0.0548
215	0.0152	0.0689
216	0.0359	0.0614
217	0.0676	0.0607
218	0.0994	0.0599
219	0.1104	0.0666
220	0.1215	0.0732
221	0.1421	0.0658
222	0.1421	0.0658
223	0.1532	0.0725
224	0.1532	0.0725
225	0.1532	0.0725
226	0.1532	0.0725
227	0.1532	0.0725
228	0.1642	0.0791
229	0.1642	0.0791
230	0.1642	0.0791
231	0.1642	0.0791
232	0.1642	0.0791
233	0.1642	0.0791
234	0.1642	0.0791
235	0.1642	0.0791
236	0.1642	0.0791
237	0.1642	0.0791
238	0.1642	0.0791
239	0.1642	0.0791
240	0.1642	0.0791
241	0.1642	0.0791
242	0.1435	0.0865
243	0.1435	0.0865
244	0.1339	0.1006
245	0.1339	0.1006
246	0.1339	0.1006
247	0.1339	0.1006
248	0.1339	0.1006
249	0.1339	0.1006
250	0.1339	0.1006
251	0.1339	0.1006
252	0.1339	0.1006
253	0.1546	0.0932
254	0.1656	0.0999
255	0.1767	0.1065
256	0.1877	0.1132
257	0.2291	0.0983
258	0.2401	0.105
259	0.2401	0.105
260	0.2305	0.1191
261	0.2608	0.0976
262	0.2512	0.1117
263	0.2512	0.1117
264	0.2512	0.1117
265	0.2512	0.1117
266	0.2512	0.1117
267	0.2512	0.1117
268	0.2512	0.1117
269	0.2512	0.1117
270	0.2415	0.1257
271	0.2415	0.1257
272	0.2622	0.1183
273	0.2526	0.1324
274	0.2526	0.1324
275	0.2526	0.1324
276	0.2733	0.125
277	0.2636	0.1391
278	0.2636	0.1391
279	0.2526	0.1324
280	0.2526	0.1324
281	0.2526	0.1324
282	0.2526	0.1324
283	0.2526	0.1324
284	0.2319	0.1398
285	0.2319	0.1398
286	0.2319	0.1398
287	0.2319	0.1398
288	0.2319	0.1398
289	0.2222	0.1539
290	0.2222	0.1539
291	0.2222	0.1539
292	0.2222	0.1539
293	0.2222	0.1539
294	0.2222	0.1539
295	0.2126	0.168
296	0.2332	0.1606
297	0.2443	0.1672
298	0.2857	0.1524
299	0.2967	0.159
300	0.3078	0.1657
301	0.3285	0.1583
302	0.3285	0.1583
303	0.3285	0.1583
304	0.3285	0.1583
305	0.3285	0.1583
306	0.3285	0.1583
307	0.3285	0.1583
308	0.3285	0.1583
309	0.3492	0.1508
310	0.3492	0.1508
311	0.3395	0.1649
312	0.3395	0.1649
313	0.3395	0.1649
314	0.3602	0.1575
315	0.3505	0.1716
316	0.3505	0.1716
317	0.3505	0.1716
318	0.3712	0.1642
319	0.3712	0.1642
320	0.3712	0.1642
321	0.3712	0.1642
322	0.3505	0.1716
323	0.3505	0.1716
324	0.3505	0.1716
325	0.3505	0.1716
326	0.3505	0.1716
327	0.3298	0.179
328	0.3298	0.179
329	0.3505	0.1716
330	0.3505	0.1716
331	0.3505	0.1716
332	0.3409	0.1857
333	0.3616	0.1782
334	0.3726	0.1849
335	0.3837	0.1916
336	0.4044	0.1841
337	0.4154	0.1908
338	0.4361	0.1834
339	0.4264	0.1975
340	0.4264	0.1975
341	0.4264	0.1975
342	0.4264	0.1975
343	0.4264	0.1975
344	0.4264	0.1975
345	0.4264	0.1975
346	0.4264	0.1975
347	0.4264	0.1975
348	0.4264	0.1975
349	0.4264	0.1975
350	0.4264	0.1975
351	0.4264	0.1975
352	0.4264	0.1975
353	0.4168	0.2115
354	0.4168	0.2115
355	0.4168	0.2115
356	0.4168	0.2115
357	0.4168	0.2115
358	0.4168	0.2115
359	0.4168	0.2115
360	0.4168	0.2115
361	0.4264	0.1975
362	0.4264	0.1975
363	0.4057	0.2049
364	0.4057	0.2049
365	0.4057	0.2049
366	0.4057	0.2049
367	0.4057	0.2049
368	0.4168	0.2115
369	0.4375	0.2041
370	0.4485	0.2108
371	0.4692	0.2034
372	0.4803	0.21
373	0.4803	0.21
374	0.4803	0.21
375	0.4692	0.2034
376	0.4692	0.2034
377	0.4485	0.2108
378	0.4485	0.2108
379	0.4582	0.1967
380	0.4582	0.1967
381	0.4582	0.1967
382	0.4582	0.1967
383	0.4485	0.2108
384	0.4692	0.2034
385	0.4692	0.2034
386	0.4596	0.2174
387	0.4803	0.21
388	0.4803	0.21
389	0.4803	0.21
390	0.501	0.2026
391	0.4913	0.2167
392	0.4913	0.2167
393	0.4913	0.2167
394	0.4913	0.2167
395	0.4706	0.2241
396	0.4706	0.2241
397	0.4499	0.2315
398	0.4596	0.2174
399	0.4596	0.2174
400	0.4389	0.2249
401	0.4389	0.2249
402	0.4389	0.2249
403	0.4389	0.2249
404	0.4389	0.2249
405	0.4499	0.2315
406	0.4706	0.2241
407	0.5023	0.2233
408	0.5134	0.23
409	0.5451	0.2292
410	0.5451	0.2292
411	0.5658	0.2218
412	0.5658	0.2218
413	0.5658	0.2218
414	0.5562	0.2359
415	0.5562	0.2359
416	0.5562	0.2359
417	0.5562	0.2359
418	0.5562	0.2359
419	0.5562	0.2359
420	0.5562	0.2359
421	0.5562	0.2359
422	0.5562	0.2359
423	0.5562	0.2359
424	0.5562	0.2359
425	0.5562	0.2359
426	0.5562	0.2359
427	0.5562	0.2359
428	0.5465	0.25
429	0.5465	0.25
430	0.5465	0.25
431	0.5465	0.25
432	0.5562	0.2359
433	0.5562	0.2359
434	0.5465	0.25
435	0.5465	0.25
436	0.5465	0.25
437	0.5258	0.2574
438	0.5355	0.2433
439	0.5258	0.2574
440	0.5258	0.2574
441	0.5258	0.2574
442	0.5051	0.2648
443	0.5148	0.2507
444	0.5148	0.2507
445	0.5148	0.2507
446	0.5148	0.2507
447	0.4941	0.2582
448	0.4941	0.2582
449	0.5037	0.2441
450	0.5037	0.2441
451	0.483	0.2515
452	0.483	0.2515
453	0.483	0.2515
454	0.483	0.2515
455	0.483	0.2515
456	0.4623	0.2589
457	0.4623	0.2589
458	0.483	0.2515
459	0.4941	0.2582
460	0.5258	0.2574
461	0.5465	0.25
462	0.5782	0.2492
463	0.5893	0.2559
464	0.5893	0.2559
465	0.5893	0.2559
466	0.5893	0.2559
467	0.5989	0.2418
468	0.5989	0.2418
469	0.5989	0.2418
470	0.5989	0.2418
471	0.5782	0.2492
472	0.5782	0.2492
473	0.5782	0.2492
474	0.5782	0.2492
475	0.5782	0.2492
476	0.5782	0.2492
477	0.5989	0.2418
478	0.5989	0.2418
479	0.5893	0.2559
480	0.5893	0.2559
481	0.5893	0.2559
482	0.5893	0.2559
483	0.5893	0.2559
484	0.5893	0.2559
485	0.5686	0.2633
486	0.5686	0.2633
487	0.5686	0.2633
488	0.5782	0.2492
489	0.5575	0.2566
490	0.5575	0.2566
491	0.5575	0.2566
492	0.5575	0.2566
493	0.5368	0.2641
494	0.5368	0.2641
495	0.5368	0.2641
496	0.5368	0.2641
497	0.5368	0.2641
498	0.5368	0.2641
499	0.5161	0.2715
500	0.5258	0.2574
501	0.5258	0.2574
502	0.5051	0.2648
503	0.5051	0.2648
504	0.5051	0.2648
505	0.4941	0.2582
506	0.4941	0.2582
507	0.4941	0.2582
508	0.4734	0.2656
509	0.4734	0.2656
510	0.4734	0.2656
511	0.4734	0.2656
512	0.4941	0.2582
513	0.5051	0.2648
514	0.5465	0.25
515	0.5575	0.2566
516	0.5686	0.2633
517	0.5893	0.2559
518	0.5893	0.2559
519	0.5893	0.2559
520	0.5893	0.2559
521	0.5782	0.2492
522	0.5782	0.2492
523	0.5782	0.2492
524	0.5782	0.2492
525	0.5782	0.2492
526	0.5575	0.2566
527	0.5575	0.2566
528	0.5575	0.2566
529	0.5575	0.2566
530	0.5575	0.2566
531	0.5782	0.2492
532	0.5782	0.2492
533	0.5782	0.2492
534	0.5782	0.2492
535	0.5782	0.2492
536	0.5782	0.2492
537	0.5782	0.2492
538	0.5782	0.2492
539	0.5782	0.2492
540	0.5782	0.2492
541	0.5575	0.2566
542	0.5575	0.2566
543	0.5575	0.2566
544	0.5575	0.2566
545	0.5672	0.2426
546	0.5465	0.25
547	0.5465	0.25
548	0.5465	0.25
549	0.5465	0.25
550	0.5258	0.2574
551	0.5258	0.2574
552	0.5258	0.2574
553	0.5258	0.2574
554	0.5051	0.2648
555	0.5051	0.2648
556	0.5051	0.2648
557	0.5051	0.2648
558	0.5258	0.2574
559	0.5258	0.2574
560	0.5575	0.2566
561	0.5686	0.2633
562	0.6003	0.2625
563	0.621	0.2551
564	0.6417	0.2477
565	0.6417	0.2477
566	0.6417	0.2477
567	0.6417	0.2477
568	0.621	0.2551
569	0.621	0.2551
570	0.621	0.2551
571	0.621	0.2551
572	0.621	0.2551
573	0.621	0.2551
574	0.621	0.2551
575	0.621	0.2551
576	0.621	0.2551
577	0.621	0.2551
578	0.621	0.2551
579	0.621	0.2551
580	0.621	0.2551
581	0.621	0.2551
582	0.6114	0.2692
583	0.6114	0.2692
584	0.6114	0.2692
585	0.6114	0.2692
586	0.6114	0.2692
587	0.621	0.2551
588	0.6003	0.2625
589	0.6003	0.2625
590	0.6003	0.2625
591	0.6003	0.2625
592	0.6003	0.2625
593	0.5796	0.27
594	0.5796	0.27
595	0.5796	0.27
596	0.5796	0.27
597	0.5796	0.27
598	0.5589	0.2774
599	0.5686	0.2633
600	0.5686	0.2633
601	0.5686	0.2633
602	0.5479	0.2707
603	0.5479	0.2707
604	0.5479	0.2707
605	0.5272	0.2781
606	0.5272	0.2781
607	0.5368	0.2641
608	0.5368	0.2641
609	0.5161	0.2715
610	0.5161	0.2715
611	0.5368	0.2641
612	0.5272	0.2781
613	0.5686	0.2633
614	0.5796	0.27
615	0.6114	0.2692
616	0.6224	0.2758
617	0.6431	0.2684
618	0.6431	0.2684
619	0.6431	0.2684
620	0.6431	0.2684
621	0.6527	0.2543
622	0.6321	0.2618
623	0.6321	0.2618
624	0.6321	0.2618
625	0.6321	0.2618
626	0.6321	0.2618
627	0.6321	0.2618
628	0.6114	0.2692
629	0.6114	0.2692
630	0.6114	0.2692
631	0.6114	0.2692
632	0.6321	0.2618
633	0.6321	0.2618
634	0.6321	0.2618
635	0.6321	0.2618
636	0.6321	0.2618
637	0.6321	0.2618
638	0.6114	0.2692
639	0.621	0.2551
640	0.621	0.2551
641	0.621	0.2551
642	0.6003	0.2625
643	0.6003	0.2625
644	0.6003	0.2625
645	0.6003	0.2625
646	0.5796	0.27
647	0.5893	0.2559
648	0.5893	0.2559
649	0.5893	0.2559
650	0.5893	0.2559
651	0.5686	0.2633
652	0.5686	0.2633
653	0.5686	0.2633
654	0.5686	0.2633
655	0.5686	0.2633
656	0.5686	0.2633
657	0.5479	0.2707
658	0.5479	0.2707
659	0.5686	0.2633
660	0.5893	0.2559
661	0.6003	0.2625
662	0.6321	0.2618
663	0.6431	0.2684
664	0.6638	0.261
665	0.6748	0.2677
666	0.6748	0.2677
667	0.6845	0.2536
668	0.6845	0.2536
669	0.6845	0.2536
670	0.6638	0.261
671	0.6638	0.261
672	0.6638	0.261
673	0.6638	0.261
674	0.6638	0.261
675	0.6638	0.261
676	0.6638	0.261
677	0.6638	0.261
678	0.6638	0.261
679	0.6638	0.261
680	0.6845	0.2536
681	0.6845	0.2536
682	0.6748	0.2677
683	0.6748	0.2677
684	0.6541	0.2751
685	0.6541	0.2751
686	0.6638	0.261
687	0.6638	0.261
688	0.6638	0.261
689	0.6431	0.2684
690	0.6431	0.2684
691	0.6431	0.2684
692	0.6431	0.2684
693	0.6431	0.2684
694	0.6431	0.2684
695	0.6224	0.2758
696	0.6224	0.2758
697	0.6224	0.2758
698	0.6321	0.2618
699	0.6321	0.2618
700	0.6114	0.2692
701	0.6114	0.2692
702	0.6114	0.2692
703	0.5907	0.2766
704	0.6003	0.2625
705	0.6003	0.2625
706	0.6003	0.2625
707	0.6003	0.2625
708	0.6003	0.2625
709	0.6114	0.2692
710	0.6431	0.2684
711	0.6541	0.2751
712	0.6859	0.2743
713	0.7066	0.2669
714	0.7066	0.2669
715	0.7066	0.2669
716	0.7066	0.2669
717	0.7066	0.2669
718	0.7162	0.2528
719	0.7162	0.2528
720	0.7162	0.2528
721	0.6955	0.2602
722	0.6955	0.2602
723	0.6955	0.2602
724	0.6955	0.2602
725	0.6955	0.2602
726	0.6955	0.2602
727	0.7066	0.2669
728	0.7066	0.2669
729	0.7066	0.2669
730	0.7066	0.2669
731	0.7066	0.2669
732	0.7273	0.2595
733	0.7066	0.2669
734	0.7066	0.2669
735	0.7066	0.2669
736	0.7066	0.2669
737	0.7066	0.2669
738	0.7066	0.2669
739	0.6859	0.2743
740	0.6859	0.2743
741	0.6859	0.2743
742	0.6859	0.2743
743	0.6859	0.2743
744	0.6652	0.2817
745	0.6748	0.2677
746	0.6748	0.2677
747	0.6748	0.2677
748	0.6748	0.2677
749	0.6748	0.2677
750	0.6541	0.2751
751	0.6541	0.2751
752	0.6541	0.2751
753	0.6541	0.2751
754	0.6748	0.2677
755	0.6859	0.2743
756	0.6969	0.281
757	0.7286	0.2802
758	0.7397	0.2869
759	0.7811	0.272
760	0.7811	0.272
761	0.7921	0.2787
762	0.7921	0.2787
763	0.7921	0.2787
764	0.7921	0.2787
765	0.7921	0.2787
766	0.7714	0.2861
767	0.7714	0.2861
768	0.7714	0.2861
769	0.7714	0.2861
770	0.7714	0.2861
771	0.7921	0.2787
772	0.7921	0.2787
773	0.7921	0.2787
774	0.7921	0.2787
775	0.7921	0.2787
776	0.7921	0.2787
777	0.7825	0.2928
778	0.8032	0.2854
779	0.7825	0.2928
780	0.7825	0.2928
781	0.7825	0.2928
782	0.7825	0.2928
783	0.7825	0.2928
784	0.7825	0.2928
785	0.7825	0.2928
786	0.7921	0.2787
787	0.7618	0.3002
788	0.7714	0.2861
789	0.7714	0.2861
790	0.7714	0.2861
791	0.7507	0.2935
792	0.7507	0.2935
793	0.7507	0.2935
794	0.7507	0.2935
795	0.7397	0.2869
796	0.7397	0.2869
797	0.7397	0.2869
798	0.719	0.2943
799	0.719	0.2943
800	0.719	0.2943
801	0.719	0.2943
802	0.6983	0.3017
803	0.6983	0.3017
804	0.708	0.2876
805	0.708	0.2876
806	0.719	0.2943
807	0.7397	0.2869
808	0.7507	0.2935
809	0.7825	0.2928
810	0.8032	0.2854
811	0.8142	0.292
812	0.8142	0.292
813	0.8142	0.292
814	0.8142	0.292
815	0.8142	0.292
816	0.7935	0.2994
817	0.8032	0.2854
818	0.8032	0.2854
819	0.8032	0.2854
820	0.8032	0.2854
821	0.8032	0.2854
822	0.8032	0.2854
823	0.8032	0.2854
824	0.8032	0.2854
825	0.8032	0.2854
826	0.7935	0.2994
827	0.7935	0.2994
828	0.8142	0.292
829	0.8142	0.292
830	0.8142	0.292
831	0.8142	0.292
832	0.8142	0.292
833	0.7935	0.2994
834	0.7935	0.2994
835	0.8032	0.2854
836	0.8032	0.2854
837	0.8032	0.2854
838	0.7825	0.2928
839	0.7825	0.2928
840	0.7825	0.2928
841	0.7825	0.2928
842	0.7825	0.2928
843	0.7618	0.3002
844	0.7618	0.3002
845	0.7618	0.3002
846	0.7618	0.3002
847	0.7411	0.3076
848	0.7411	0.3076
849	0.7411	0.3076
850	0.7618	0.3002
851	0.7728	0.3069
852	0.8142	0.292
853	0.8252	0.2987
854	0.8363	0.3053
855	0.857	0.2979
856	0.868	0.3046
857	0.868	0.3046
858	0.868	0.3046
859	0.868	0.3046
860	0.868	0.3046
861	0.868	0.3046
862	0.868	0.3046
863	0.868	0.3046
864	0.868	0.3046
865	0.868	0.3046
866	0.868	0.3046
867	0.868	0.3046
868	0.868	0.3046
869	0.868	0.3046
870	0.868	0.3046
871	0.8584	0.3186
872	0.8584	0.3186
873	0.8584	0.3186
874	0.8584	0.3186
875	0.8584	0.3186
876	0.8584	0.3186
877	0.8584	0.3186
878	0.8584	0.3186
879	0.8584	0.3186
880	0.8584	0.3186
881	0.8584	0.3186
882	0.8473	0.312
883	0.8473	0.312
884	0.8473	0.312
885	0.8473	0.312
886	0.8473	0.312
887	0.8266	0.3194
888	0.8266	0.3194
889	0.8266	0.3194
890	0.8266	0.3194
891	0.8059	0.3268
892	0.8059	0.3268
893	0.8156	0.3128
894	0.7949	0.3202
895	0.7949	0.3202
896	0.7949	0.3202
897	0.7949	0.3202
898	0.7949	0.3202
899	0.7742	0.3276
900	0.7742	0.3276
901	0.7742	0.3276
902	0.7742	0.3276
903	0.7949	0.3202
904	0.8059	0.3268
905	0.8377	0.3261
906	0.8584	0.3186
907	0.8901	0.3179
908	0.9011	0.3245
909	0.9011	0.3245
910	0.9011	0.3245
911	0.9011	0.3245
912	0.9011	0.3245
913	0.9011	0.3245
914	0.8804	0.332
915	0.8804	0.332
916	0.8804	0.332
917	0.8804	0.332
918	0.8804	0.332
919	0.8804	0.332
920	0.8804	0.332
921	0.8804	0.332
922	0.9011	0.3245
923	0.9011	0.3245
924	0.9011	0.3245
925	0.9011	0.3245
926	0.9011	0.3245
927	0.9011	0.3245
928	0.9011	0.3245
929	0.9011	0.3245
930	0.9011	0.3245
931	0.8804	0.332
932	0.8804	0.332
933	0.8804	0.332
934	0.8901	0.3179
935	0.8694	0.3253
936	0.8694	0.3253
937	0.8694	0.3253
938	0.8694	0.3253
939	0.8487	0.3327
940	0.8487	0.3327
941	0.8487	0.3327
942	0.8487	0.3327
943	0.828	0.3402
944	0.8377	0.3261
945	0.8377	0.3261
946	0.817	0.3335
947	0.817	0.3335
948	0.817	0.3335
949	0.8059	0.3268
950	0.8059	0.3268
951	0.8059	0.3268
952	0.7852	0.3343
953	0.7852	0.3343
954	0.7852	0.3343
955	0.8059	0.3268
956	0.8266	0.3194
957	0.8377	0.3261
958	0.8694	0.3253
959	0.8804	0.332
960	0.9011	0.3245
961	0.9011	0.3245
962	0.9011	0.3245
963	0.9011	0.3245
964	0.8804	0.332
965	0.8804	0.332
966	0.8901	0.3179
967	0.8901	0.3179
968	0.8694	0.3253
969	0.8694	0.3253
970	0.8694	0.3253
971	0.8694	0.3253
972	0.8694	0.3253
973	0.8694	0.3253
974	0.8694	0.3253
975	0.8901	0.3179
976	0.8804	0.332
977	0.8804	0.332
978	0.8804	0.332
979	0.8901	0.3179
980	0.8901	0.3179
981	0.8901	0.3179
982	0.8694	0.3253
983	0.8694	0.3253
984	0.8694	0.3253
985	0.8694	0.3253
986	0.8694	0.3253
987	0.8487	0.3327
988	0.8487	0.3327
989	0.8487	0.3327
990	0.8487	0.3327
991	0.8487	0.3327
992	0.8584	0.3186
993	0.8584	0.3186
994	0.8584	0.3186
995	0.8584	0.3186
996	0.8487	0.3327
997	0.8487	0.3327
998	0.8804	0.332
999	0.8915	0.3386
1000	0.9329	0.3238
1001	0.9439	0.3304
1002	0.9439	0.3304
1003	0.9646	0.323
1004	0.9646	0.323
1005	0.9646	0.323
1006	0.9439	0.3304
1007	0.9439	0.3304
1008	0.9439	0.3304
1009	0.9439	0.3304
1010	0.9439	0.3304
1011	0.9439	0.3304
1012	0.9439	0.3304
1013	0.9439	0.3304
1014	0.9439	0.3304
1015	0.9439	0.3304
1016	0.9439	0.3304
1017	0.9439	0.3304
1018	0.9343	0.3445
1019	0.9343	0.3445
1020	0.9343	0.3445
1021	0.9343	0.3445
1022	0.9343	0.3445
1023	0.9343	0.3445
1024	0.9343	0.3445
1025	0.9439	0.3304
1026	0.9232	0.3379
1027	0.9232	0.3379
1028	0.9232	0.3379
1029	0.9232	0.3379
1030	0.9025	0.3453
1031	0.9025	0.3453
1032	0.9025	0.3453
1033	0.9025	0.3453
1034	0.9025	0.3453
1035	0.9025	0.3453
1036	0.8915	0.3386
1037	0.8818	0.3527
1038	0.8915	0.3386
1039	0.8708	0.3461
1040	0.8708	0.3461
1041	0.8708	0.3461
1042	0.8708	0.3461
1043	0.8708	0.3461
1044	0.8501	0.3535
1045	0.8501	0.3535
1046	0.8598	0.3394
1047	0.8598	0.3394
1048	0.8501	0.3535
1049	0.8501	0.3535
1050	0.8818	0.3527
1051	0.8929	0.3594
1052	0.9246	0.3586
1053	0.9453	0.3512
1054	0.9563	0.3578
1055	0.9563	0.3578
1056	0.9563	0.3578
1057	0.9563	0.3578
1058	0.9563	0.3578
1059	0.966	0.3438
1060	0.966	0.3438
1061	0.966	0.3438
1062	0.9453	0.3512
1063	0.9453	0.3512
1064	0.9453	0.3512
1065	0.9453	0.3512
1066	0.9453	0.3512
1067	0.9453	0.3512
1068	0.9453	0.3512
1069	0.9453	0.3512
1070	0.9453	0.3512
1071	0.9453	0.3512
1072	0.9453	0.3512
1073	0.9453	0.3512
1074	0.9453	0.3512
1075	0.9453	0.3512
1076	0.9246	0.3586
1077	0.9246	0.3586
1078	0.9343	0.3445
1079	0.9343	0.3445
1080	0.9136	0.3519
1081	0.9136	0.3519
1082	0.9136	0.3519
1083	0.8929	0.3594
1084	0.9025	0.3453
1085	0.9025	0.3453
1086	0.9025	0.3453
1087	0.9025	0.3453
1088	0.8818	0.3527
1089	0.8818	0.3527
1090	0.8818	0.3527
1091	0.8818	0.3527
1092	0.8611	0.3601
1093	0.8708	0.3461
1094	0.8708	0.3461
1095	0.8708	0.3461
1096	0.8501	0.3535
1097	0.8501	0.3535
1098	0.8708	0.3461
1099	0.8708	0.3461
1100	0.9025	0.3453
1101	0.9136	0.3519
1102	0.9453	0.3512
1103	0.966	0.3438
1104	0.977	0.3504
1105	0.977	0.3504
1106	0.977	0.3504
1107	0.977	0.3504
1108	0.9563	0.3578
1109	0.966	0.3438
1110	0.966	0.3438
1111	0.966	0.3438
1112	0.966	0.3438
1113	0.966	0.3438
1114	0.966	0.3438
1115	0.9563	0.3578
1116	0.9563	0.3578
1117	0.9563	0.3578
1118	0.9563	0.3578
1119	0.9563	0.3578
1120	0.9563	0.3578
1121	0.977	0.3504
1122	0.9563	0.3578
1123	0.9563	0.3578
1124	0.9563	0.3578
1125	0.9563	0.3578
1126	0.9563	0.3578
1127	0.9357	0.3653
1128	0.9357	0.3653
1129	0.9357	0.3653
1130	0.9357	0.3653
1131	0.9357	0.3653
1132	0.9246	0.3586
1133	0.9246	0.3586
1134	0.9246	0.3586
1135	0.9246	0.3586
1136	0.9246	0.3586
1137	0.9246	0.3586
1138	0.9246	0.3586
1139	0.9039	0.366
1140	0.9039	0.366
1141	0.9039	0.366
1142	0.9039	0.366
1143	0.8832	0.3735
1144	0.8929	0.3594
1145	0.8929	0.3594
1146	0.8929	0.3594
1147	0.8929	0.3594
1148	0.9039	0.366
1149	0.915	0.3727
1150	0.9467	0.3719
1151	0.9577	0.3786
1152	0.9991	0.3637
1153	1.0102	0.3704
1154	1.0102	0.3704
1155	1.0102	0.3704
1156	1.0102	0.3704
1157	1.0102	0.3704
1158	0.9895	0.3778
1159	0.9895	0.3778
1160	0.9895	0.3778
1161	0.9991	0.3637
1162	0.9895	0.3778
1163	0.9895	0.3778
1164	0.9895	0.3778
1165	0.9895	0.3778
1166	0.9895	0.3778
1167	0.9895	0.3778
1168	0.9895	0.3778
1169	1.0102	0.3704
1170	1.0102	0.3704
1171	1.0102	0.3704
1172	1.0102	0.3704
1173	0.9895	0.3778
1174	0.9895	0.3778
1175	0.9895	0.3778
1176	0.9895	0.3778
1177	0.9688	0.3852
1178	0.9784	0.3712
1179	0.9784	0.3712
1180	0.9577	0.3786
1181	0.9577	0.3786
1182	0.9577	0.3786
1183	0.9577	0.3786
1184	0.937	0.386
1185	0.9467	0.3719
1186	0.9467	0.3719
1187	0.926	0.3793
1188	0.926	0.3793
1189	0.926	0.3793
1190	0.926	0.3793
1191	0.9053	0.3868
1192	0.915	0.3727
1193	0.915	0.3727
1194	0.8943	0.3801
1195	0.8943	0.3801
1196	0.8943	0.3801
1197	0.8943	0.3801
1198	0.8736	0.3875
1199	0.8943	0.3801
1200	0.9053	0.3868
1201	0.937	0.386
1202	0.9577	0.3786
1203	0.9688	0.3852
1204	0.9895	0.3778
1205	1.0102	0.3704
1206	1.0102	0.3704
1207	1.0102	0.3704
1208	0.9895	0.3778
1209	0.9895	0.3778
1210	0.9895	0.3778
1211	0.9688	0.3852
1212	0.9688	0.3852
1213	0.9784	0.3712
1214	0.9688	0.3852
1215	0.9688	0.3852
1216	0.9688	0.3852
1217	0.9688	0.3852
1218	0.9895	0.3778
1219	0.9895	0.3778
1220	0.9798	0.3919
1221	0.9798	0.3919
1222	0.9798	0.3919
1223	0.9895	0.3778
1224	0.9895	0.3778
1225	0.9895	0.3778
1226	0.9895	0.3778
1227	0.9895	0.3778
1228	0.9688	0.3852
1229	0.9688	0.3852
1230	0.9688	0.3852
1231	0.9688	0.3852
1232	0.9481	0.3927
1233	0.9481	0.3927
1234	0.9481	0.3927
1235	0.9481	0.3927
1236	0.9577	0.3786
1237	0.937	0.386
1238	0.937	0.386
1239	0.937	0.386
1240	0.937	0.386
1241	0.937	0.386
1242	0.937	0.386
1243	0.9481	0.3927
1244	0.9591	0.3993
1245	0.9909	0.3986
1246	1.0019	0.4052
1247	1.0433	0.3904
1248	1.0336	0.4045
1249	1.0543	0.397
1250	1.0543	0.397
1251	1.064	0.383
1252	1.064	0.383
1253	1.064	0.383
1254	1.0433	0.3904
1255	1.0433	0.3904
1256	1.0433	0.3904
1257	1.0433	0.3904
1258	1.0433	0.3904
1259	1.0433	0.3904
1260	1.0433	0.3904
1261	1.0433	0.3904
1262	1.0336	0.4045
1263	1.0336	0.4045
1264	1.0336	0.4045
1265	1.0543	0.397
1266	1.0543	0.397
1267	1.0543	0.397
1268	1.0543	0.397
1269	1.0336	0.4045
1270	1.0336	0.4045
1271	1.0336	0.4045
1272	1.0336	0.4045
1273	1.0129	0.4119
1274	1.0129	0.4119
1275	1.0226	0.3978
1276	1.0226	0.3978
1277	1.0226	0.3978
1278	1.0019	0.4052
1279	1.0019	0.4052
1280	1.0019	0.4052
1281	1.0019	0.4052
1282	0.9812	0.4126
1283	0.9812	0.4126
1284	0.9812	0.4126
1285	0.9812	0.4126
1286	0.9605	0.4201
1287	0.9702	0.406
1288	0.9702	0.406
1289	0.9702	0.406
1290	0.9495	0.4134
1291	0.9495	0.4134
1292	0.9495	0.4134
1293	0.9495	0.4134
1294	0.9288	0.4208
1295	0.9495	0.4134
1296	0.9702	0.406
1297	0.9812	0.4126
1298	1.0129	0.4119
1299	1.024	0.4185
1300	1.0557	0.4178
1301	1.0764	0.4104
1302	1.0668	0.4244
1303	1.0764	0.4104
1304	1.0764	0.4104
1305	1.0764	0.4104
1306	1.0557	0.4178
1307	1.0557	0.4178
1308	1.0557	0.4178
1309	1.0557	0.4178
1310	1.0654	0.4037
1311	1.0447	0.4111
1312	1.0447	0.4111
1313	1.0447	0.4111
1314	1.0447	0.4111
1315	1.035	0.4252
1316	1.035	0.4252
1317	1.0557	0.4178
1318	1.0557	0.4178
1319	1.0557	0.4178
1320	1.0557	0.4178
1321	1.035	0.4252
1322	1.035	0.4252
1323	1.035	0.4252
1324	1.0447	0.4111
1325	1.024	0.4185
1326	1.024	0.4185
1327	1.024	0.4185
1328	1.0336	0.4045
1329	1.0129	0.4119
1330	1.0129	0.4119
1331	1.0129	0.4119
1332	1.0129	0.4119
1333	0.9922	0.4193
1334	0.9922	0.4193
1335	0.9922	0.4193
1336	0.9812	0.4126
1337	0.9812	0.4126
1338	0.9812	0.4126
1339	0.9605	0.4201
1340	0.9605	0.4201
1341	0.9605	0.4201
1342	0.9605	0.4201
1343	0.9812	0.4126
1344	0.9922	0.4193
1345	1.0033	0.426
1346	1.035	0.4252
1347	1.0557	0.4178
1348	1.0668	0.4244
1349	1.0875	0.417
1350	1.0875	0.417
1351	1.0875	0.417
1352	1.0875	0.417
1353	1.0668	0.4244
1354	1.0668	0.4244
1355	1.0668	0.4244
1356	1.0668	0.4244
1357	1.0668	0.4244
1358	1.0668	0.4244
1359	1.0668	0.4244
1360	1.0668	0.4244
1361	1.0668	0.4244
1362	1.0668	0.4244
1363	1.0668	0.4244
1364	1.0668	0.4244
1365	1.0571	0.4385
1366	1.0571	0.4385
1367	1.0571	0.4385
1368	1.0571	0.4385
1369	1.0668	0.4244
1370	1.0668	0.4244
1371	1.0668	0.4244
1372	1.0668	0.4244
1373	1.0461	0.4319
1374	1.0461	0.4319
1375	1.0461	0.4319
1376	1.0461	0.4319
1377	1.0254	0.4393
1378	1.0254	0.4393
1379	1.0254	0.4393
1380	1.0254	0.4393
1381	1.0047	0.4467
1382	1.0143	0.4326
1383	1.0143	0.4326
1384	1.0143	0.4326
1385	1.0143	0.4326
1386	1.0254	0.4393
1387	1.0571	0.4385
1388	1.0681	0.4452
1389	1.0999	0.4444
1390	1.1206	0.437
1391	1.1316	0.4437
1392	1.1316	0.4437
1393	1.1316	0.4437
1394	1.1316	0.4437
1395	1.1316	0.4437
1396	1.1316	0.4437
1397	1.1316	0.4437
1398	1.1316	0.4437
1399	1.1316	0.4437
1400	1.1316	0.4437
1401	1.1316	0.4437
1402	1.1316	0.4437
1403	1.1316	0.4437
1404	1.1316	0.4437
1405	1.1316	0.4437
1406	1.1316	0.4437
1407	1.1316	0.4437
1408	1.1316	0.4437
1409	1.1316	0.4437
1410	1.1316	0.4437
1411	1.1316	0.4437
1412	1.1316	0.4437
1413	1.1109	0.4511
1414	1.1109	0.4511
1415	1.1109	0.4511
1416	1.1109	0.4511
1417	1.1109	0.4511
1418	1.1109	0.4511
1419	1.0902	0.4585
1420	1.0902	0.4585
1421	1.0902	0.4585
1422	1.0902	0.4585
1423	1.0792	0.4518
1424	1.0792	0.4518
1425	1.0792	0.4518
1426	1.0792	0.4518
1427	1.0792	0.4518
1428	1.0585	0.4593
1429	1.0585	0.4593
1430	1.0378	0.4667
1431	1.0378	0.4667
1432	1.0474	0.4526
1433	1.0267	0.46
1434	1.0267	0.46
1435	1.0267	0.46
1436	1.0061	0.4674
1437	1.0157	0.4534
1438	1.0157	0.4534
1439	1.0157	0.4534
1440	0.995	0.4608
1441	0.995	0.4608
1442	1.0061	0.4674
1443	1.0474	0.4526
1444	1.0585	0.4593
1445	1.0902	0.4585
1446	1.1013	0.4652
1447	1.122	0.4577
1448	1.1427	0.4503
1449	1.133	0.4644
1450	1.1427	0.4503
1451	1.122	0.4577
1452	1.122	0.4577
1453	1.122	0.4577
1454	1.1013	0.4652
1455	1.1013	0.4652
1456	1.1109	0.4511
1457	1.1013	0.4652
1458	1.1109	0.4511
1459	1.1109	0.4511
1460	1.1013	0.4652
1461	1.1013	0.4652
1462	1.1013	0.4652
1463	1.1013	0.4652
1464	1.1013	0.4652
1465	1.1013	0.4652
1466	1.1013	0.4652
1467	1.1013	0.4652
1468	1.1013	0.4652
1469	1.1013	0.4652
1470	1.1109	0.4511
1471	1.0902	0.4585
1472	1.0902	0.4585
1473	1.0902	0.4585
1474	1.0902	0.4585
1475	1.0695	0.4659
1476	1.0695	0.4659
1477	1.0695	0.4659
1478	1.0695	0.4659
1479	1.0695	0.4659
1480	1.0792	0.4518
1481	1.0585	0.4593
1482	1.0585	0.4593
1483	1.0585	0.4593
1484	1.0585	0.4593
1485	1.0585	0.4593
1486	1.0488	0.4733
1487	1.0599	0.48
1488	1.1013	0.4652
1489	1.133	0.4644
1490	1.144	0.4711
1491	1.1647	0.4636
1492	1.1551	0.4777
1493	1.1758	0.4703
1494	1.1758	0.4703
1495	1.1758	0.4703
1496	1.1758	0.4703
1497	1.1758	0.4703
1498	1.1551	0.4777
1499	1.1551	0.4777
1500	1.1551	0.4777
1501	1.1647	0.4636
1502	1.1647	0.4636
1503	1.1551	0.4777
1504	1.1551	0.4777
1505	1.1551	0.4777
1506	1.1551	0.4777
1507	1.1551	0.4777
1508	1.1758	0.4703
1509	1.1758	0.4703
1510	1.1758	0.4703
1511	1.1551	0.4777
1512	1.1551	0.4777
1513	1.1551	0.4777
1514	1.1551	0.4777
1515	1.1551	0.4777
1516	1.1551	0.4777
1517	1.1344	0.4851
1518	1.1344	0.4851
1519	1.1344	0.4851
1520	1.1344	0.4851
1521	1.1137	0.4926
1522	1.1137	0.4926
1523	1.1137	0.4926
1524	1.1137	0.4926
1525	1.093	0.5
1526	1.093	0.5
1527	1.1026	0.4859
1528	1.1026	0.4859
1529	1.082	0.4933
1530	1.082	0.4933
1531	1.082	0.4933
1532	1.082	0.4933
1533	1.0709	0.4867
1534	1.0709	0.4867
1535	1.0709	0.4867
1536	1.0709	0.4867
1537	1.0502	0.4941
1538	1.0502	0.4941
1539	1.0709	0.4867
1540	1.082	0.4933
1541	1.093	0.5
1542	1.1247	0.4992
1543	1.1565	0.4985
1544	1.1772	0.491
1545	1.1882	0.4977
1546	1.1882	0.4977
1547	1.1882	0.4977
1548	1.1882	0.4977
1549	1.1882	0.4977
1550	1.1882	0.4977
1551	1.1882	0.4977
1552	1.1675	0.5051
1553	1.1675	0.5051
1554	1.1675	0.5051
1555	1.1675	0.5051
1556	1.1772	0.491
1557	1.1772	0.491
1558	1.1772	0.491
1559	1.1675	0.5051
1560	1.1675	0.5051
1561	1.1675	0.5051
1562	1.1675	0.5051
1563	1.1675	0.5051
1564	1.1675	0.5051
1565	1.1675	0.5051
1566	1.1675	0.5051
1567	1.1772	0.491
1568	1.1565	0.4985
1569	1.1565	0.4985
1570	1.1565	0.4985
1571	1.1358	0.5059
1572	1.1358	0.5059
1573	1.1358	0.5059
1574	1.1358	0.5059
1575	1.1247	0.4992
1576	1.1247	0.4992
1577	1.1247	0.4992
1578	1.1247	0.4992
1579	1.104	0.5066
1580	1.104	0.5066
1581	1.1137	0.4926
1582	1.093	0.5
1583	1.093	0.5
1584	1.093	0.5
1585	1.0723	0.5074
1586	1.0723	0.5074
1587	1.0723	0.5074
1588	1.082	0.4933
1589	1.0613	0.5007
1590	1.0723	0.5074
1591	1.093	0.5
1592	1.1247	0.4992
1593	1.1358	0.5059
1594	1.1675	0.5051
1595	1.1785	0.5118
1596	1.1992	0.5044
1597	1.1992	0.5044
1598	1.1992	0.5044
1599	1.1992	0.5044
1600	1.1992	0.5044
1601	1.1992	0.5044
1602	1.1785	0.5118
1603	1.1785	0.5118
1604	1.1785	0.5118
1605	1.1785	0.5118
1606	1.1785	0.5118
1607	1.1785	0.5118
1608	1.1785	0.5118
1609	1.1785	0.5118
1610	1.1785	0.5118
1611	1.1896	0.5184
1612	1.1896	0.5184
1613	1.1896	0.5184
1614	1.1896	0.5184
1615	1.1896	0.5184
1616	1.1689	0.5259
1617	1.1689	0.5259
1618	1.1689	0.5259
1619	1.1785	0.5118
1620	1.1785	0.5118
1621	1.1785	0.5118
1622	1.1579	0.5192
1623	1.1579	0.5192
1624	1.1579	0.5192
1625	1.1579	0.5192
1626	1.1372	0.5266
1627	1.1372	0.5266
1628	1.1372	0.5266
1629	1.1372	0.5266
1630	1.1165	0.534
1631	1.1165	0.534
1632	1.1261	0.52
1633	1.1054	0.5274
1634	1.1054	0.5274
1635	1.1054	0.5274
1636	1.1054	0.5274
1637	1.1054	0.5274
1638	1.1261	0.52
1639	1.1372	0.5266
1640	1.1689	0.5259
1641	1.191	0.5392
1642	1.2117	0.5318
1643	1.2227	0.5384
1644	1.2434	0.531
1645	1.2434	0.531
1646	1.2641	0.5236
1647	1.2434	0.531
1648	1.2434	0.531
1649	1.2434	0.531
1650	1.2434	0.531
1651	1.2434	0.531
1652	1.2434	0.531
1653	1.2434	0.531
1654	1.2434	0.531
1655	1.2338	0.5451
1656	1.2338	0.5451
1657	1.2338	0.5451
1658	1.2338	0.5451
1659	1.2338	0.5451
1660	1.2241	0.5592
1661	1.2448	0.5517
1662	1.2448	0.5517
1663	1.2448	0.5517
1664	1.2448	0.5517
1665	1.2448	0.5517
1666	1.2241	0.5592
1667	1.2241	0.5592
1668	1.2241	0.5592
1669	1.2241	0.5592
1670	1.2131	0.5525
1671	1.2131	0.5525
1672	1.2131	0.5525
1673	1.1924	0.5599
1674	1.1924	0.5599
1675	1.1924	0.5599
1676	1.1924	0.5599
1677	1.1813	0.5533
1678	1.1813	0.5533
1679	1.1813	0.5533
1680	1.1703	0.5466
1681	1.1703	0.5466
1682	1.1496	0.554
1683	1.1496	0.554
1684	1.1289	0.5614
1685	1.1385	0.5474
1686	1.1385	0.5474
1687	1.1385	0.5474
1688	1.1178	0.5548
1689	1.1178	0.5548
1690	1.1178	0.5548
1691	1.1178	0.5548
1692	1.1178	0.5548
1693	1.1178	0.5548
1694	1.1289	0.5614
1695	1.1399	0.5681
1696	1.1717	0.5673
1697	1.2034	0.5666
1698	1.2241	0.5592
1699	1.2351	0.5658
1700	1.2558	0.5584
1701	1.2558	0.5584
1702	1.2558	0.5584
1703	1.2558	0.5584
1704	1.2558	0.5584
1705	1.2351	0.5658
1706	1.2351	0.5658
1707	1.2351	0.5658
1708	1.2144	0.5732
1709	1.2241	0.5592
1710	1.2241	0.5592
1711	1.2241	0.5592
1712	1.2241	0.5592
1713	1.2241	0.5592
1714	1.2241	0.5592
1715	1.2144	0.5732
1716	1.2144	0.5732
1717	1.2144	0.5732
1718	1.2144	0.5732
1719	1.1937	0.5807
1720	1.1937	0.5807
1721	1.2034	0.5666
1722	1.2034	0.5666
1723	1.1827	0.574
1724	1.1924	0.5599
1725	1.1717	0.5673
1726	1.1717	0.5673
1727	1.1717	0.5673
1728	1.1606	0.5607
1729	1.1606	0.5607
1730	1.1606	0.5607
1731	1.1399	0.5681
1732	1.1399	0.5681
1733	1.1289	0.5614
1734	1.1178	0.5548
1735	1.1068	0.5481
1736	1.0751	0.5489
1737	1.0433	0.5496
1738	1.0213	0.5363
1739	0.9785	0.5304
1740	0.9564	0.5171
1741	0.9343	0.5038
1742	0.9233	0.4971
1743	0.9329	0.4831
1744	0.9219	0.4764
1745	0.9219	0.4764
1746	0.9315	0.4623
1747	0.9302	0.4416
1748	0.9191	0.4349
1749	0.8874	0.4357
1750	0.8763	0.429
1751	0.875	0.4083
1752	0.8336	0.4231
1753	0.8225	0.4165
1754	0.8322	0.4024
1755	0.8115	0.4098
1756	0.8115	0.4098
1757	0.8322	0.4024
1758	0.8225	0.4165
1759	0.8336	0.4231
1760	0.8543	0.4157
1761	0.8446	0.4298
1762	0.8653	0.4224
1763	0.8763	0.429
1764	0.8874	0.4357
1765	0.8874	0.4357
1766	0.8984	0.4423
1767	0.8984	0.4423
1768	0.8888	0.4564
1769	0.9095	0.449
1770	0.9095	0.449
1771	0.8998	0.4631
1772	0.8998	0.4631
1773	0.9205	0.4557
1774	0.9205	0.4557
1775	0.9205	0.4557
1776	0.9205	0.4557
1777	0.9108	0.4697
1778	0.9108	0.4697
1779	0.9219	0.4764
1780	0.9426	0.469
1781	0.9633	0.4615
1782	0.9633	0.4615
1783	0.9633	0.4615
1784	0.9633	0.4615
1785	0.9522	0.4549
1786	0.9412	0.4482
1787	0.9302	0.4416
1788	0.9191	0.4349
1789	0.9081	0.4283
1790	0.8874	0.4357
1791	0.8874	0.4357
1792	0.8874	0.4357
1793	0.8874	0.4357
1794	0.8763	0.429
1795	0.8763	0.429
1796	0.8763	0.429
1797	0.8763	0.429
1798	0.8667	0.4431
1799	0.8667	0.4431
1800	0.8667	0.4431
1801	0.8667	0.4431
1802	0.8667	0.4431
1803	0.8556	0.4364
1804	0.8446	0.4298
1805	0.8129	0.4305
1806	0.8115	0.4098
1807	0.7797	0.4106
1808	0.7687	0.4039
1809	0.7577	0.3972
1810	0.7577	0.3972
1811	0.7577	0.3972
1812	0.7577	0.3972
1813	0.748	0.4113
1814	0.7687	0.4039
1815	0.7797	0.4106
1816	0.8115	0.4098
1817	0.8543	0.4157
1818	0.8874	0.4357
1819	0.9302	0.4416
1820	0.9936	0.44
1821	1.0364	0.4459
1822	1.0585	0.4593
1823	1.0806	0.4726
1824	1.1123	0.4718
1825	1.1233	0.4785
1826	1.1344	0.4851
1827	1.1454	0.4918
1828	1.1454	0.4918
1829	1.1454	0.4918
1830	1.1565	0.4985
1831	1.1565	0.4985
1832	1.1565	0.4985
1833	1.1565	0.4985
1834	1.1565	0.4985
1835	1.1468	0.5125
1836	1.1468	0.5125
1837	1.1468	0.5125
1838	1.1468	0.5125
1839	1.1579	0.5192
1840	1.1579	0.5192
1841	1.1579	0.5192
1842	1.1482	0.5333
1843	1.1482	0.5333
1844	1.1579	0.5192
1845	1.1579	0.5192
1846	1.1372	0.5266
1847	1.1372	0.5266
1848	1.1372	0.5266
1849	1.1165	0.534
1850	1.1165	0.534
1851	1.1165	0.534
1852	1.1165	0.534
1853	1.1165	0.534
1854	1.0958	0.5415
1855	1.0958	0.5415
1856	1.0958	0.5415
1857	1.0958	0.5415
1858	1.0958	0.5415
1859	1.1165	0.534
1860	1.1275	0.5407
1861	1.1385	0.5474
1862	1.1496	0.554
1863	1.1703	0.5466
1864	1.191	0.5392
1865	1.191	0.5392
1866	1.191	0.5392
1867	1.1799	0.5325
1868	1.1799	0.5325
1869	1.1799	0.5325
1870	1.1592	0.5399
1871	1.1799	0.5325
1872	1.1799	0.5325
1873	1.1703	0.5466
1874	1.191	0.5392
1875	1.191	0.5392
1876	1.191	0.5392
1877	1.1813	0.5533
1878	1.1813	0.5533
1879	1.202	0.5458
1880	1.202	0.5458
1881	1.1924	0.5599
1882	1.2131	0.5525
1883	1.2131	0.5525
1884	1.2034	0.5666
1885	1.2034	0.5666
1886	1.2034	0.5666
1887	1.2144	0.5732
1888	1.2144	0.5732
1889	1.2144	0.5732
1890	1.2144	0.5732
1891	1.2144	0.5732
1892	1.2144	0.5732
1893	1.2144	0.5732
1894	1.1937	0.5807
1895	1.1937	0.5807
1896	1.1937	0.5807
1897	1.1937	0.5807
1898	1.1937	0.5807
1899	1.2144	0.5732
1900	1.2255	0.5799
1901	1.2572	0.5791
1902	1.2683	0.5858
1903	1.3	0.585
1904	1.311	0.5917
1905	1.311	0.5917
1906	1.3221	0.5983
1907	1.3221	0.5983
1908	1.3221	0.5983
1909	1.3221	0.5983
1910	1.3221	0.5983
1911	1.3221	0.5983
1912	1.3124	0.6124
1913	1.3331	0.605
1914	1.3331	0.605
1915	1.3331	0.605
1916	1.3331	0.605
1917	1.3331	0.605
1918	1.3331	0.605
1919	1.3331	0.605
1920	1.3235	0.6191
1921	1.3235	0.6191
1922	1.3235	0.6191
1923	1.3235	0.6191
1924	1.3235	0.6191
1925	1.3235	0.6191
1926	1.3235	0.6191
1927	1.3235	0.6191
1928	1.3235	0.6191
1929	1.3028	0.6265
1930	1.3028	0.6265
1931	1.3028	0.6265
1932	1.3028	0.6265
1933	1.2821	0.6339
1934	1.2821	0.6339
1935	1.2821	0.6339
1936	1.2821	0.6339
1937	1.2917	0.6198
1938	1.271	0.6273
1939	1.271	0.6273
1940	1.271	0.6273
1941	1.271	0.6273
1942	1.271	0.6273
1943	1.26	0.6206
1944	1.26	0.6206
1945	1.26	0.6206
1946	1.2393	0.628
1947	1.2393	0.628
1948	1.2393	0.628
1949	1.2503	0.6347
1950	1.271	0.6273
1951	1.2821	0.6339
1952	1.3138	0.6332
1953	1.3455	0.6324
1954	1.3566	0.6391
1955	1.3773	0.6316
1956	1.3773	0.6316
1957	1.3773	0.6316
1958	1.3773	0.6316
1959	1.3773	0.6316
1960	1.3773	0.6316
1961	1.3773	0.6316
1962	1.3773	0.6316
1963	1.3773	0.6316
1964	1.3773	0.6316
1965	1.3773	0.6316
1966	1.3676	0.6457
1967	1.3676	0.6457
1968	1.3676	0.6457
1969	1.3676	0.6457
1970	1.3676	0.6457
1971	1.3787	0.6524
1972	1.3787	0.6524
1973	1.3787	0.6524
1974	1.3787	0.6524
1975	1.3787	0.6524
1976	1.358	0.6598
1977	1.358	0.6598
1978	1.358	0.6598
1979	1.358	0.6598
1980	1.358	0.6598
1981	1.3373	0.6672
1982	1.3469	0.6531
1983	1.3469	0.6531
1984	1.3469	0.6531
1985	1.3262	0.6606
1986	1.3262	0.6606
1987	1.3262	0.6606
1988	1.3262	0.6606
1989	1.3055	0.668
1990	1.3152	0.6539
1991	1.3152	0.6539
1992	1.3152	0.6539
1993	1.2945	0.6613
1994	1.2945	0.6613
1995	1.2945	0.6613
1996	1.2945	0.6613
1997	1.2738	0.6688
1998	1.2738	0.6688
1999	1.2738	0.6688
2000	1.2738	0.6688
2001	1.2738	0.6688
2002	1.2738	0.6688
2003	1.2945	0.6613
2004	1.3055	0.668
2005	1.3373	0.6672
2006	1.369	0.6665
2007	1.3897	0.659
2008	1.4008	0.6657
2009	1.4008	0.6657
2010	1.4008	0.6657
2011	1.4008	0.6657
2012	1.4008	0.6657
2013	1.4008	0.6657
2014	1.4008	0.6657
2015	1.4008	0.6657
2016	1.3801	0.6731
2017	1.3801	0.6731
2018	1.3801	0.6731
2019	1.3801	0.6731
2020	1.3801	0.6731
2021	1.3801	0.6731
2022	1.3801	0.6731
2023	1.3801	0.6731
2024	1.3801	0.6731
2025	1.4008	0.6657
2026	1.3911	0.6798
2027	1.3911	0.6798
2028	1.3911	0.6798
2029	1.3704	0.6872
2030	1.3704	0.6872
2031	1.3704	0.6872
2032	1.3801	0.6731
2033	1.3801	0.6731
2034	1.3594	0.6805
2035	1.3594	0.6805
2036	1.3594	0.6805
2037	1.3387	0.688
2038	1.3483	0.6739
2039	1.3483	0.6739
2040	1.3483	0.6739
2041	1.3483	0.6739
2042	1.3276	0.6813
2043	1.3276	0.6813
2044	1.3276	0.6813
2045	1.3166	0.6747
2046	1.3166	0.6747
2047	1.3166	0.6747
2048	1.2959	0.6821
2049	1.2959	0.6821
[truncated: 39,951 more rows]
