# Supplementary material for: Gender-Related Effect in Oxygenation Dynamics by Using Far-Infrared Intervention with Near-Infrared Spectroscopy Measurement: A Gender Differences Controlled Trial
Source: PLoS One. 2015 Nov 10;10(11):e0135166. doi: 10.1371/journal.pone.0135166 (PMC4640828; doi:10.1371/journal.pone.0135166)
Supplement: S25 File — (XLSX) [file pone.0135166.s025.xlsx]

## Sheet: 工作表1
50	-0.2553	-0.1739
51	-0.2332	-0.1606
52	-0.2111	-0.1473
53	-0.189	-0.134
54	-0.178	-0.1273
55	-0.1559	-0.114
56	-0.1449	-0.1073
57	-0.1338	-0.1007
58	-0.1228	-0.094
59	-0.1118	-0.0873
60	-0.0897	-0.074
61	-0.0786	-0.0674
62	-0.0565	-0.054
63	-0.0455	-0.0474
64	-0.0441	-0.0266
65	-0.0331	-0.02
66	-0.022	-0.0133
67	-0.011	-0.0067
68	0	0
69	0.0111	0.0067
70	0.0125	0.0274
71	0.0346	0.0407
72	0.0663	0.04
73	0.0677	0.0607
74	0.0787	0.0674
75	0.0898	0.074
76	0.0994	0.0599
77	0.0787	0.0674
78	0.0677	0.0607
79	0.0773	0.0466
80	0.0759	0.0259
81	0.0649	0.0192
82	0.0539	0.0126
83	0.0635	-0.0015
84	0.0428	0.0059
85	0.0428	0.0059
86	0.0428	0.0059
87	0.0428	0.0059
88	0.0428	0.0059
89	0.0539	0.0126
90	0.0539	0.0126
91	0.0539	0.0126
92	0.0539	0.0126
93	0.0221	0.0133
94	0.0207	-0.0074
95	-0.011	-0.0067
96	-0.0013	-0.0207
97	-0.011	-0.0067
98	0.0097	-0.0141
99	0	0
100	0	0
101	0	0
102	0	0
103	0.0097	-0.0141
104	0.0097	-0.0141
105	-0.0013	-0.0207
106	-0.0013	-0.0207
107	-0.0013	-0.0207
108	-0.011	-0.0067
109	0	0
110	0	0
111	-0.011	-0.0067
112	-0.022	-0.0133
113	-0.0441	-0.0266
114	-0.0772	-0.0466
115	-0.0897	-0.074
116	-0.1228	-0.094
117	-0.1463	-0.1281
118	-0.1587	-0.1555
119	-0.1808	-0.1688
120	-0.1822	-0.1895
121	-0.2139	-0.1888
122	-0.2042	-0.2028
123	-0.2153	-0.2095
124	-0.2153	-0.2095
125	-0.1946	-0.2169
126	-0.2153	-0.2095
127	-0.2263	-0.2162
128	-0.2167	-0.2302
129	-0.2277	-0.2369
130	-0.2277	-0.2369
131	-0.218	-0.251
132	-0.218	-0.251
133	-0.2084	-0.2651
134	-0.2194	-0.2717
135	-0.2194	-0.2717
136	-0.1987	-0.2791
137	-0.1987	-0.2791
138	-0.2084	-0.2651
139	-0.1987	-0.2791
140	-0.1987	-0.2791
141	-0.2098	-0.2858
142	-0.2208	-0.2925
143	-0.2319	-0.2991
144	-0.2319	-0.2991
145	-0.2319	-0.2991
146	-0.2208	-0.2925
147	-0.2098	-0.2858
148	-0.2098	-0.2858
149	-0.2208	-0.2925
150	-0.2222	-0.3132
151	-0.2443	-0.3265
152	-0.2664	-0.3398
153	-0.2567	-0.3539
154	-0.2567	-0.3539
155	-0.2457	-0.3473
156	-0.2236	-0.3339
157	-0.2015	-0.3206
158	-0.1794	-0.3073
159	-0.1573	-0.294
160	-0.1353	-0.2807
161	-0.1021	-0.2607
162	-0.1008	-0.2399
163	-0.069	-0.2407
164	-0.058	-0.2341
165	-0.0676	-0.22
166	-0.0676	-0.22
167	-0.0787	-0.2266
168	-0.0897	-0.2333
169	-0.0897	-0.2333
170	-0.1008	-0.2399
171	-0.1008	-0.2399
172	-0.1008	-0.2399
173	-0.0897	-0.2333
174	-0.058	-0.2341
175	-0.0566	-0.2133
176	-0.0249	-0.2141
177	-0.0235	-0.1933
178	-0.0124	-0.1867
179	-0.0014	-0.18
180	0.0097	-0.1734
181	0.0097	-0.1734
182	0.0207	-0.1667
183	0.0207	-0.1667
184	0.011	-0.1526
185	0.0317	-0.16
186	0.0221	-0.146
187	0.0317	-0.16
188	0.0207	-0.1667
189	-0.0014	-0.18
190	-0.0138	-0.2074
191	-0.0359	-0.2207
192	-0.0373	-0.2415
193	-0.0594	-0.2548
194	-0.0497	-0.2689
195	-0.0497	-0.2689
196	-0.0497	-0.2689
197	-0.029	-0.2763
198	-0.0387	-0.2622
199	-0.018	-0.2696
200	-0.0387	-0.2622
201	-0.0387	-0.2622
202	-0.0387	-0.2622
203	-0.018	-0.2696
204	-0.018	-0.2696
205	-0.018	-0.2696
206	-0.018	-0.2696
207	-0.0276	-0.2556
208	-0.0069	-0.263
209	-0.0069	-0.263
210	-0.0166	-0.2489
211	0.0041	-0.2563
212	-0.0055	-0.2422
213	0.0151	-0.2497
214	0.0262	-0.243
215	0.0262	-0.243
216	0.0372	-0.2363
217	0.0483	-0.2297
218	0.0593	-0.223
219	0.0593	-0.223
220	0.0593	-0.223
221	0.0593	-0.223
222	0.0593	-0.223
223	0.0593	-0.223
224	0.08	-0.2304
225	0.08	-0.2304
226	0.0704	-0.2164
227	0.0704	-0.2164
228	0.0593	-0.223
229	0.0579	-0.2438
230	0.0358	-0.2571
231	0.0027	-0.2771
232	-0.0194	-0.2904
233	-0.0318	-0.3178
234	-0.0332	-0.3385
235	-0.0442	-0.3452
236	-0.0442	-0.3452
237	-0.0442	-0.3452
238	-0.0539	-0.3311
239	-0.0332	-0.3385
240	-0.0428	-0.3244
241	-0.0221	-0.3319
242	-0.0111	-0.3252
243	-0.0207	-0.3111
244	0	-0.3185
245	0.011	-0.3119
246	0.011	-0.3119
247	0.0206	-0.326
248	0.0206	-0.326
249	0.0206	-0.326
250	0.0317	-0.3193
251	0.0317	-0.3193
252	0.0524	-0.3267
253	0.0427	-0.3126
254	0.0538	-0.306
255	0.0538	-0.306
256	0.0441	-0.2919
257	0.0552	-0.2852
258	0.0759	-0.2927
259	0.0662	-0.2786
260	0.0772	-0.2719
261	0.0772	-0.2719
262	0.0883	-0.2653
263	0.0786	-0.2512
264	0.0993	-0.2586
265	0.0897	-0.2445
266	0.1007	-0.2379
267	0.1007	-0.2379
268	0.1007	-0.2379
269	0.0897	-0.2445
270	0.0676	-0.2578
271	0.0455	-0.2712
272	0.0331	-0.2986
273	0.011	-0.3119
274	-0.0111	-0.3252
275	-0.0125	-0.3459
276	-0.0125	-0.3459
277	-0.0028	-0.36
278	0.0082	-0.3534
279	0.0082	-0.3534
280	0.0193	-0.3467
281	0.0303	-0.34
282	0.051	-0.3475
283	0.062	-0.3408
284	0.0524	-0.3267
285	0.0634	-0.3201
286	0.0634	-0.3201
287	0.0634	-0.3201
288	0.0841	-0.3275
289	0.0841	-0.3275
290	0.0841	-0.3275
291	0.0841	-0.3275
292	0.0952	-0.3208
293	0.0855	-0.3068
294	0.1062	-0.3142
295	0.1172	-0.3075
296	0.1076	-0.2934
297	0.1283	-0.3009
298	0.1393	-0.2942
299	0.1297	-0.2801
300	0.1504	-0.2875
301	0.1407	-0.2735
302	0.1614	-0.2809
303	0.1614	-0.2809
304	0.1724	-0.2742
305	0.1724	-0.2742
306	0.1628	-0.2601
307	0.1835	-0.2676
308	0.1738	-0.2535
309	0.1738	-0.2535
310	0.1945	-0.2609
311	0.1849	-0.2468
312	0.2056	-0.2542
313	0.1959	-0.2402
314	0.1959	-0.2402
315	0.2056	-0.2542
316	0.1738	-0.2535
317	0.1614	-0.2809
318	0.149	-0.3083
319	0.1159	-0.3283
320	0.0827	-0.3482
321	0.0607	-0.3616
322	0.0593	-0.3823
323	0.0689	-0.3964
324	0.0482	-0.389
325	0.0689	-0.3964
326	0.0593	-0.3823
327	0.08	-0.3897
328	0.0703	-0.3756
329	0.0813	-0.369
330	0.0924	-0.3623
331	0.0924	-0.3623
332	0.0924	-0.3623
333	0.1034	-0.3557
334	0.1034	-0.3557
335	0.1034	-0.3557
336	0.0924	-0.3623
337	0.0924	-0.3623
338	0.0924	-0.3623
339	0.0924	-0.3623
340	0.1131	-0.3697
341	0.1034	-0.3557
342	0.1145	-0.349
343	0.1352	-0.3564
344	0.1255	-0.3423
345	0.1366	-0.3357
346	0.1476	-0.329
347	0.1379	-0.3149
348	0.1586	-0.3224
349	0.149	-0.3083
350	0.1697	-0.3157
351	0.16	-0.3016
352	0.16	-0.3016
353	0.1807	-0.309
354	0.1711	-0.295
355	0.1711	-0.295
356	0.1821	-0.2883
357	0.1821	-0.2883
358	0.1711	-0.295
359	0.16	-0.3016
360	0.1379	-0.3149
361	0.1048	-0.3349
362	0.0924	-0.3623
363	0.0703	-0.3756
364	0.0689	-0.3964
365	0.0579	-0.403
366	0.0579	-0.403
367	0.0579	-0.403
368	0.0786	-0.4105
369	0.0689	-0.3964
370	0.08	-0.3897
371	0.091	-0.3831
372	0.102	-0.3764
373	0.1131	-0.3697
374	0.1241	-0.3631
375	0.1352	-0.3564
376	0.1352	-0.3564
377	0.1255	-0.3423
378	0.1462	-0.3498
379	0.1462	-0.3498
380	0.1462	-0.3498
381	0.1572	-0.3431
382	0.1572	-0.3431
383	0.1683	-0.3364
384	0.1793	-0.3298
385	0.1904	-0.3231
386	0.2014	-0.3165
387	0.1918	-0.3024
388	0.2028	-0.2957
389	0.2138	-0.2891
390	0.2249	-0.2824
391	0.2456	-0.2898
392	0.2359	-0.2757
393	0.247	-0.2691
394	0.2373	-0.255
395	0.258	-0.2624
396	0.2483	-0.2483
397	0.269	-0.2558
398	0.2594	-0.2417
399	0.2594	-0.2417
400	0.2594	-0.2417
401	0.2373	-0.255
402	0.2249	-0.2824
403	0.2028	-0.2957
404	0.1904	-0.3231
405	0.1683	-0.3364
406	0.1669	-0.3572
407	0.1462	-0.3498
408	0.1462	-0.3498
409	0.1669	-0.3572
410	0.1779	-0.3505
411	0.189	-0.3439
412	0.2	-0.3372
413	0.2111	-0.3305
414	0.2221	-0.3239
415	0.2331	-0.3172
416	0.2442	-0.3106
417	0.2552	-0.3039
418	0.2456	-0.2898
419	0.2456	-0.2898
420	0.2456	-0.2898
421	0.2663	-0.2972
422	0.2663	-0.2972
423	0.2566	-0.2832
424	0.2773	-0.2906
425	0.2677	-0.2765
426	0.2787	-0.2698
427	0.2897	-0.2632
428	0.3104	-0.2706
429	0.3215	-0.264
430	0.3118	-0.2499
431	0.3229	-0.2432
432	0.3339	-0.2365
433	0.3449	-0.2299
434	0.3353	-0.2158
435	0.356	-0.2232
436	0.3463	-0.2091
437	0.3574	-0.2025
438	0.3574	-0.2025
439	0.3574	-0.2025
440	0.3684	-0.1958
441	0.3588	-0.1817
442	0.3588	-0.1817
443	0.3588	-0.1817
444	0.3477	-0.1884
445	0.3256	-0.2017
446	0.3132	-0.2291
447	0.3008	-0.2565
448	0.2677	-0.2765
449	0.2456	-0.2898
450	0.2442	-0.3106
451	0.2331	-0.3172
452	0.2331	-0.3172
453	0.2442	-0.3106
454	0.2649	-0.318
455	0.2663	-0.2972
456	0.2773	-0.2906
457	0.2884	-0.2839
458	0.2994	-0.2773
459	0.3104	-0.2706
460	0.3215	-0.264
461	0.3215	-0.264
462	0.3325	-0.2573
463	0.3325	-0.2573
464	0.3325	-0.2573
465	0.3325	-0.2573
466	0.3325	-0.2573
467	0.3325	-0.2573
468	0.3436	-0.2506
469	0.3436	-0.2506
470	0.3546	-0.244
471	0.3656	-0.2373
472	0.356	-0.2232
473	0.367	-0.2166
474	0.3877	-0.224
475	0.3781	-0.2099
476	0.3891	-0.2033
477	0.3891	-0.2033
478	0.4001	-0.1966
479	0.4001	-0.1966
480	0.3905	-0.1825
481	0.4015	-0.1759
482	0.4015	-0.1759
483	0.4015	-0.1759
484	0.4015	-0.1759
485	0.4015	-0.1759
486	0.3794	-0.1892
487	0.3574	-0.2025
488	0.3242	-0.2225
489	0.3118	-0.2499
490	0.2897	-0.2632
491	0.2884	-0.2839
492	0.2773	-0.2906
493	0.298	-0.298
494	0.2884	-0.2839
495	0.2994	-0.2773
496	0.3104	-0.2706
497	0.3215	-0.264
498	0.3532	-0.2647
499	0.3643	-0.2581
500	0.3753	-0.2514
501	0.3767	-0.2307
502	0.3877	-0.224
503	0.3877	-0.224
504	0.4084	-0.2314
505	0.3988	-0.2173
506	0.3988	-0.2173
507	0.3988	-0.2173
508	0.4098	-0.2107
509	0.4098	-0.2107
510	0.4208	-0.204
511	0.4319	-0.1974
512	0.4429	-0.1907
513	0.454	-0.184
514	0.465	-0.1774
515	0.476	-0.1707
516	0.4664	-0.1566
517	0.4774	-0.15
518	0.4981	-0.1574
519	0.4885	-0.1433
520	0.4995	-0.1367
521	0.4995	-0.1367
522	0.5106	-0.13
523	0.5106	-0.13
524	0.5216	-0.1233
525	0.5216	-0.1233
526	0.5119	-0.1093
527	0.5216	-0.1233
528	0.4899	-0.1226
529	0.4885	-0.1433
530	0.4553	-0.1633
531	0.4429	-0.1907
532	0.4208	-0.204
533	0.3988	-0.2173
534	0.4084	-0.2314
535	0.4181	-0.2455
536	0.4084	-0.2314
537	0.4195	-0.2248
538	0.4305	-0.2181
539	0.4415	-0.2114
540	0.4526	-0.2048
541	0.4636	-0.1981
542	0.4747	-0.1915
543	0.4857	-0.1848
544	0.4967	-0.1781
545	0.4967	-0.1781
546	0.4871	-0.1641
547	0.5078	-0.1715
548	0.5078	-0.1715
549	0.5078	-0.1715
550	0.4981	-0.1574
551	0.5188	-0.1648
552	0.5092	-0.1507
553	0.5202	-0.1441
554	0.5409	-0.1515
555	0.5519	-0.1448
556	0.5423	-0.1308
557	0.5533	-0.1241
558	0.5644	-0.1174
559	0.5644	-0.1174
560	0.5754	-0.1108
561	0.5658	-0.0967
562	0.5865	-0.1041
563	0.5768	-0.09
564	0.5768	-0.09
565	0.5878	-0.0834
566	0.5878	-0.0834
567	0.5878	-0.0834
568	0.5989	-0.0767
569	0.5782	-0.0693
570	0.5671	-0.076
571	0.5658	-0.0967
572	0.5326	-0.1167
573	0.5202	-0.1441
574	0.4871	-0.1641
575	0.465	-0.1774
576	0.4636	-0.1981
577	0.4636	-0.1981
578	0.4636	-0.1981
579	0.4843	-0.2055
580	0.4954	-0.1989
581	0.5064	-0.1922
582	0.5078	-0.1715
583	0.5188	-0.1648
584	0.5299	-0.1582
585	0.5409	-0.1515
586	0.5519	-0.1448
587	0.5519	-0.1448
588	0.5423	-0.1308
589	0.5423	-0.1308
590	0.5423	-0.1308
591	0.5423	-0.1308
592	0.5423	-0.1308
593	0.5533	-0.1241
594	0.5533	-0.1241
595	0.5644	-0.1174
596	0.5547	-0.1034
597	0.5658	-0.0967
598	0.5865	-0.1041
599	0.5768	-0.09
600	0.5878	-0.0834
601	0.5989	-0.0767
602	0.5989	-0.0767
603	0.6099	-0.0701
604	0.6003	-0.056
605	0.6003	-0.056
606	0.6113	-0.0493
607	0.6113	-0.0493
608	0.6223	-0.0427
609	0.6223	-0.0427
610	0.6223	-0.0427
611	0.6113	-0.0493
612	0.5892	-0.0626
613	0.5671	-0.076
614	0.534	-0.0959
615	0.5119	-0.1093
616	0.4995	-0.1367
617	0.4885	-0.1433
618	0.4885	-0.1433
619	0.4885	-0.1433
620	0.5092	-0.1507
621	0.5202	-0.1441
622	0.5312	-0.1374
623	0.5423	-0.1308
624	0.5437	-0.11
625	0.5547	-0.1034
626	0.5658	-0.0967
627	0.5768	-0.09
628	0.5671	-0.076
629	0.5878	-0.0834
630	0.5782	-0.0693
631	0.5782	-0.0693
632	0.5782	-0.0693
633	0.5782	-0.0693
634	0.5892	-0.0626
635	0.5892	-0.0626
636	0.6003	-0.056
637	0.5906	-0.0419
638	0.6017	-0.0352
639	0.6127	-0.0286
640	0.6127	-0.0286
641	0.6237	-0.0219
642	0.6348	-0.0153
643	0.6348	-0.0153
644	0.6251	-0.0012
645	0.6458	-0.0086
646	0.6362	0.0055
647	0.6362	0.0055
648	0.6472	0.0121
649	0.6472	0.0121
650	0.6472	0.0121
651	0.6375	0.0262
652	0.6375	0.0262
653	0.6375	0.0262
654	0.6375	0.0262
655	0.6375	0.0262
656	0.6155	0.0129
657	0.5934	-0.0004
658	0.5603	-0.0204
659	0.5478	-0.0478
660	0.5354	-0.0752
661	0.5037	-0.0744
662	0.5023	-0.0952
663	0.5023	-0.0952
664	0.5023	-0.0952
665	0.5133	-0.0885
666	0.5133	-0.0885
667	0.5244	-0.0819
668	0.5147	-0.0678
669	0.5354	-0.0752
670	0.5258	-0.0611
671	0.5368	-0.0545
672	0.5368	-0.0545
673	0.5271	-0.0404
674	0.5271	-0.0404
675	0.5271	-0.0404
676	0.5271	-0.0404
677	0.5271	-0.0404
678	0.5271	-0.0404
679	0.5271	-0.0404
680	0.5382	-0.0337
681	0.5382	-0.0337
682	0.5492	-0.0271
683	0.5492	-0.0271
684	0.5603	-0.0204
685	0.5506	-0.0063
686	0.5506	-0.0063
687	0.5616	0.0003
688	0.5616	0.0003
689	0.5727	0.007
690	0.5727	0.007
691	0.563	0.0211
692	0.563	0.0211
693	0.563	0.0211
694	0.5741	0.0277
695	0.5741	0.0277
696	0.5741	0.0277
697	0.5741	0.0277
698	0.5534	0.0352
699	0.552	0.0144
700	0.5299	0.0011
701	0.5175	-0.0263
702	0.4844	-0.0463
703	0.4623	-0.0596
704	0.4402	-0.0729
705	0.4388	-0.0936
706	0.4388	-0.0936
707	0.4388	-0.0936
708	0.4292	-0.0796
709	0.4402	-0.0729
710	0.4609	-0.0803
711	0.4719	-0.0737
712	0.483	-0.067
713	0.494	-0.0604
714	0.5051	-0.0537
715	0.4954	-0.0396
716	0.4954	-0.0396
717	0.4954	-0.0396
718	0.4954	-0.0396
719	0.4954	-0.0396
720	0.4954	-0.0396
721	0.5161	-0.047
722	0.5064	-0.033
723	0.5175	-0.0263
724	0.5078	-0.0122
725	0.5189	-0.0056
726	0.5299	0.0011
727	0.5409	0.0078
728	0.552	0.0144
729	0.563	0.0211
730	0.5741	0.0277
731	0.5755	0.0485
732	0.5865	0.0551
733	0.5975	0.0618
734	0.5879	0.0759
735	0.6086	0.0685
736	0.6196	0.0751
737	0.6307	0.0818
738	0.621	0.0959
739	0.632	0.1025
740	0.6431	0.1092
741	0.6431	0.1092
742	0.6224	0.1166
743	0.621	0.0959
744	0.5989	0.0825
745	0.5865	0.0551
746	0.5741	0.0277
747	0.552	0.0144
748	0.5203	0.0152
749	0.5299	0.0011
750	0.5396	-0.013
751	0.5299	0.0011
752	0.5506	-0.0063
753	0.5616	0.0003
754	0.552	0.0144
755	0.563	0.0211
756	0.5741	0.0277
757	0.5851	0.0344
758	0.6058	0.027
759	0.5962	0.0411
760	0.6072	0.0477
761	0.6072	0.0477
762	0.6072	0.0477
763	0.6072	0.0477
764	0.6072	0.0477
765	0.6182	0.0544
766	0.6182	0.0544
767	0.6293	0.061
768	0.6403	0.0677
769	0.6514	0.0744
770	0.6417	0.0884
771	0.6527	0.0951
772	0.6638	0.1018
773	0.6748	0.1084
774	0.6748	0.1084
775	0.6859	0.1151
776	0.6762	0.1292
777	0.6969	0.1217
778	0.6873	0.1358
779	0.7079	0.1284
780	0.7079	0.1284
781	0.7079	0.1284
782	0.6983	0.1425
783	0.6983	0.1425
784	0.719	0.1351
785	0.719	0.1351
786	0.7093	0.1491
787	0.6983	0.1425
788	0.6873	0.1358
789	0.6859	0.1151
790	0.6527	0.0951
791	0.6196	0.0751
792	0.6072	0.0477
793	0.5851	0.0344
794	0.5837	0.0137
795	0.5727	0.007
796	0.5727	0.007
797	0.5837	0.0137
798	0.6044	0.0062
799	0.6155	0.0129
800	0.6058	0.027
801	0.6168	0.0336
802	0.6279	0.0403
803	0.6389	0.047
804	0.6389	0.047
805	0.65	0.0536
806	0.65	0.0536
807	0.65	0.0536
808	0.65	0.0536
809	0.65	0.0536
810	0.65	0.0536
811	0.65	0.0536
812	0.6403	0.0677
813	0.661	0.0603
814	0.6514	0.0744
815	0.6624	0.081
816	0.6624	0.081
817	0.6734	0.0877
818	0.6845	0.0943
819	0.6845	0.0943
820	0.6955	0.101
821	0.6955	0.101
822	0.6859	0.1151
823	0.6969	0.1217
824	0.6969	0.1217
825	0.6969	0.1217
826	0.6873	0.1358
827	0.7079	0.1284
828	0.6983	0.1425
829	0.6983	0.1425
830	0.6983	0.1425
831	0.6873	0.1358
832	0.6652	0.1225
833	0.6431	0.1092
834	0.6403	0.0677
835	0.6182	0.0544
836	0.5962	0.0411
837	0.5948	0.0203
838	0.5741	0.0277
839	0.5948	0.0203
840	0.5851	0.0344
841	0.5962	0.0411
842	0.6072	0.0477
843	0.6182	0.0544
844	0.6293	0.061
845	0.6403	0.0677
846	0.6514	0.0744
847	0.6527	0.0951
848	0.6734	0.0877
849	0.6638	0.1018
850	0.6638	0.1018
851	0.6541	0.1158
852	0.6748	0.1084
853	0.6748	0.1084
854	0.6652	0.1225
855	0.6859	0.1151
856	0.6969	0.1217
857	0.6873	0.1358
858	0.7079	0.1284
859	0.719	0.1351
860	0.7093	0.1491
861	0.7204	0.1558
862	0.7314	0.1625
863	0.7314	0.1625
864	0.7425	0.1691
865	0.7425	0.1691
866	0.7535	0.1758
867	0.7535	0.1758
868	0.7438	0.1899
869	0.7645	0.1824
870	0.7549	0.1965
871	0.7549	0.1965
872	0.7756	0.1891
873	0.7659	0.2032
874	0.7659	0.2032
875	0.7563	0.2173
876	0.7452	0.2106
877	0.7438	0.1899
878	0.7218	0.1765
879	0.6886	0.1566
880	0.6762	0.1292
881	0.6638	0.1018
882	0.632	0.1025
883	0.6417	0.0884
884	0.6417	0.0884
885	0.6624	0.081
886	0.6527	0.0951
887	0.6748	0.1084
888	0.6859	0.1151
889	0.6969	0.1217
890	0.7079	0.1284
891	0.719	0.1351
892	0.73	0.1417
893	0.7204	0.1558
894	0.7411	0.1484
895	0.7314	0.1625
896	0.7314	0.1625
897	0.7314	0.1625
898	0.7314	0.1625
899	0.7425	0.1691
900	0.7425	0.1691
901	0.7535	0.1758
902	0.7645	0.1824
903	0.7756	0.1891
904	0.7756	0.1891
905	0.7866	0.1958
906	0.7866	0.1958
907	0.7866	0.1958
908	0.777	0.2098
909	0.7977	0.2024
910	0.788	0.2165
911	0.8087	0.2091
912	0.8197	0.2157
913	0.8101	0.2298
914	0.8308	0.2224
915	0.8211	0.2365
916	0.8211	0.2365
917	0.8211	0.2365
918	0.8211	0.2365
919	0.8101	0.2298
920	0.799	0.2232
921	0.7659	0.2032
922	0.7328	0.1832
923	0.7204	0.1558
924	0.6873	0.1358
925	0.6652	0.1225
926	0.6638	0.1018
927	0.6527	0.0951
928	0.6527	0.0951
929	0.6734	0.0877
930	0.6845	0.0943
931	0.6955	0.101
932	0.7066	0.1077
933	0.6969	0.1217
934	0.7079	0.1284
935	0.719	0.1351
936	0.73	0.1417
937	0.73	0.1417
938	0.7093	0.1491
939	0.719	0.1351
940	0.7079	0.1284
941	0.6762	0.1292
942	0.6748	0.1084
943	0.6638	0.1018
944	0.6638	0.1018
945	0.6638	0.1018
946	0.6748	0.1084
947	0.7066	0.1077
948	0.7079	0.1284
949	0.73	0.1417
950	0.7521	0.155
951	0.7742	0.1684
952	0.7963	0.1817
953	0.7977	0.2024
954	0.8294	0.2017
955	0.8404	0.2083
956	0.8308	0.2224
957	0.8418	0.2291
958	0.8418	0.2291
959	0.8322	0.2431
960	0.8322	0.2431
961	0.8211	0.2365
962	0.799	0.2232
963	0.7866	0.1958
964	0.7645	0.1824
965	0.7521	0.155
966	0.73	0.1417
967	0.719	0.1351
968	0.7286	0.121
969	0.7286	0.121
970	0.7397	0.1276
971	0.7507	0.1343
972	0.7521	0.155
973	0.7631	0.1617
974	0.7742	0.1684
975	0.7852	0.175
976	0.7963	0.1817
977	0.7866	0.1958
978	0.8073	0.1883
979	0.8073	0.1883
980	0.8073	0.1883
981	0.7866	0.1958
982	0.7866	0.1958
983	0.7866	0.1958
984	0.8073	0.1883
985	0.7977	0.2024
986	0.8087	0.2091
987	0.8197	0.2157
988	0.8197	0.2157
989	0.8308	0.2224
990	0.8418	0.2291
991	0.8322	0.2431
992	0.8529	0.2357
993	0.8432	0.2498
994	0.8432	0.2498
995	0.8432	0.2498
996	0.8432	0.2498
997	0.8432	0.2498
998	0.8639	0.2424
999	0.8542	0.2565
1000	0.8542	0.2565
1001	0.8542	0.2565
1002	0.8542	0.2565
1003	0.8542	0.2565
1004	0.8225	0.2572
1005	0.8004	0.2439
1006	0.7673	0.2239
1007	0.7549	0.1965
1008	0.7218	0.1765
1009	0.7093	0.1491
1010	0.6983	0.1425
1011	0.7079	0.1284
1012	0.7079	0.1284
1013	0.719	0.1351
1014	0.719	0.1351
1015	0.73	0.1417
1016	0.7411	0.1484
1017	0.7425	0.1691
1018	0.7535	0.1758
1019	0.7645	0.1824
1020	0.7645	0.1824
1021	0.7756	0.1891
1022	0.7756	0.1891
1023	0.7756	0.1891
1024	0.7549	0.1965
1025	0.7549	0.1965
1026	0.7756	0.1891
1027	0.7756	0.1891
1028	0.7659	0.2032
1029	0.7866	0.1958
1030	0.777	0.2098
1031	0.788	0.2165
1032	0.788	0.2165
1033	0.799	0.2232
1034	0.8101	0.2298
1035	0.8101	0.2298
1036	0.8004	0.2439
1037	0.8211	0.2365
1038	0.8115	0.2506
1039	0.8115	0.2506
1040	0.8322	0.2431
1041	0.8225	0.2572
1042	0.8225	0.2572
1043	0.8432	0.2498
1044	0.8336	0.2639
1045	0.8225	0.2572
1046	0.8211	0.2365
1047	0.7783	0.2306
1048	0.7659	0.2032
1049	0.7535	0.1758
1050	0.7314	0.1625
1051	0.7093	0.1491
1052	0.6983	0.1425
1053	0.6983	0.1425
1054	0.719	0.1351
1055	0.73	0.1417
1056	0.7411	0.1484
1057	0.7314	0.1625
1058	0.7521	0.155
1059	0.7425	0.1691
1060	0.7631	0.1617
1061	0.7631	0.1617
1062	0.7535	0.1758
1063	0.7535	0.1758
1064	0.7535	0.1758
1065	0.7425	0.1691
1066	0.7425	0.1691
1067	0.7314	0.1625
1068	0.7218	0.1765
1069	0.7425	0.1691
1070	0.7535	0.1758
1071	0.7756	0.1891
1072	0.777	0.2098
1073	0.788	0.2165
1074	0.8101	0.2298
1075	0.8211	0.2365
1076	0.8225	0.2572
1077	0.8336	0.2639
1078	0.8446	0.2705
1079	0.8556	0.2772
1080	0.846	0.2913
1081	0.8667	0.2839
1082	0.8777	0.2905
1083	0.8681	0.3046
1084	0.8791	0.3113
1085	0.8791	0.3113
1086	0.8791	0.3113
1087	0.8584	0.3187
1088	0.8474	0.312
1089	0.8156	0.3128
1090	0.8032	0.2854
1091	0.7701	0.2654
1092	0.7466	0.2313
1093	0.7342	0.2039
1094	0.7121	0.1906
1095	0.7218	0.1765
1096	0.7218	0.1765
1097	0.7121	0.1906
1098	0.7231	0.1973
1099	0.7342	0.2039
1100	0.7659	0.2032
1101	0.777	0.2098
1102	0.7783	0.2306
1103	0.7783	0.2306
1104	0.7894	0.2372
1105	0.7797	0.2513
1106	0.7797	0.2513
1107	0.7797	0.2513
1108	0.7797	0.2513
1109	0.7797	0.2513
1110	0.7797	0.2513
1111	0.7908	0.258
1112	0.8018	0.2646
1113	0.8225	0.2572
1114	0.8336	0.2639
1115	0.8239	0.278
1116	0.8349	0.2846
1117	0.8556	0.2772
1118	0.846	0.2913
1119	0.846	0.2913
1120	0.8667	0.2839
1121	0.857	0.2979
1122	0.857	0.2979
1123	0.8474	0.312
1124	0.8681	0.3046
1125	0.8584	0.3187
1126	0.8791	0.3113
1127	0.8694	0.3253
1128	0.8694	0.3253
1129	0.8694	0.3253
1130	0.8474	0.312
1131	0.8349	0.2846
1132	0.8018	0.2646
1133	0.7687	0.2447
1134	0.7563	0.2173
1135	0.7452	0.2106
1136	0.7342	0.2039
1137	0.7438	0.1899
1138	0.7549	0.1965
1139	0.7452	0.2106
1140	0.7563	0.2173
1141	0.788	0.2165
1142	0.7894	0.2372
1143	0.8004	0.2439
1144	0.8225	0.2572
1145	0.8129	0.2713
1146	0.8336	0.2639
1147	0.8239	0.278
1148	0.8239	0.278
1149	0.8239	0.278
1150	0.8032	0.2854
1151	0.8032	0.2854
1152	0.8239	0.278
1153	0.8142	0.292
1154	0.8349	0.2846
1155	0.8253	0.2987
1156	0.8363	0.3054
1157	0.8474	0.312
1158	0.8681	0.3046
1159	0.8584	0.3187
1160	0.8694	0.3253
1161	0.8694	0.3253
1162	0.8805	0.332
1163	0.8805	0.332
1164	0.8915	0.3387
1165	0.8819	0.3527
1166	0.9026	0.3453
1167	0.8929	0.3594
1168	0.8929	0.3594
1169	0.8819	0.3527
1170	0.8708	0.3461
1171	0.8377	0.3261
1172	0.8046	0.3061
1173	0.7811	0.2721
1174	0.7687	0.2447
1175	0.7356	0.2247
1176	0.7245	0.218
1177	0.7245	0.218
1178	0.7245	0.218
1179	0.7452	0.2106
1180	0.7673	0.2239
1181	0.7783	0.2306
1182	0.7894	0.2372
1183	0.8004	0.2439
1184	0.8115	0.2506
1185	0.8225	0.2572
1186	0.8336	0.2639
1187	0.8336	0.2639
1188	0.8239	0.278
1189	0.8239	0.278
1190	0.8239	0.278
1191	0.8239	0.278
1192	0.8239	0.278
1193	0.8239	0.278
1194	0.8349	0.2846
1195	0.8253	0.2987
1196	0.846	0.2913
1197	0.857	0.2979
1198	0.8681	0.3046
1199	0.8584	0.3187
1200	0.8694	0.3253
1201	0.8901	0.3179
1202	0.8805	0.332
1203	0.9012	0.3246
1204	0.8915	0.3387
1205	0.8915	0.3387
1206	0.9026	0.3453
1207	0.9026	0.3453
1208	0.8929	0.3594
1209	0.8929	0.3594
1210	0.8929	0.3594
1211	0.904	0.3661
1212	0.8833	0.3735
1213	0.8819	0.3527
1214	0.8598	0.3394
1215	0.8474	0.312
1216	0.8142	0.292
1217	0.7811	0.2721
1218	0.759	0.2587
1219	0.7577	0.238
1220	0.7673	0.2239
1221	0.7577	0.238
1222	0.7687	0.2447
1223	0.7797	0.2513
1224	0.8115	0.2506
1225	0.8225	0.2572
1226	0.8239	0.278
1227	0.8349	0.2846
1228	0.846	0.2913
1229	0.8474	0.312
1230	0.8584	0.3187
1231	0.8584	0.3187
1232	0.8584	0.3187
1233	0.8487	0.3328
1234	0.8487	0.3328
1235	0.8694	0.3253
1236	0.8694	0.3253
1237	0.8694	0.3253
1238	0.8805	0.332
1239	0.8708	0.3461
1240	0.8915	0.3387
1241	0.8819	0.3527
1242	0.9026	0.3453
1243	0.8929	0.3594
1244	0.8929	0.3594
1245	0.8929	0.3594
1246	0.9026	0.3453
1247	0.8819	0.3527
1248	0.8819	0.3527
1249	0.8819	0.3527
1250	0.8819	0.3527
1251	0.8929	0.3594
1252	0.8833	0.3735
1253	0.8943	0.3801
1254	0.915	0.3727
1255	0.915	0.3727
1256	0.8943	0.3801
1257	0.8722	0.3668
1258	0.8598	0.3394
1259	0.8377	0.3261
1260	0.8156	0.3128
1261	0.8142	0.292
1262	0.8239	0.278
1263	0.8239	0.278
1264	0.8142	0.292
1265	0.8349	0.2846
1266	0.8253	0.2987
1267	0.846	0.2913
1268	0.8363	0.3054
1269	0.8474	0.312
1270	0.8584	0.3187
1271	0.8584	0.3187
1272	0.8694	0.3253
1273	0.8694	0.3253
1274	0.8694	0.3253
1275	0.8487	0.3328
1276	0.8487	0.3328
1277	0.8584	0.3187
1278	0.8584	0.3187
1279	0.8584	0.3187
1280	0.8487	0.3328
1281	0.8694	0.3253
1282	0.8805	0.332
1283	0.8708	0.3461
1284	0.8819	0.3527
1285	0.8819	0.3527
1286	0.8929	0.3594
1287	0.904	0.3661
1288	0.904	0.3661
1289	0.904	0.3661
1290	0.8943	0.3801
1291	0.8943	0.3801
1292	0.915	0.3727
1293	0.9053	0.3868
1294	0.9053	0.3868
1295	0.9053	0.3868
1296	0.9053	0.3868
1297	0.9053	0.3868
1298	0.9053	0.3868
1299	0.8943	0.3801
1300	0.8819	0.3527
1301	0.8487	0.3328
1302	0.8156	0.3128
1303	0.7825	0.2928
1304	0.7701	0.2654
1305	0.759	0.2587
1306	0.7687	0.2447
1307	0.7687	0.2447
1308	0.7687	0.2447
1309	0.7797	0.2513
1310	0.7908	0.258
1311	0.8018	0.2646
1312	0.7922	0.2787
1313	0.8032	0.2854
1314	0.8142	0.292
1315	0.8253	0.2987
1316	0.8253	0.2987
1317	0.8253	0.2987
1318	0.8253	0.2987
1319	0.8253	0.2987
1320	0.8253	0.2987
1321	0.8142	0.292
1322	0.8142	0.292
1323	0.8142	0.292
1324	0.8253	0.2987
1325	0.8253	0.2987
1326	0.8363	0.3054
1327	0.8363	0.3054
1328	0.8474	0.312
1329	0.8377	0.3261
1330	0.8584	0.3187
1331	0.8584	0.3187
1332	0.8487	0.3328
1333	0.8487	0.3328
1334	0.8694	0.3253
1335	0.8598	0.3394
1336	0.8598	0.3394
1337	0.8598	0.3394
1338	0.8598	0.3394
1339	0.8598	0.3394
1340	0.8501	0.3535
1341	0.8501	0.3535
1342	0.8501	0.3535
1343	0.8501	0.3535
1344	0.8391	0.3468
1345	0.8074	0.3476
1346	0.7949	0.3202
1347	0.7715	0.2861
1348	0.7383	0.2662
1349	0.7149	0.2321
1350	0.6928	0.2188
1351	0.6707	0.2055
1352	0.6597	0.1988
1353	0.6597	0.1988
1354	0.6804	0.1914
1355	0.6707	0.2055
1356	0.6818	0.2121
1357	0.6928	0.2188
1358	0.7038	0.2254
1359	0.7149	0.2321
1360	0.7149	0.2321
1361	0.7259	0.2388
1362	0.7259	0.2388
1363	0.7259	0.2388
1364	0.7259	0.2388
1365	0.7259	0.2388
1366	0.7052	0.2462
1367	0.7259	0.2388
1368	0.7163	0.2528
1369	0.7273	0.2595
1370	0.7383	0.2662
1371	0.7701	0.2654
1372	0.7715	0.2861
1373	0.7825	0.2928
1374	0.7935	0.2995
1375	0.8046	0.3061
1376	0.8046	0.3061
1377	0.8156	0.3128
1378	0.8156	0.3128
1379	0.806	0.3269
1380	0.8267	0.3194
1381	0.817	0.3335
1382	0.817	0.3335
1383	0.817	0.3335
1384	0.817	0.3335
1385	0.806	0.3269
1386	0.7839	0.3135
1387	0.7301	0.301
1388	0.6859	0.2744
1389	0.6307	0.2411
1390	0.5852	0.1937
1391	0.53	0.1604
1392	0.4858	0.1337
1393	0.4527	0.1138
1394	0.4306	0.1004
1395	0.4195	0.0938
1396	0.4292	0.0797
1397	0.4402	0.0864
1398	0.4513	0.093
1399	0.4623	0.0997
1400	0.4941	0.0989
1401	0.4954	0.1197
1402	0.5272	0.1189
1403	0.5493	0.1322
1404	0.5603	0.1389
1405	0.5713	0.1455
1406	0.5617	0.1596
1407	0.5727	0.1663
1408	0.5727	0.1663
1409	0.5727	0.1663
1410	0.5727	0.1663
1411	0.5727	0.1663
1412	0.5838	0.1729
1413	0.5948	0.1796
1414	0.6169	0.1929
1415	0.6072	0.207
1416	0.6183	0.2137
1417	0.65	0.2129
1418	0.6611	0.2196
1419	0.6721	0.2262
1420	0.6831	0.2329
1421	0.6735	0.247
1422	0.6845	0.2536
1423	0.6845	0.2536
1424	0.6749	0.2677
1425	0.6956	0.2603
1426	0.6859	0.2744
1427	0.697	0.281
1428	0.697	0.281
1429	0.7176	0.2736
1430	0.697	0.281
1431	0.6749	0.2677
1432	0.6528	0.2544
1433	0.6404	0.227
1434	0.639	0.2062
1435	0.6072	0.207
1436	0.6169	0.1929
1437	0.6169	0.1929
1438	0.6279	0.1996
1439	0.639	0.2062
1440	0.6707	0.2055
1441	0.6721	0.2262
1442	0.6942	0.2395
1443	0.7259	0.2388
1444	0.7273	0.2595
1445	0.7287	0.2802
1446	0.7604	0.2795
1447	0.7825	0.2928
1448	0.7935	0.2995
1449	0.8046	0.3061
1450	0.8156	0.3128
1451	0.8267	0.3194
1452	0.8377	0.3261
1453	0.8487	0.3328
1454	0.8598	0.3394
1455	0.8708	0.3461
1456	0.8819	0.3527
1457	0.8929	0.3594
1458	0.8929	0.3594
1459	0.8929	0.3594
1460	0.8819	0.3527
1461	0.8708	0.3461
1462	0.8708	0.3461
1463	0.8708	0.3461
1464	0.8708	0.3461
1465	0.8819	0.3527
1466	0.8929	0.3594
1467	0.915	0.3727
1468	0.926	0.3794
1469	0.9274	0.4001
1470	0.9385	0.4068
1471	0.9385	0.4068
1472	0.9385	0.4068
1473	0.9274	0.4001
1474	0.926	0.3794
1475	0.915	0.3727
1476	0.9136	0.352
1477	0.9026	0.3453
1478	0.8819	0.3527
1479	0.9026	0.3453
1480	0.9026	0.3453
1481	0.9136	0.352
1482	0.9136	0.352
1483	0.9246	0.3586
1484	0.9246	0.3586
1485	0.9453	0.3512
1486	0.9357	0.3653
1487	0.9564	0.3579
1488	0.9467	0.372
1489	0.9467	0.372
1490	0.9564	0.3579
1491	0.9564	0.3579
1492	0.966	0.3438
1493	0.9453	0.3512
1494	0.9453	0.3512
1495	0.9453	0.3512
1496	0.9453	0.3512
1497	0.9564	0.3579
1498	0.9467	0.372
1499	0.9674	0.3645
1500	0.9578	0.3786
1501	0.9688	0.3853
1502	0.9688	0.3853
1503	0.9688	0.3853
1504	0.9688	0.3853
1505	0.9592	0.3994
1506	0.9688	0.3853
1507	0.9688	0.3853
1508	0.9688	0.3853
1509	0.9688	0.3853
1510	0.9481	0.3927
1511	0.9578	0.3786
1512	0.9467	0.372
1513	0.9246	0.3586
1514	0.9012	0.3246
1515	0.857	0.2979
1516	0.8032	0.2854
1517	0.8018	0.2646
1518	0.8115	0.2506
1519	0.8129	0.2713
1520	0.8349	0.2846
1521	0.846	0.2913
1522	0.8667	0.2839
1523	0.857	0.2979
1524	0.857	0.2979
1525	0.857	0.2979
1526	0.857	0.2979
1527	0.857	0.2979
1528	0.8363	0.3054
1529	0.8253	0.2987
1530	0.8142	0.292
1531	0.8032	0.2854
1532	0.7922	0.2787
1533	0.7811	0.2721
1534	0.7701	0.2654
1535	0.7797	0.2513
1536	0.7797	0.2513
1537	0.8004	0.2439
1538	0.7908	0.258
1539	0.8018	0.2646
1540	0.8225	0.2572
1541	0.8129	0.2713
1542	0.8239	0.278
1543	0.8239	0.278
1544	0.8349	0.2846
1545	0.8349	0.2846
1546	0.8349	0.2846
1547	0.8349	0.2846
1548	0.846	0.2913
1549	0.846	0.2913
1550	0.8474	0.312
1551	0.8598	0.3394
1552	0.9026	0.3453
1553	0.904	0.3661
1554	0.904	0.3661
1555	0.8929	0.3594
1556	0.8598	0.3394
1557	0.8363	0.3054
1558	0.8032	0.2854
1559	0.7908	0.258
1560	0.7797	0.2513
1561	0.7687	0.2447
1562	0.7687	0.2447
1563	0.7687	0.2447
1564	0.7687	0.2447
1565	0.7687	0.2447
1566	0.7797	0.2513
1567	0.7908	0.258
1568	0.8018	0.2646
1569	0.8129	0.2713
1570	0.8129	0.2713
1571	0.8129	0.2713
1572	0.8129	0.2713
1573	0.7922	0.2787
1574	0.8018	0.2646
1575	0.8018	0.2646
1576	0.7908	0.258
1577	0.7811	0.2721
1578	0.7922	0.2787
1579	0.8142	0.292
1580	0.8363	0.3054
1581	0.8487	0.3328
1582	0.8708	0.3461
1583	0.8929	0.3594
1584	0.904	0.3661
1585	0.904	0.3661
1586	0.915	0.3727
1587	0.915	0.3727
1588	0.915	0.3727
1589	0.8943	0.3801
1590	0.8943	0.3801
1591	0.8943	0.3801
1592	0.904	0.3661
1593	0.8722	0.3668
1594	0.8598	0.3394
1595	0.8267	0.3194
1596	0.7935	0.2995
1597	0.7811	0.2721
1598	0.759	0.2587
1599	0.7577	0.238
1600	0.7466	0.2313
1601	0.7466	0.2313
1602	0.7577	0.238
1603	0.7687	0.2447
1604	0.7797	0.2513
1605	0.7908	0.258
1606	0.8225	0.2572
1607	0.8336	0.2639
1608	0.8556	0.2772
1609	0.8667	0.2839
1610	0.8777	0.2905
1611	0.8777	0.2905
1612	0.8777	0.2905
1613	0.8777	0.2905
1614	0.8984	0.2831
1615	0.8888	0.2972
1616	0.8888	0.2972
1617	0.8791	0.3113
1618	0.8998	0.3038
1619	0.8998	0.3038
1620	0.8901	0.3179
1621	0.8901	0.3179
1622	0.9012	0.3246
1623	0.9012	0.3246
1624	0.9012	0.3246
1625	0.9122	0.3312
1626	0.9122	0.3312
1627	0.9233	0.3379
1628	0.9233	0.3379
1629	0.9343	0.3446
1630	0.9343	0.3446
1631	0.9246	0.3586
1632	0.9343	0.3446
1633	0.9122	0.3312
1634	0.8791	0.3113
1635	0.8667	0.2839
1636	0.8336	0.2639
1637	0.8004	0.2439
1638	0.7783	0.2306
1639	0.788	0.2165
1640	0.7977	0.2024
1641	0.7977	0.2024
1642	0.8087	0.2091
1643	0.799	0.2232
1644	0.8101	0.2298
1645	0.8308	0.2224
1646	0.8322	0.2431
1647	0.8432	0.2498
1648	0.8542	0.2565
1649	0.8653	0.2631
1650	0.8653	0.2631
1651	0.8653	0.2631
1652	0.8653	0.2631
1653	0.8653	0.2631
1654	0.8653	0.2631
1655	0.8653	0.2631
1656	0.8653	0.2631
1657	0.8556	0.2772
1658	0.8763	0.2698
1659	0.8667	0.2839
1660	0.8777	0.2905
1661	0.8681	0.3046
1662	0.8791	0.3113
1663	0.8998	0.3038
1664	0.8901	0.3179
1665	0.9108	0.3105
1666	0.9012	0.3246
1667	0.9012	0.3246
1668	0.8915	0.3387
1669	0.8915	0.3387
1670	0.8915	0.3387
1671	0.9026	0.3453
1672	0.9026	0.3453
1673	0.9026	0.3453
1674	0.8915	0.3387
1675	0.8694	0.3253
1676	0.8363	0.3054
1677	0.8032	0.2854
1678	0.7701	0.2654
1679	0.7577	0.238
1680	0.7356	0.2247
1681	0.7356	0.2247
1682	0.7356	0.2247
1683	0.7356	0.2247
1684	0.7466	0.2313
1685	0.7577	0.238
1686	0.7687	0.2447
1687	0.8004	0.2439
1688	0.8115	0.2506
1689	0.8225	0.2572
1690	0.8129	0.2713
1691	0.8336	0.2639
1692	0.8239	0.278
1693	0.8032	0.2854
1694	0.8032	0.2854
1695	0.8032	0.2854
1696	0.8239	0.278
1697	0.8239	0.278
1698	0.8142	0.292
1699	0.8349	0.2846
1700	0.846	0.2913
1701	0.857	0.2979
1702	0.857	0.2979
1703	0.8681	0.3046
1704	0.8791	0.3113
1705	0.8694	0.3253
1706	0.8901	0.3179
1707	0.8805	0.332
1708	0.8915	0.3387
1709	0.8915	0.3387
1710	0.9026	0.3453
1711	0.8929	0.3594
1712	0.8929	0.3594
1713	0.8929	0.3594
1714	0.8819	0.3527
1715	0.8805	0.332
1716	0.8474	0.312
1717	0.8142	0.292
1718	0.7811	0.2721
1719	0.7687	0.2447
1720	0.7673	0.2239
1721	0.7563	0.2173
1722	0.7563	0.2173
1723	0.7563	0.2173
1724	0.7466	0.2313
1725	0.7577	0.238
1726	0.7783	0.2306
1727	0.7894	0.2372
1728	0.8004	0.2439
1729	0.8115	0.2506
1730	0.8225	0.2572
1731	0.8129	0.2713
1732	0.8129	0.2713
1733	0.8129	0.2713
1734	0.8129	0.2713
1735	0.8129	0.2713
1736	0.8336	0.2639
1737	0.8336	0.2639
1738	0.8336	0.2639
1739	0.8446	0.2705
1740	0.8349	0.2846
1741	0.846	0.2913
1742	0.8667	0.2839
1743	0.8777	0.2905
1744	0.8681	0.3046
1745	0.8791	0.3113
1746	0.8791	0.3113
1747	0.8694	0.3253
1748	0.8901	0.3179
1749	0.8805	0.332
1750	0.8805	0.332
1751	0.9012	0.3246
1752	0.8915	0.3387
1753	0.8915	0.3387
1754	0.8819	0.3527
1755	0.8819	0.3527
1756	0.8915	0.3387
1757	0.8694	0.3253
1758	0.8474	0.312
1759	0.8239	0.278
1760	0.7701	0.2654
1761	0.7673	0.2239
1762	0.7245	0.218
1763	0.7231	0.1973
1764	0.7121	0.1906
1765	0.7121	0.1906
1766	0.7231	0.1973
1767	0.7231	0.1973
1768	0.7342	0.2039
1769	0.7452	0.2106
1770	0.7563	0.2173
1771	0.777	0.2098
1772	0.7673	0.2239
1773	0.7783	0.2306
1774	0.7783	0.2306
1775	0.7783	0.2306
1776	0.788	0.2165
1777	0.7673	0.2239
1778	0.7673	0.2239
1779	0.788	0.2165
1780	0.7783	0.2306
1781	0.7783	0.2306
1782	0.7894	0.2372
1783	0.8004	0.2439
1784	0.8004	0.2439
1785	0.8115	0.2506
1786	0.8225	0.2572
1787	0.8336	0.2639
1788	0.8336	0.2639
1789	0.8446	0.2705
1790	0.8446	0.2705
1791	0.8349	0.2846
1792	0.8556	0.2772
1793	0.846	0.2913
1794	0.846	0.2913
1795	0.846	0.2913
1796	0.8349	0.2846
1797	0.8129	0.2713
1798	0.7908	0.258
1799	0.7673	0.2239
1800	0.7342	0.2039
1801	0.7121	0.1906
1802	0.6997	0.1632
1803	0.6886	0.1566
1804	0.6886	0.1566
1805	0.6886	0.1566
1806	0.7093	0.1491
1807	0.7204	0.1558
1808	0.7314	0.1625
1809	0.7425	0.1691
1810	0.7535	0.1758
1811	0.7438	0.1899
1812	0.7549	0.1965
1813	0.7659	0.2032
1814	0.7659	0.2032
1815	0.7659	0.2032
1816	0.7659	0.2032
1817	0.7659	0.2032
1818	0.7659	0.2032
1819	0.7659	0.2032
1820	0.7659	0.2032
1821	0.7659	0.2032
1822	0.7866	0.1958
1823	0.788	0.2165
1824	0.8197	0.2157
1825	0.8211	0.2365
1826	0.8322	0.2431
1827	0.8639	0.2424
1828	0.8653	0.2631
1829	0.8653	0.2631
1830	0.8763	0.2698
1831	0.8763	0.2698
1832	0.8556	0.2772
1833	0.8556	0.2772
1834	0.8556	0.2772
1835	0.8349	0.2846
1836	0.8349	0.2846
1837	0.8142	0.292
1838	0.8032	0.2854
1839	0.8018	0.2646
1840	0.7687	0.2447
1841	0.7563	0.2173
1842	0.7231	0.1973
1843	0.7011	0.184
1844	0.6997	0.1632
1845	0.6886	0.1566
1846	0.6886	0.1566
1847	0.6886	0.1566
1848	0.6886	0.1566
1849	0.7093	0.1491
1850	0.6997	0.1632
1851	0.7107	0.1699
1852	0.7218	0.1765
1853	0.7425	0.1691
1854	0.7328	0.1832
1855	0.7438	0.1899
1856	0.7438	0.1899
1857	0.7438	0.1899
1858	0.7438	0.1899
1859	0.7342	0.2039
1860	0.7549	0.1965
1861	0.7452	0.2106
1862	0.7452	0.2106
1863	0.7563	0.2173
1864	0.777	0.2098
1865	0.7673	0.2239
1866	0.7783	0.2306
1867	0.7894	0.2372
1868	0.8101	0.2298
1869	0.8004	0.2439
1870	0.8115	0.2506
1871	0.8115	0.2506
1872	0.8225	0.2572
1873	0.8225	0.2572
1874	0.8129	0.2713
1875	0.8239	0.278
1876	0.8239	0.278
1877	0.8446	0.2705
1878	0.8239	0.278
1879	0.8225	0.2572
1880	0.7797	0.2513
1881	0.7466	0.2313
1882	0.7342	0.2039
1883	0.7011	0.184
1884	0.679	0.1706
1885	0.6886	0.1566
1886	0.6983	0.1425
1887	0.6886	0.1566
1888	0.7093	0.1491
1889	0.7204	0.1558
1890	0.7314	0.1625
1891	0.7328	0.1832
1892	0.7438	0.1899
1893	0.7756	0.1891
1894	0.7866	0.1958
1895	0.7977	0.2024
1896	0.788	0.2165
1897	0.788	0.2165
1898	0.788	0.2165
1899	0.8087	0.2091
1900	0.799	0.2232
1901	0.799	0.2232
1902	0.8101	0.2298
1903	0.8211	0.2365
1904	0.8322	0.2431
1905	0.8432	0.2498
1906	0.8542	0.2565
1907	0.8653	0.2631
1908	0.8763	0.2698
1909	0.8667	0.2839
1910	0.8777	0.2905
1911	0.8984	0.2831
1912	0.8888	0.2972
1913	0.8998	0.3038
1914	0.8998	0.3038
1915	0.9108	0.3105
1916	0.9012	0.3246
1917	0.9122	0.3312
1918	0.9122	0.3312
1919	0.9012	0.3246
1920	0.8791	0.3113
1921	0.8667	0.2839
1922	0.8336	0.2639
1923	0.8211	0.2365
1924	0.799	0.2232
1925	0.777	0.2098
1926	0.7866	0.1958
1927	0.7866	0.1958
1928	0.7977	0.2024
1929	0.8087	0.2091
1930	0.8197	0.2157
1931	0.8308	0.2224
1932	0.8322	0.2431
1933	0.8432	0.2498
1934	0.8749	0.249
1935	0.886	0.2557
1936	0.897	0.2624
1937	0.8874	0.2764
1938	0.8874	0.2764
1939	0.9081	0.269
1940	0.8984	0.2831
1941	0.8984	0.2831
1942	0.9191	0.2757
1943	0.9095	0.2898
1944	0.9205	0.2964
1945	0.9315	0.3031
1946	0.9426	0.3097
1947	0.9536	0.3164
1948	0.9647	0.323
1949	0.9757	0.3297
1950	0.9757	0.3297
1951	0.9867	0.3364
1952	0.9771	0.3504
1953	0.9978	0.343
1954	0.9881	0.3571
1955	0.9881	0.3571
1956	0.9992	0.3638
1957	0.9992	0.3638
1958	0.9992	0.3638
1959	1.0199	0.3563
1960	0.9992	0.3638
1961	0.9771	0.3504
1962	0.944	0.3305
1963	0.9108	0.3105
1964	0.8777	0.2905
1965	0.8653	0.2631
1966	0.8639	0.2424
1967	0.8529	0.2357
1968	0.8625	0.2216
1969	0.8736	0.2283
1970	0.8846	0.235
1971	0.8956	0.2416
1972	0.9067	0.2483
1973	0.9067	0.2483
1974	0.9288	0.2616
1975	0.9398	0.2682
1976	0.9412	0.289
1977	0.9522	0.2956
1978	0.9633	0.3023
1979	0.9633	0.3023
1980	0.9633	0.3023
1981	0.9633	0.3023
1982	0.9743	0.309
1983	0.9743	0.309
1984	0.9743	0.309
1985	0.9854	0.3156
1986	0.9757	0.3297
1987	0.9867	0.3364
1988	1.0074	0.3289
1989	1.0185	0.3356
1990	1.0295	0.3423
1991	1.0199	0.3563
1992	1.0309	0.363
1993	1.0419	0.3697
1994	1.0419	0.3697
1995	1.053	0.3763
1996	1.053	0.3763
1997	1.064	0.383
1998	1.0544	0.3971
1999	1.0751	0.3896
2000	1.0544	0.3971
2001	1.0433	0.3904
2002	1.0212	0.3771
2003	1.0088	0.3497
2004	0.9757	0.3297
2005	0.9522	0.2956
2006	0.9301	0.2823
2007	0.9191	0.2757
2008	0.9081	0.269
2009	0.9288	0.2616
2010	0.9398	0.2682
2011	0.9508	0.2749
2012	0.9729	0.2882
2013	0.984	0.2949
2014	1.006	0.3082
2015	1.0171	0.3149
2016	1.0281	0.3215
2017	1.0185	0.3356
2018	1.0392	0.3282
2019	1.0295	0.3423
2020	1.0295	0.3423
2021	1.0295	0.3423
2022	1.0295	0.3423
2023	1.0295	0.3423
2024	1.0295	0.3423
2025	1.0406	0.3489
2026	1.0406	0.3489
2027	1.0516	0.3556
2028	1.0626	0.3622
2029	1.0737	0.3689
2030	1.064	0.383
2031	1.0751	0.3896
2032	1.0654	0.4037
2033	1.0861	0.3963
2034	1.0764	0.4104
2035	1.0971	0.403
2036	1.0971	0.403
2037	1.0875	0.417
2038	1.0875	0.417
2039	1.0875	0.417
2040	1.0875	0.417
2041	1.0875	0.417
2042	1.0875	0.417
2043	1.0654	0.4037
2044	1.053	0.3763
2045	1.0199	0.3563
2046	0.9867	0.3364
2047	0.9743	0.309
2048	0.9522	0.2956
2049	0.9205	0.2964
[truncated: 39,951 more rows]
